# Supplementary material for: DNA methylation reprogramming of functional elements during mammalian embryonic development
Source: Cell Discov. 2018 Aug 7;4:41. doi: 10.1038/s41421-018-0039-9 (PMC6079081; doi:10.1038/s41421-018-0039-9)
Supplement: Supplementary file 4 — Table S3 [file 41421_2018_39_MOESM4_ESM.xlsx]

## Sheet: human
			Sperm		Oocyte		8-cell		Morula		ICM		6-week		Placenta
Table S3. Methylation levels of enhancers for both human and mouse during early
embryogenesis	start	end	CpG#	AveML	CpG#	AveML	CpG#	AveML	CpG#	AveML	CpG#	AveML	CpG#	AveML	CpG#	AveML
chr1	911137	912136	50	0.0174713	33	0.0851064	49	0.0941176	50	0.0394737	50	0.0338266	50	0.211934	50	0.12772
chr1	919237	920236	39	0.842982	27	0.120482	39	0.123077	39	0.194805	39	0.0981132	39	0.442661	39	0.285437
chr1	950037	951036	21	0.96376	21	0.95	21	0.387755	21	0.169399	21	0.151685	21	0.673759	21	0.684211
chr1	959837	960836	36	0.942529	32	0.880597	36	0.405286	36	0.273438	36	0.0947368	36	0.557895	36	0.58547
chr1	999037	1000036	44	0.932839	36	0.0508475	41	0.0701754	44	0.111111	44	0.0477528	44	0.296032	44	0.0895884
chr1	1057237	1058236	52	0.952325	51	0.170886	52	0.134752	52	0.149805	52	0.0913349	52	0.383571	52	0.192157
chr1	1068037	1069036	46	0.950081	46	0.197531	40	0.0909091	46	0.155789	46	0.117188	46	0.738609	46	0.57971
chr1	1076737	1077736	40	0.957105	34	0.114504	35	0.0708661	38	0.0878661	34	0.0793651	40	0.493976	40	0.575676
chr1	1092637	1093636	67	0.0125136	57	0.0869565	46	0.00662252	66	0.0165975	66	0.0309278	67	0.0154015	67	0.0276074
chr1	1097737	1098736	71	0.911248	51	0.109589	71	0.159864	71	0.0984975	71	0.0746269	71	0.600962	71	0.72313
chr1	1100437	1101436	48	0.947189	44	0.04	48	0.131222	48	0.103718	48	0.163972	48	0.634921	48	0.640681
chr1	1117037	1118036	39	0.961358	39	0.125	39	0.219608	39	0.064433	39	0.144828	39	0.801594	39	0.718232
chr1	1192337	1193336	33	0.94703	33	0.983051	33	0.520548	33	0.216312	33	0.242718	33	0.899217	33	0.917526
chr1	1226537	1227536	57	0.935603	45	0.745283	57	0.278689	56	0.193732	57	0.155932	57	0.617372	57	0.29465
chr1	1229237	1230236	102	0.0092328	64	0.889571	102	0.311914	102	0.332867	102	0.240854	102	0.56443	102	0.846854
chr1	1240037	1241036	34	0.949473	30	0.871795	34	0.262097	34	0.178344	34	0.150579	34	0.351522	34	0.201058
chr1	1250237	1251236	42	0.935048	38	0.947368	42	0.310345	42	0.263314	37	0.171975	41	0.759553	42	0.820937
chr1	1293437	1294436	41	0.947635	40	0.113924	41	0.120833	41	0.0511945	41	0.0588235	41	0.0823413	41	0.0762332
chr1	1296837	1297836	41	0.896982	40	0.106195	41	0.0791367	41	0.0955056	41	0.135359	41	0.494929	41	0.386423
chr1	1346137	1347136	23	0.966957	21	0.657895	23	0.297521	23	0.166667	23	0.177866	23	0.847953	23	0.734742
chr1	1357237	1358236	28	0.908749	27	0.108696	28	0.106061	28	0.0192308	28	0.0653409	28	0.695592	28	0.311871
chr1	1360737	1361736	43	0.885516	40	0.117647	43	0.0528455	43	0.0904762	43	0.0813397	43	0.389091	43	0.581673
chr1	1365437	1366436	40	0.916667	29	0.157303	40	0.0900901	40	0.0344828	40	0.0618557	40	0.340122	40	0.184211
chr1	1368037	1369036	37	0.949119	36	0.12987	37	0.071066	37	0.133562	37	0.101449	37	0.32549	37	0.263339
chr1	1502537	1503536	37	0.872611	37	0.924138	37	0.525346	37	0.547231	37	0.568493	37	0.819231	37	0.782991
chr1	1532237	1533236	26	0.622826	24	0.130435	22	0.117647	25	0.0632411	26	0.113208	26	0.299401	26	0.293144
chr1	1609937	1610936	27	0.957322	25	0.930556	27	0.304569	27	0.25387	27	0.33195	27	0.713195	27	0.834275
chr1	1614737	1615736	38	0.961343	38	0.94697	38	0.548387	38	0.420588	38	0.35	38	0.605634	38	0.889479
chr1	1712140	1713139	9	0.919075	8	0.222222	9	0.084507	9	0.107143	9	0.0833333	9	0.837758	9	0.551724
chr1	1714240	1715239	23	0.634884	20	0.381818	23	0.122449	23	0.0625	23	0.116732	23	0.393116	23	0.364322
chr1	1789940	1790939	17	0.943526	17	0.8	17	0.40367	17	0.307692	17	0.13089	17	0.660566	17	0.0520833
chr1	1826340	1827339	22	0.939369	22	0.075	22	0.138889	22	0.0818966	22	0.0640569	22	0.615691	22	0.561056
chr1	1830140	1831139	19	0.961783	19	0.0943396	19	0.0105263	19	0.0920245	19	0.10084	19	0.773697	19	0.622172
chr1	1851640	1852639	24	0.842065	24	0.365854	24	0.161074	24	0.142857	24	0.166667	24	0.909589	24	0.808429
chr1	1874740	1875739	53	0.926029	51	0.709091	52	0.365741	53	0.273782	53	0.172152	53	0.537298	53	0.443171
chr1	1891540	1892539	24	0.931655	19	0.949153	24	0.504274	24	0.348485	24	0.293051	24	0.41134	24	0.204819
chr1	1976140	1977139	73	0.116767	57	0.0917431	73	0.0384615	73	0.0227743	73	0.0206897	73	0.250987	73	0.125
chr1	1978840	1979839	26	0.92729	23	0.111111	25	0.0840336	26	0.0909091	26	0.115079	26	0.487909	26	0.801402
chr1	2046940	2047939	34	0.904425	34	0.871795	34	0.62069	34	0.512255	34	0.339827	34	0.205591	34	0.611748
chr1	2071140	2072139	20	0.949137	20	0.938596	20	0.645161	20	0.625498	20	0.530303	20	0.867483	20	0.527728
chr1	2120740	2121739	67	0.010989	58	0.0402685	66	0.00993377	67	0.00826446	67	0.0334728	67	0.228148	67	0.0289855
chr1	2130240	2131239	30	0.952017	30	0.0978261	26	0.151786	30	0.0683453	30	0.0815047	30	0.464968	30	0.239003
chr1	2177940	2178939	26	0.954421	21	0.589286	26	0.141844	26	0.227488	26	0.159533	26	0.58598	26	0.474124
chr1	2180040	2181039	29	0.95503	29	0.373737	29	0.21466	29	0.169279	29	0.182371	29	0.807853	29	0.852304
chr1	2182140	2183139	41	0.964453	37	0.925	41	0.341808	41	0.336842	41	0.240385	41	0.815077	41	0.813725
chr1	2201940	2202939	31	0.961911	27	0.897727	31	0.562044	31	0.441281	31	0.412903	31	0.366325	31	0.572093
chr1	2206940	2207939	30	0.954847	29	0.83908	30	0.377358	30	0.352785	30	0.153571	30	0.564077	30	0.389423
chr1	2210540	2211539	28	0.972041	28	0.94382	27	0.300752	28	0.34715	28	0.370536	28	0.108417	28	0.516432
chr1	2220540	2221539	23	0.949223	23	0.94	23	0.246914	23	0.1875	23	0.262857	23	0.749027	23	0.592233
chr1	2242740	2243739	21	0.940382	19	0.0869565	21	0.0888889	21	0.0594595	20	0.0654762	21	0.311111	21	0.214286
chr1	2247540	2248539	27	0.891399	22	0.307692	27	0.0806452	27	0.0365854	27	0.0503876	27	0.665718	27	0.25
chr1	2253540	2254539	62	0.963801	58	0.145833	61	0.0662461	62	0.0929853	62	0.0882957	62	0.49858	62	0.333677
chr1	2312940	2313939	29	0.945775	29	0.507246	29	0.202532	29	0.135889	29	0.100671	29	0.56946	29	0.49531
chr1	2345640	2346639	36	0.556588	35	0.142857	36	0.0375	36	0.121212	36	0.0675676	36	0.189599	36	0.141623
chr1	2378340	2379339	26	0.937747	26	0.277778	24	0.118881	26	0.0674603	26	0.0803571	26	0.555844	26	0.525641
chr1	2466340	2467339	43	0.953285	43	0.0843882	39	0.0738636	43	0.137363	43	0.0528736	43	0.187742	43	0.421053
chr1	2475540	2476539	33	0.935452	33	0.078125	33	0.106719	33	0.13834	33	0.0617647	33	0.474798	33	0.180659
chr1	2479440	2480439	37	0.840278	37	0.157407	33	0.0434783	37	0.0783133	37	0.0780142	37	0.347899	37	0.144033
chr1	2486118	2487117	25	0.953032	24	0.113208	25	0.217742	25	0.0486486	25	0.139303	25	0.785166	25	0.511278
chr1	2493018	2494017	27	0.95338	25	0.282609	27	0.20339	27	0.167702	27	0.0516432	27	0.863118	27	0.78203
chr1	2514940	2515939	19	0.893215	17	0.541667	19	0.178082	19	0.135	19	0.0689655	19	0.690695	19	0.39916
chr1	2563740	2564739	21	0.925676	21	0.0571429	21	0.132075	21	0.135802	21	0.112069	21	0.718966	21	0.582367
chr1	2988240	2989239	17	0.867114	13	0.0540541	17	0.25	17	0.0653595	17	0.183673	17	0.271304	17	0.758065
chr1	3021640	3022639	28	0.946358	23	0.0930233	28	0.189655	28	0.0616114	28	0.0806452	28	0.228686	28	0.395038
chr1	3029540	3030539	25	0.854529	25	0.0576923	25	0.02	25	0.0314136	25	0.105991	25	0.68758	25	0.600783
chr1	3052040	3053039	51	0.951588	51	0.131148	51	0.0640569	51	0.0969072	51	0.0966851	51	0.706691	51	0.683767
chr1	3086740	3087739	34	0.95786	34	0.0373832	33	0.238095	34	0.113445	34	0.0753623	34	0.160906	34	0.165884
chr1	3121040	3122039	45	0.962056	42	0.188034	45	0.0966667	45	0.0882353	45	0.0544872	45	0.354886	45	0.63382
chr1	3157240	3158239	65	0.00674536	41	0.0121951	65	0.0158311	65	0.0189655	65	0.0431433	65	0.421699	65	0.627615
chr1	3201440	3202439	29	0.96124	29	0.450704	29	0.126761	29	0.166667	29	0.0730337	29	0.788478	29	0.58961
chr1	3236140	3237139	15	0.906627	15	0.339286	14	0.06	15	0.154839	15	0.131034	15	0.646959	15	0.6125
chr1	3268140	3269139	22	0.965455	14	0.266667	22	0.295082	22	0.360544	22	0.166667	22	0.188014	22	0.486755
chr1	3271640	3272639	26	0.947205	25	0.188679	23	0.310078	26	0.3	26	0.111111	26	0.80597	26	0.750345
chr1	3312340	3313339	27	0.942403	27	0.234043	27	0.228571	27	0.295082	27	0.162879	27	0.662999	27	0.714815
chr1	3341040	3342039	40	0.83949	30	0.857143	38	0.451327	40	0.395904	40	0.233974	40	0.476008	40	0.289301
chr1	3369640	3370639	23	0.537354	22	0.0263158	23	0.0571429	23	0.0560748	23	0.0315789	23	0.327221	23	0.286656
chr1	3387940	3388939	35	0.933533	31	0.968254	35	0.220238	35	0.263158	35	0.169811	35	0.398221	35	0.257246
chr1	3400040	3401039	46	0.9601	45	0.0894309	46	0.153439	46	0.0993976	46	0.182432	46	0.661692	46	0.2663
chr1	3481540	3482539	32	0.934796	32	0.934211	32	0.709302	32	0.61811	32	0.553398	32	0.714153	32	0.524362
chr1	3509140	3510139	38	0.934629	15	0.945946	38	0.410714	38	0.347222	38	0.298995	38	0.780603	38	0.727503
chr1	3514640	3515639	48	0.929818	47	0.928571	46	0.22561	48	0.383333	48	0.260563	48	0.232631	48	0.450867
chr1	3530040	3531039	20	0.935525	20	0.61194	20	0.362205	20	0.24878	20	0.29703	20	0.395455	20	0.405295
chr1	3548340	3549339	37	0.956743	37	0.83871	37	0.530233	37	0.488599	37	0.395639	37	0.886332	37	0.90781
chr1	3604740	3605739	34	0.957187	29	0.108696	34	0.0252525	34	0.100671	34	0.0359712	34	0.533958	34	0.300319
chr1	3623940	3624939	45	0.94377	35	0.0314961	45	0.171329	45	0.0647059	45	0.0946502	45	0.294448	45	0.449827
chr1	3640640	3641639	20	0.754587	20	0.186441	20	0.114943	20	0.073913	20	0.0560345	20	0.420436	20	0.228412
chr1	3691440	3692439	31	0.916407	23	0.65	31	0.170068	29	0.200873	31	0.0905797	31	0.408514	31	0.236006
chr1	3708540	3709539	19	0.967466	19	0.861538	19	0.468085	19	0.425532	19	0.413265	19	0.952542	19	0.913889
chr1	3827140	3828139	39	0.936126	39	0.832	38	0.651741	39	0.603499	39	0.429752	39	0.178739	39	0.320417
chr1	4093440	4094439	23	0.915104	23	0.333333	23	0.180328	23	0.210084	23	0.145251	23	0.484127	23	0.54918
chr1	4379240	4380239	11	0.913349	11	0.387097	11	0.395062	11	0.2	11	0.160714	11	0.498765	11	0.562278
chr1	4507840	4508839	12	0.950739	11	0.121212	12	0.169014	12	0.121019	12	0.146341	12	0.481375	12	0.353909
chr1	4717440	4718439	23	0.12326	23	0.0178571	21	0.0350877	23	0.0134529	23	0.083871	23	0.0869001	23	0.402299
chr1	4815240	4816239	11	0.947608	11	0.565217	10	0.264151	11	0.306931	11	0.0882353	11	0.327684	11	0.292683
chr1	5025240	5026239	10	0.908397	10	0.25641	10	0.215385	10	0.0882353	10	0.0886076	10	0.489451	10	0.342466
chr1	5080040	5081039	11	0.956811	11	0.179487	11	0.106061	11	0.149533	11	0.0827586	11	0.682353	11	0.418327
chr1	5179340	5180339	12	0.826325	12	0.2	10	0.111111	12	0.138365	12	0.183099	12	0.664444	12	0.454874
chr1	5285740	5286739	20	0.901252	20	0.0816327	20	0.188889	20	0.117949	20	0.0557769	20	0.396352	20	0.391667
chr1	5327440	5328439	19	0.889381	19	0.0707965	19	0.097561	19	0.0849673	19	0.0939227	19	0.62782	19	0.460194
chr1	5334240	5335239	14	0.945326	14	0.176471	14	0.0857143	14	0.276786	14	0.101562	14	0.761431	14	0.49711
chr1	5484613	5485612	22	0.939832	22	0.0784314	22	0.247525	22	0.07393	22	0.178138	22	0.35847	22	0.334653
chr1	5541913	5542912	19	0.933243	19	0.138889	19	0.175	19	0.155556	19	0.189655	19	0.617424	19	0.511468
chr1	5569613	5570612	22	0.434211	17	0.0833333	22	0.0961538	22	0.0798122	22	0.0743802	22	0.402802	22	0.230392
chr1	5574413	5575412	16	0.212941	16	0.0490196	16	0.0684932	16	0.040404	16	0.0327869	16	0.3138	16	0.243077
chr1	5680713	5681712	12	0.894988	12	0.545455	12	0.367647	12	0.256	12	0.235294	12	0.601719	12	0.407407
chr1	5712613	5713612	19	0.902036	16	0.410959	19	0.438095	19	0.313514	19	0.208861	19	0.412172	19	0.566225
chr1	5777213	5778212	23	0.939258	23	0.933333	23	0.564885	23	0.595833	23	0.497854	23	0.441617	23	0.404669
chr1	5805613	5806612	24	0.918137	24	0.895522	24	0.559633	24	0.524138	24	0.590308	24	0.416554	24	0.321181
chr1	5811913	5812912	18	0.959072	16	0.981481	18	0.664	18	0.598726	18	0.514151	18	0.476809	18	0.319149
chr1	5857813	5858812	20	0.948367	20	0.886364	20	0.428571	20	0.495536	20	0.440816	20	0.740798	20	0.651551
chr1	5891713	5892712	15	0.957944	15	0.428571	15	0.175676	15	0.22449	15	0.111888	15	0.315522	15	0.426702
chr1	5956913	5957912	28	0.961612	28	0.913386	28	0.55414	28	0.677852	28	0.449315	28	0.442808	28	0.801664
chr1	6034913	6035912	24	0.969436	24	0.910714	24	0.405063	24	0.457565	24	0.320917	24	0.755306	24	0.739583
chr1	6040213	6041212	26	0.930851	26	0.931818	26	0.392593	26	0.396476	26	0.216606	26	0.255081	26	0.48008
chr1	6063613	6064612	28	0.917192	27	0.8875	28	0.310345	28	0.369369	28	0.28453	28	0.4004	28	0.663093
chr1	6094213	6095212	30	0.898122	30	0.776316	30	0.52349	30	0.449838	30	0.361217	30	0.364697	30	0.44125
chr1	6101213	6102212	31	0.939964	30	0.939024	31	0.540984	31	0.465517	31	0.433962	31	0.688679	31	0.503682
chr1	6231413	6232412	20	0.942077	19	0.857143	20	0.319672	20	0.444444	20	0.363208	20	0.631081	20	0.476082
chr1	6297713	6298712	23	0.920668	23	1	23	0.267016	23	0.243446	23	0.267913	23	0.85242	23	0.864865
chr1	6301713	6302712	108	0.011771	101	0.0150376	105	0.0180879	108	0.0138568	108	0.022113	108	0.025641	108	0.0649518
chr1	6306813	6307812	24	0.216323	24	0.0898876	24	0.049505	24	0.0648148	24	0.0262009	24	0.256716	24	0.260745
chr1	6398713	6399712	31	0.96426	31	0.956522	31	0.470588	31	0.483871	31	0.428191	31	0.700106	31	0.928972
chr1	6403213	6404212	21	0.968178	21	0.912281	21	0.368932	21	0.389163	21	0.239437	21	0.684652	21	0.64939
chr1	6407813	6408812	15	0.945876	11	0.945946	15	0.461538	15	0.381215	15	0.183246	15	0.715134	15	0.532663
chr1	6419613	6420612	18	0.958525	17	0.703704	18	0.256881	18	0.339394	18	0.217391	18	0.652174	18	0.430108
chr1	6445613	6446612	26	0.957875	26	0.253012	26	0.107692	26	0.107623	26	0.0578231	26	0.516266	26	0.221607
chr1	6464513	6465512	47	0.0214461	45	0.136364	47	0.0139373	47	0.0128676	47	0.037037	47	0.316239	47	0.295455
chr1	6483313	6484312	40	0.158864	35	0.0326087	40	0.0423729	40	0.0210526	40	0.0299728	40	0.116505	40	0.130316
chr1	6497813	6498812	12	0.842988	12	0.767857	12	0.370787	12	0.327044	12	0.182353	12	0.406091	12	0.368644
chr1	6520013	6521012	53	0.0136187	40	0.459016	53	0.0261438	53	0.038835	53	0.0496988	53	0.0714807	53	0.374847
chr1	6534413	6535412	36	0.917056	31	0.0384615	36	0.127273	36	0.0536398	36	0.115756	36	0.588018	36	0.548694
chr1	6579713	6580712	21	0.86121	14	0.170732	21	0.13369	21	0.0875421	21	0.111782	21	0.254453	21	0.335512
chr1	6583613	6584612	13	0.887712	10	1	13	0.427083	13	0.48062	13	0.330435	13	0.628032	13	0.55
chr1	6664313	6665312	21	0.370656	21	0.207921	21	0.0632184	21	0.100324	21	0.113514	21	0.783293	21	0.615711
chr1	6694413	6695412	36	0.913669	36	0.892086	36	0.498423	36	0.522678	36	0.335766	36	0.761411	36	0.733073
chr1	6706513	6707512	19	0.942568	12	1	17	0.354839	19	0.505952	19	0.382979	19	0.741935	19	0.67867
chr1	6754213	6755212	30	0.962264	30	0.968421	25	0.828571	30	0.569061	30	0.482558	30	0.744	30	0.898204
chr1	6779813	6780812	24	0.890909	22	0.204082	24	0.392523	24	0.222222	24	0.180488	24	0.790604	24	0.613139
chr1	6926513	6927512	13	0.953552	13	0.969231	13	0.604396	13	0.654135	13	0.4	13	0.757764	13	0.627907
chr1	6949613	6950612	6	0.967914	6	0.925926	6	0.611111	6	0.418182	6	0.34375	6	0.634615	6	0.492647
chr1	6966413	6967412	13	0.726804	13	0.765957	13	0.520548	13	0.596273	13	0.370166	13	0.445783	13	0.502392
chr1	6972013	6973012	12	0.954327	12	0.658537	12	0.455882	12	0.571429	12	0.363057	12	0.63591	12	0.242424
chr1	6987613	6988612	16	0.948113	16	0.864407	16	0.562963	16	0.530726	16	0.310345	16	0.616412	16	0.589226
chr1	7016713	7017712	15	0.950321	13	0.416667	15	0.231579	15	0.30622	15	0.232673	15	0.602968	15	0.632399
chr1	7034913	7035912	19	0.962536	19	0.954545	19	0.554545	19	0.60733	19	0.440758	19	0.748366	19	0.59381
chr1	7039013	7040012	16	0.936479	16	0.985507	16	0.625	16	0.519481	16	0.415094	16	0.471154	16	0.511785
chr1	7049413	7050412	11	0.930599	11	0.967742	11	0.506024	11	0.567797	11	0.422764	11	0.576667	11	0.393782
chr1	7055813	7056812	8	0.958159	8	1	8	0.596774	8	0.495868	8	0.467391	8	0.890152	8	0.574468
chr1	7102813	7103812	21	0.807783	21	0.872549	21	0.382114	21	0.595092	21	0.318627	21	0.745938	21	0.381868
chr1	7130213	7131212	23	0.0480296	23	0.0410959	23	0.0396825	23	0.00980392	23	0.0229008	23	0.105068	23	0.167109
chr1	7177513	7178512	13	0.939781	13	0.742857	13	0.506024	13	0.418182	13	0.38172	13	0.160494	13	0.103203
chr1	7208613	7209612	21	0.952286	19	0.559322	21	0.3	21	0.302326	21	0.142857	21	0.604538	21	0.584767
chr1	7213213	7214212	15	0.956685	14	0.929577	15	0.62	15	0.707792	15	0.341615	15	0.592593	15	0.549521
chr1	7317113	7318112	16	0.959845	16	0.896907	16	0.640449	16	0.493151	16	0.472826	16	0.638856	16	0.645
chr1	7357613	7358612	7	0.950495	7	0.766667	7	0.6	7	0.509091	7	0.410256	7	0.721461	7	0.632479
chr1	7359713	7360712	12	0.961712	12	0.803922	12	0.464286	12	0.5	12	0.352	12	0.827723	12	0.363636
chr1	7439213	7440212	20	0.955446	17	0.370968	20	0.273585	20	0.361502	20	0.308108	20	0.0792453	20	0.278409
chr1	7516813	7517812	29	0.909453	29	0.1875	28	0.113636	29	0.125	29	0.154185	29	0.387543	29	0.62543
chr1	7551313	7552312	25	0.779108	25	0.152381	25	0.0506329	25	0.0981595	25	0.0883281	25	0.707031	25	0.368015
chr1	7594913	7595912	18	0.968862	9	0.21875	18	0.136691	18	0.0879121	18	0.0813397	18	0.813953	18	0.659218
chr1	7597013	7598012	21	0.92	20	0.197368	21	0.0583942	21	0.0578035	21	0.0348259	21	0.424242	21	0.557656
chr1	7599513	7600512	15	0.883481	15	0.193548	15	0.130081	15	0.136905	15	0.0863309	15	0.591264	15	0.498708
chr1	7610513	7611512	15	0.963054	13	0.133333	15	0.171053	15	0.122137	15	0.0909091	15	0.610063	15	0.580392
chr1	7621313	7622312	24	0.959003	23	0.114286	24	0.145038	24	0.126829	24	0.0820513	24	0.689548	24	0.650823
chr1	7637013	7638012	17	0.950355	17	0.123288	17	0.222222	17	0.0576923	17	0.125786	17	0.631746	17	0.613941
chr1	7668713	7669712	12	0.963039	12	0.351351	12	0.134146	12	0.189189	12	0.145161	12	0.570874	12	0.383481
chr1	7707013	7708012	32	0.628169	32	0.075	32	0.116402	32	0.126482	32	0.119497	32	0.551391	32	0.406154
chr1	7727413	7728412	20	0.83354	20	0.148148	20	0.0430108	20	0.0578035	20	0.0494505	20	0.394872	20	0.316354
chr1	7729713	7730712	25	0.95082	24	0.0149254	25	0.0942029	25	0.158974	25	0.0979592	25	0.162252	25	0.419103
chr1	7812313	7813312	19	0.91019	19	0.840708	19	0.575221	19	0.522727	19	0.263345	19	0.30898	19	0.269136
chr1	7868113	7869112	9	0.968966	9	0.944444	9	0.487805	9	0.579439	9	0.537037	9	0.912351	9	0.701389
chr1	7962413	7963412	25	0.0684134	25	0.8125	25	0.379518	25	0.463768	25	0.382576	25	0.402889	25	0.382199
chr1	8035113	8036112	15	0.693925	15	0.861538	15	0.425532	15	0.527778	15	0.280822	15	0.715931	15	0.62807
chr1	8042213	8043212	17	0.920168	17	0.948276	17	0.362637	17	0.502703	17	0.248276	17	0.376494	17	0.263889
chr1	8051613	8052612	20	0.937598	18	0.236842	20	0.37069	20	0.266949	20	0.115385	20	0.702936	20	0.648725
chr1	8064213	8065212	24	0.954984	23	0.78481	24	0.33945	24	0.407942	24	0.256267	24	0.53271	24	0.195911
chr1	8075213	8076212	8	0.935345	8	0.857143	8	0.358974	8	0.447368	8	0.295455	8	0.530249	8	0.181102
chr1	8078413	8079412	9	0.939759	9	0.903846	9	0.6875	9	0.392857	9	0.345238	9	0.707792	9	0.601504
chr1	8087713	8088712	9	0.493671	9	0.766667	9	0.285714	9	0.388889	9	0.3125	9	0.597701	9	0.26087
chr1	8137713	8138712	11	0.960784	11	0.0847458	11	0.0987654	11	0.0735294	11	0.0748299	11	0.568627	11	0.222222
chr1	8225613	8226612	16	0.91874	15	0.0666667	16	0.272727	16	0.0687023	16	0.208054	16	0.745247	16	0.833333
chr1	8228213	8229212	20	0.959132	20	0.367816	20	0.147287	20	0.180723	20	0.1875	20	0.928678	20	0.852055
chr1	8261613	8262612	24	0.942915	24	0.0326087	24	0.107595	24	0.112727	24	0.122744	24	0.350543	24	0.213333
chr1	8298613	8299612	16	0.968553	16	0.0869565	16	0.209877	16	0.113475	16	0.0419162	16	0.641237	16	0.183099
chr1	8319113	8320112	13	0.80274	13	0.0769231	13	0.186047	13	0.0625	13	0.0967742	13	0.495822	13	0.251082
chr1	8326413	8327412	8	0.697674	8	0.0666667	7	0.0789474	8	0.102941	8	0.15942	8	0.476471	8	0.782258
chr1	8374113	8375112	23	0.947966	19	0.145161	23	0.130952	23	0.182927	23	0.042735	23	0.364123	23	0.356347
chr1	8408913	8409912	28	0.846827	26	0.173228	28	0.121951	28	0.0766423	28	0.0755556	28	0.380905	28	0.328836
chr1	8430213	8431212	17	0.951634	17	0.901235	17	0.580645	17	0.565401	17	0.408935	17	0.413534	17	0.648421
chr1	8433913	8434912	18	0.963542	18	0.873418	18	0.552448	18	0.497382	18	0.440758	18	0.492212	18	0.556522
chr1	8456413	8457412	10	0.907143	10	0.910448	10	0.567568	10	0.443478	10	0.311927	10	0.231928	10	0.0757576
chr1	8468013	8469012	12	0.814229	12	0.882353	12	0.479452	12	0.555556	12	0.259036	12	0.245763	12	0.31982
chr1	8471613	8472612	12	0.949761	12	0.941176	12	0.688889	12	0.509259	12	0.343511	12	0.806295	12	0.487544
chr1	8484913	8485912	14	0.685535	14	0.724138	14	0.390244	14	0.430769	14	0.300518	14	0.65107	14	0.668539
chr1	8497213	8498212	12	0.95082	12	0.982143	12	0.590909	12	0.540323	12	0.368421	12	0.825316	12	0.911458
chr1	8499813	8500812	23	0.940263	23	0.966102	23	0.607143	23	0.514286	23	0.409639	23	0.846859	23	0.833333
chr1	8510413	8511412	21	0.960599	21	0.981481	21	0.460177	21	0.595142	21	0.435252	21	0.847059	21	0.754801
chr1	8520813	8521812	10	0.95114	10	0.9375	10	0.616667	10	0.549296	10	0.42623	10	0.590444	10	0.85022
chr1	8523613	8524612	14	0.935146	14	0.860759	14	0.552941	14	0.407186	14	0.288557	14	0.489496	14	0.207101
chr1	8526113	8527112	9	0.84188	9	0.888889	9	0.45614	9	0.576577	9	0.211009	9	0.837945	9	0.359281
chr1	8533113	8534112	6	0.955696	6	0.826923	6	0.5	6	0.432836	6	0.413333	6	0.835391	6	0.818182
chr1	8584913	8585912	12	0.962791	12	0.604167	12	0.57971	12	0.609756	12	0.255474	12	0.361345	12	0.113208
chr1	8612413	8613412	25	0.86146	22	0.940299	25	0.660256	25	0.577419	25	0.490141	25	0.804702	25	0.918348
chr1	8647613	8648612	11	0.844156	11	0.869565	11	0.571429	11	0.525424	11	0.326316	11	0.637288	11	0.725581
chr1	8689313	8690312	9	0.92827	9	0.794872	9	0.661972	9	0.580247	9	0.405405	9	0.787879	9	0.433333
chr1	8726513	8727512	8	0.9447	8	0.916667	8	0.488372	8	0.616279	8	0.337209	8	0.693069	8	0.537415
chr1	8730813	8731812	12	0.887931	12	0.771429	12	0.351351	12	0.409396	12	0.15942	12	0.544018	12	0.172414
chr1	8758313	8759312	6	0.936508	6	0.965517	6	0.517241	6	0.527273	6	0.285714	6	0.64881	6	0.62963
chr1	8767013	8768012	8	0.838298	8	0.757576	8	0.530612	8	0.5	8	0.236364	8	0.327138	8	0.496552
chr1	8772213	8773212	7	0.776923	7	0.909091	7	0.537037	7	0.408602	7	0.29	7	0.0914634	7	0.0247934
chr1	8790513	8791512	7	0.922705	7	0.863636	7	0.382353	7	0.484848	7	0.518987	7	0.848039	7	0.881818
chr1	8814813	8815812	5	0.968085	5	0.964286	5	0.595745	5	0.436364	5	0.308824	5	0.752941	5	0.810526
chr1	8819213	8820212	8	0.976744	8	0.857143	8	0.578947	8	0.53012	8	0.516854	8	0.919753	8	0.887324
chr1	8849013	8850012	11	0.95207	11	0.962963	11	0.727273	11	0.434783	11	0.221519	11	0.642562	11	0.62
chr1	8875013	8876012	7	0.163522	7	0.75	7	0.162162	7	0.140187	7	0.0769231	7	0.172414	7	0.408163
chr1	8881813	8882812	16	0.793017	16	0.0958904	16	0.115789	16	0.115	16	0.100592	16	0.435897	16	0.580189
chr1	8931013	8932012	18	0.920354	18	0.830508	18	0.440945	18	0.324468	18	0.304348	18	0.90678	18	0.696658
chr1	8933113	8934112	10	0.942771	10	0.785714	10	0.325581	10	0.51049	10	0.446809	10	0.788927	10	0.622642
chr1	8935213	8936212	12	0.878173	12	0.853659	12	0.35	12	0.314516	12	0.237113	12	0.714634	12	0.508475
chr1	8940013	8941012	13	0.100817	13	0.155556	13	0	13	0.0174419	13	0.0142857	13	0.641379	13	0.337662
chr1	8971113	8972112	12	0.947883	12	0.112903	12	0.269231	12	0.0629921	12	0.0421687	12	0.837629	12	0.494949
chr1	8975013	8976012	13	0.966814	13	0.0561798	13	0.0888889	13	0.142857	13	0.0186335	13	0.790179	13	0.658621
chr1	9003513	9004512	19	0.975389	18	0.0298507	19	0.106667	19	0.0604651	19	0.0633484	19	0.322971	19	0.740476
chr1	9047913	9048912	19	0.921151	19	0.0169492	19	0.181159	19	0.0990566	19	0.164336	19	0.594326	19	0.481586
chr1	9064813	9065812	30	0.782569	28	0.0769231	30	0.141176	30	0.09699	30	0.0866667	30	0.525445	30	0.413567
chr1	9069813	9070812	29	0.951478	29	0.261261	29	0.185629	29	0.136585	29	0.159292	29	0.68899	29	0.725207
chr1	9161413	9162412	14	0.940367	14	0.6	14	0.142857	14	0.214286	14	0.253623	14	0.803815	14	0.748918
chr1	9170613	9171612	30	0.949495	30	0.378882	30	0.153409	30	0.138983	30	0.109181	30	0.52275	30	0.537519
chr1	9202013	9203012	18	0.839458	18	0.118644	13	0.0192308	18	0.137255	18	0.049505	18	0.558984	18	0.512658
chr1	9248913	9249912	21	0.941388	21	0.309091	19	0.221239	21	0.131313	21	0.12844	21	0.822394	21	0.717241
chr1	9256213	9257212	32	0.912343	28	0.0689655	32	0.142077	32	0.120235	32	0.0505618	32	0.385888	32	0.1875
chr1	9261913	9262912	26	0.723589	26	0.0222222	24	0.131579	26	0.0573477	26	0.0390625	26	0.0369748	26	0.100559
chr1	9276713	9277712	14	0.973926	14	0.216667	14	0.125	14	0.0851064	14	0.12093	14	0.845455	14	0.706485
chr1	9300113	9301112	17	0.961131	17	0.96	17	0.431034	17	0.418478	17	0.223881	17	0.863636	17	0.760446
chr1	9309813	9310812	16	0.932584	14	0.682927	16	0.558559	16	0.268519	16	0.174242	16	0.384946	16	0.667954
chr1	9312913	9313912	14	0.947674	14	0.931507	14	0.489362	14	0.39375	14	0.279661	14	0.17765	14	0.412214
chr1	9326813	9327812	35	0.961433	35	0.925532	35	0.490683	35	0.342618	35	0.314035	35	0.334372	35	0.412873
chr1	9348913	9349912	6	0.933333	6	0.192308	6	0.2	6	0.0869565	6	0.151899	6	0.423077	6	0.24812
chr1	9378713	9379712	24	0.961639	24	0.866667	24	0.6	24	0.404762	24	0.341709	24	0.869141	24	0.807487
chr1	9380913	9381912	29	0.936389	27	0.791209	29	0.320574	29	0.344828	29	0.290801	29	0.561269	29	0.252115
chr1	9473013	9474012	21	0.952275	21	0.0353982	21	0.0657895	21	0.140187	21	0.0809717	21	0.455072	21	0.138462
chr1	9488613	9489612	53	0.00657386	47	0.06	53	0.0159574	53	0.0188679	53	0.0151976	53	0.1116	53	0.0309811
chr1	9515613	9516612	23	0.640312	22	0.192771	23	0.111111	23	0.0745614	23	0.059375	23	0.43662	23	0.359133
chr1	9550813	9551812	33	0.964983	33	0.0977444	33	0.153061	33	0.101818	33	0.103814	33	0.5919	33	0.379722
chr1	9555113	9556112	54	0.0157068	49	0.118182	54	0.00595238	54	0.0157658	54	0.0281457	54	0.214407	54	0.157542
chr1	9653113	9654112	24	0.93007	23	0.978495	24	0.353741	24	0.285141	24	0.305322	24	0.530347	24	0.472222
chr1	9675413	9676412	18	0.951733	13	0.291667	18	0.176471	18	0.107807	18	0.157895	18	0.600365	18	0.475728
chr1	9686713	9687712	60	0.0125854	51	0.03125	60	0.00858369	60	0.00952381	60	0.0215983	60	0.320624	60	0.0544148
chr1	9762013	9763012	21	0.939641	19	0.891304	21	0.639706	21	0.526012	21	0.520202	21	0.761905	21	0.66875
chr1	9774213	9775212	15	0.972727	15	0.94	15	0.592593	15	0.43956	15	0.3125	15	0.537175	15	0.685358
chr1	9777713	9778712	18	0.931475	18	0.985915	18	0.360544	18	0.315789	18	0.302885	18	0.430255	18	0.778761
chr1	9781013	9782012	44	0.941272	43	0.937008	44	0.498361	44	0.52	44	0.213483	44	0.675419	44	0.827586
chr1	9784713	9785712	30	0.94296	27	0.8	30	0.339806	30	0.370861	30	0.278037	30	0.764133	30	0.704587
chr1	9820913	9821912	16	0.961409	16	0.944444	16	0.526718	16	0.422857	16	0.463203	16	0.861996	16	0.839041
chr1	9844413	9845412	9	0.964981	9	0.945946	9	0.606557	9	0.504673	9	0.320896	9	0.782051	9	0.55303
chr1	9852713	9853712	26	0.94962	25	0.938462	26	0.436464	26	0.553398	26	0.205729	26	0.69555	26	0.751351
chr1	9895613	9896612	21	0.939064	21	0.683333	21	0.262712	21	0.287425	21	0.194332	21	0.332186	21	0.370031
chr1	9906313	9907312	24	0.952033	19	0.179487	24	0.112676	24	0.104348	24	0.0697674	24	0.347469	24	0.651026
chr1	9910113	9911112	23	0.717054	23	0.3625	23	0.088	23	0.1	23	0.0721649	23	0.488927	23	0.822616
chr1	9927313	9928312	18	0.897114	16	0.842105	18	0.48913	18	0.276596	18	0.240964	18	0.537313	18	0.519084
chr1	9934813	9935812	29	0.856072	29	0.756098	29	0.473469	29	0.4625	29	0.32967	29	0.356863	29	0.307536
chr1	9971813	9972812	21	0.129397	18	0.422222	21	0.0714286	21	0.0590909	21	0.0622837	21	0.938346	21	0.794595
chr1	9989513	9990512	15	0.975138	15	0.943925	15	0.534653	15	0.633333	15	0.44	15	0.527778	15	0.825726
chr1	10020713	10021712	12	0.913866	12	0.918919	12	0.540984	12	0.445783	12	0.341176	12	0.643805	12	0.805687
chr1	10106413	10107412	9	0.941909	9	0.974359	9	0.581081	9	0.409396	9	0.245283	9	0.922034	9	0.69375
chr1	10238513	10239512	27	0.947012	27	0.945205	27	0.375758	27	0.527508	27	0.369048	27	0.681102	27	0.770833
chr1	10379813	10380812	6	0.965753	6	0.869565	6	0.571429	6	0.578947	6	0.464789	6	0.711765	6	0.740385
chr1	10397713	10398712	8	0.939252	8	0.870968	8	0.478873	8	0.691489	8	0.258065	8	0.688797	8	0.587413
chr1	10407913	10408912	11	0.952607	11	0.966102	11	0.594595	11	0.441441	11	0.253968	11	0.886207	11	0.883178
chr1	10437213	10438212	16	0.962003	15	0.909091	16	0.636364	16	0.580838	16	0.369863	16	0.668269	16	0.123457
chr1	10487913	10488912	14	0.906314	14	0.112903	14	0.173554	14	0.0422535	14	0.0537634	14	0.550088	14	0.292969
chr1	10549913	10550912	13	0.8825	13	0.878788	13	0.5	13	0.458333	13	0.397727	13	0.777494	13	0.79668
chr1	10554313	10555312	17	0.799603	15	0.875	17	0.580357	17	0.435754	17	0.271028	17	0.42623	17	0.277344
chr1	10568313	10569312	36	0.959221	36	0.969388	36	0.65625	36	0.555556	36	0.414458	36	0.812854	36	0.752336
chr1	10578713	10579712	21	0.940729	21	0.948529	21	0.626984	21	0.548223	21	0.384615	21	0.424658	21	0.737179
chr1	10588113	10589112	13	0.947743	13	0.944954	13	0.686747	13	0.539683	13	0.419753	13	0.350797	13	0.258216
chr1	10590713	10591712	24	0.846389	24	0.922414	24	0.549587	24	0.556474	24	0.419929	24	0.495028	24	0.522648
chr1	10601113	10602112	33	0.160114	33	0.976562	33	0.430108	33	0.419355	33	0.413223	33	0.747159	33	0.932203
chr1	10615813	10616812	27	0.937688	27	0.85	27	0.493333	27	0.487288	27	0.222222	27	0.564955	27	0.417453
chr1	10654813	10655812	11	0.962025	10	0.948718	11	0.479452	11	0.492958	11	0.444444	11	0.553333	11	0.76506
chr1	10691813	10692812	19	0.938312	18	0.75	19	0.375	19	0.172185	19	0.0965909	19	0.579572	19	0.775735
chr1	10723113	10724112	30	0.949785	24	0.176471	30	0.0656566	30	0.0678733	30	0.0714286	30	0.332653	30	0.328431
chr1	10728113	10729112	39	0.953889	35	0.189189	39	0.11236	39	0.0722348	39	0.0431034	39	0.234177	39	0.655654
chr1	10736813	10737812	24	0.960227	16	0.295455	24	0.0820896	24	0.055	24	0.0905923	24	0.466165	24	0.595238
chr1	10739313	10740312	19	0.893986	19	0.117647	19	0.109589	19	0.0292398	19	0.097561	19	0.358209	19	0.579957
chr1	10758713	10759712	17	0.962179	14	0.2	17	0.027027	17	0.0261438	17	0.127119	17	0.725768	17	0.744928
chr1	10763313	10764312	18	0.909465	18	0.333333	18	0.181034	18	0.0823529	18	0.150602	18	0.819643	18	0.817326
chr1	10765613	10766612	26	0.949421	26	0.105263	26	0.166667	26	0.120521	26	0.149194	26	0.636364	26	0.784469
chr1	10769113	10770112	38	0.951266	38	0.26087	38	0.00653595	38	0.0623557	38	0.105263	38	0.321278	38	0.75072
chr1	10774513	10775512	30	0.954767	26	0.0853659	30	0.0887574	30	0.0991736	30	0.0680473	30	0.665638	30	0.650633
chr1	10781713	10782712	28	0.933962	27	0.166667	28	0.163636	28	0.0921502	28	0.129909	28	0.525403	28	0.644295
chr1	10788613	10789612	33	0.631646	18	0.1	30	0.0993377	33	0.0933333	33	0.101124	33	0.168487	33	0.859961
chr1	10794313	10795312	19	0.93617	19	0.175676	19	0.16092	19	0.171233	19	0.174699	19	0.472637	19	0.698324
chr1	10798113	10799112	21	0.956466	19	0.116667	21	0.168421	21	0.0860215	21	0.0878378	21	0.591078	21	0.816229
chr1	10838713	10839712	32	0.924719	23	0.135135	32	0.170732	32	0.147208	32	0.121849	32	0.756204	32	0.642398
chr1	10851713	10852712	6	0.730337	6	0.16129	6	0.0689655	7	0.101695	8	0.0833333	9	0.0728477	6	0.112245
chr1	10875013	10876012	17	0.956954	15	0.189189	17	0.0693069	17	0.117949	17	0.117647	17	0.644711	17	0.651899
chr1	10895613	10896612	40	0.0275229	37	0.0769231	40	0.0121212	40	0.00859599	40	0.0471976	40	0.269412	40	0.294498
chr1	10950113	10951112	22	0.163651	22	0.104167	22	0.0223881	22	0.0178571	22	0.0658915	22	0.426791	22	0.431741
chr1	10961213	10962212	33	0.956345	31	0.0107527	33	0.106977	33	0.0896057	33	0.0657895	33	0.357074	33	0.381306
chr1	10967313	10968312	32	0.961417	32	0.0238095	32	0.187135	32	0.139175	32	0.046595	32	0.628077	32	0.558282
chr1	10994513	10995512	18	0.962853	17	0.1	18	0.130841	18	0.0864865	18	0.0459184	18	0.360595	18	0.545732
chr1	10997213	10998212	27	0.952889	26	0.0526316	27	0.142857	27	0.130769	27	0.0608365	27	0.588874	27	0.688119
chr1	11001813	11002812	28	0.214851	28	0.171875	28	0.0405405	28	0.0186335	28	0.029703	28	0.154412	28	0.138947
chr1	11018113	11019112	20	0.964652	20	0.940299	20	0.545455	20	0.402597	20	0.395522	20	0.603858	20	0.791328
chr1	11020713	11021712	38	0.137931	37	0.715596	38	0.390313	38	0.275862	38	0.247312	38	0.420444	38	0.369841
chr1	11035713	11036712	36	0.957103	36	0.940299	36	0.534759	36	0.533808	36	0.374346	36	0.569903	36	0.551064
chr1	11040013	11041012	27	0.92809	27	0.206897	27	0.0736842	27	0.101983	27	0.0911528	27	0.256757	27	0.248768
chr1	11097413	11098412	19	0.499133	19	0.107692	19	0.0948905	19	0.0641026	19	0.0754717	19	0.267516	19	0.159151
chr1	11112913	11113912	32	0.931818	29	0.0843373	32	0.0751174	32	0.081571	32	0.0280112	32	0.224138	32	0.31569
chr1	11347813	11348812	17	0.958746	16	0.927711	14	0.541667	17	0.489933	17	0.416974	17	0.918367	17	0.934211
chr1	11358913	11359912	19	0.939394	18	0.321429	19	0.0485437	19	0.128655	19	0.0973451	19	0.728102	19	0.617162
chr1	11372013	11373012	16	0.95	13	0.0294118	16	0.138211	16	0.136646	16	0.0290698	16	0.376963	16	0.340249
chr1	11379713	11380712	18	0.197098	18	0.2	18	0.0625	18	0.015748	18	0.0890411	18	0.242373	18	0.1375
chr1	11399413	11400412	26	0.443662	25	0.0151515	26	0.0462963	26	0.0545455	26	0.0699588	26	0.1625	26	0.253165
chr1	11404813	11405812	17	0.958519	17	0.355932	17	0.152	17	0.101695	17	0.115	17	0.641905	17	0.494253
chr1	11415413	11416412	24	0.939206	24	0.181818	24	0.147826	24	0.160804	24	0.127451	24	0.115321	24	0.288961
chr1	11423813	11424812	25	0.799816	25	0.0512821	25	0.115385	25	0.0694444	25	0.1	25	0.742892	25	0.429561
chr1	11473713	11474712	11	0.918675	11	0.0166667	11	0.204819	11	0.0444444	11	0.0810811	11	0.381323	11	0.5
chr1	11559213	11560212	20	0.891114	20	0.84	20	0.150943	20	0.368201	20	0.271552	20	0.512748	20	0.531969
chr1	11632213	11633212	13	0.915709	13	0.921875	13	0.509804	13	0.561538	13	0.221591	13	0.654628	13	0.474522
chr1	11650013	11651012	8	0.961326	8	0.185185	8	0.196429	8	0.149254	8	0.183486	8	0.808696	8	0.502222
chr1	11653813	11654812	22	0.908084	22	0.0615385	22	0.117284	22	0.113744	22	0.195833	22	0.236842	22	0.187215
chr1	11702213	11703212	19	0.851765	19	0.742574	19	0.295775	19	0.272727	19	0.150628	19	0.612987	19	0.368902
chr1	11705513	11706512	15	0.909753	14	0.864198	15	0.569767	15	0.380117	15	0.208333	15	0.671739	15	0.44591
chr1	11710313	11711312	52	0.0223031	49	0.905983	52	0.321149	52	0.14467	52	0.20403	52	0.145493	52	0.0897297
chr1	11743313	11744312	16	0.863176	16	0.433333	16	0.125	16	0.0979381	16	0.0923077	16	0.640902	16	0.589577
chr1	11745413	11746412	14	0.959484	14	0.137255	14	0.144578	14	0.104478	14	0.170732	14	0.910506	14	0.705455
chr1	11748813	11749812	14	0.947269	14	0.216216	14	0.315068	14	0.115702	14	0.0538462	14	0.771363	14	0.595122
chr1	11760913	11761912	39	0.0120482	38	0.126316	39	0.00955414	39	0.012987	39	0.0298851	39	0.497104	39	0.282105
chr1	11764313	11765312	27	0.964927	26	0.202703	27	0.0310559	27	0.121864	27	0.0652174	27	0.509461	27	0.616387
chr1	11767813	11768812	18	0.953177	18	0	18	0.0972222	18	0.170068	18	0.0472441	18	0.686591	18	0.581461
chr1	11771013	11772012	17	0.954472	17	0.196078	17	0.135135	17	0.156977	17	0.244792	17	0.789855	17	0.506993
chr1	11779313	11780312	52	0.0189011	50	0.14557	52	0.0171821	52	0.0215385	52	0.0381818	52	0.350515	52	0.15
chr1	11785513	11786512	23	0.949086	18	0.216216	23	0.135714	23	0.14486	23	0.0881226	23	0.786164	23	0.692946
chr1	11789113	11790112	28	0.926482	28	0.247191	28	0.219512	28	0.191489	28	0.132616	28	0.684103	28	0.613248
chr1	11791713	11792712	31	0.811897	29	0.0786517	31	0.155039	31	0.0823171	31	0.159483	31	0.560649	31	0.317391
chr1	11797713	11798712	9	0.815287	9	0.473684	9	0.161765	9	0.0574713	9	0.0603448	9	0.722513	9	0.757576
chr1	11808813	11809812	16	0.961104	16	0.87037	16	0.351351	16	0.270073	16	0.12	16	0.834331	16	0.79
chr1	11822013	11823012	41	0.0370564	38	0.04	41	0.118367	41	0.0137931	41	0.014742	41	0.139759	41	0.252874
chr1	11844613	11845612	36	0.885492	35	0.125	36	0.0977444	36	0.195035	36	0.135693	36	0.27606	36	0.260784
chr1	11847413	11848412	26	0.918244	24	0.382353	26	0.164474	26	0.109005	26	0.0924658	26	0.541985	26	0.334034
chr1	11898613	11899612	31	0.948626	31	0.968085	31	0.523529	31	0.446154	31	0.328571	31	0.656525	31	0.574335
chr1	11942813	11943812	21	0.967462	20	0.24	21	0.11811	21	0.154506	21	0.0487805	21	0.551959	21	0.319742
chr1	11953713	11954712	9	0.675325	9	0.09375	9	0.0208333	9	0.0891089	9	0.112676	9	0.474576	9	0.371212
chr1	11998713	11999712	19	0.963918	19	0.862385	19	0.44	19	0.341463	19	0.279793	19	0.666019	19	0.511401
chr1	12004113	12005112	18	0.934451	18	0.102041	18	0.102564	18	0.0855615	18	0.10929	18	0.357143	18	0.886275
chr1	12026913	12027912	13	0.858586	13	0.883721	12	0.37931	13	0.373333	13	0.148387	13	0.658537	13	0.757225
chr1	12125513	12126512	11	0.960699	11	0.147059	11	0.06	11	0.142857	11	0.231481	11	0.754325	11	0.768595
chr1	12127613	12128612	19	0.9	17	0.0701754	19	0.1375	19	0.092437	19	0.0782313	19	0.306792	19	0.096463
chr1	12138613	12139612	22	0.944737	22	0.241935	22	0.131944	22	0.135678	22	0.150376	22	0.40678	22	0.750809
chr1	12178413	12179412	28	0.902676	26	0.828829	28	0.302083	28	0.58194	28	0.218593	28	0.858276	28	0.707317
chr1	12184613	12185612	28	0.866929	26	0.711111	28	0.380282	28	0.3125	28	0.217666	28	0.584226	28	0.441379
chr1	12206613	12207612	21	0.92731	13	0.14	21	0.040404	21	0.1375	21	0.0900474	21	0.72818	21	0.799615
chr1	12237513	12238512	28	0.959775	28	0.185185	28	0.139706	28	0.180124	28	0.0807018	28	0.613949	28	0.358621
chr1	12259113	12260112	18	0.960784	15	0.846154	18	0.448	18	0.497354	18	0.39548	18	0.480573	18	0.755224
chr1	12262313	12263312	11	0.948936	11	0.904762	11	0.305085	11	0.266234	11	0.291262	11	0.759921	11	0.874101
chr1	12268713	12269712	16	0.907809	16	0.333333	16	0.176471	16	0.0617284	16	0.0638298	16	0.287905	16	0.390769
chr1	12301513	12302512	17	0.952494	17	0.916667	17	0.488095	17	0.444444	17	0.309524	17	0.846154	17	0.882114
chr1	12309013	12310012	7	0.977901	7	0.935484	7	0.522727	7	0.641509	7	0.396226	7	0.81962	7	0.877698
chr1	12513813	12514812	9	0.960114	9	0.939394	9	0.658537	9	0.546667	9	0.485981	9	0.526814	9	0.375635
chr1	12538313	12539312	30	0.92253	30	0.818898	30	0.481481	30	0.583607	30	0.427692	30	0.258307	30	0.450368
chr1	12570913	12571912	13	0.961905	13	0.571429	13	0.254902	13	0.178808	13	0.153846	13	0.799528	13	0.597156
chr1	12652913	12653912	14	0.944356	14	0.4	14	0.111111	14	0.176101	14	0.190476	14	0.795956	14	0.66055
chr1	12661413	12662412	17	0.923177	17	0.425926	17	0.139706	17	0.177143	17	0.131455	17	0.61958	17	0.670282
chr1	12686913	12687912	19	0.931238	16	0.28125	19	0.0804598	19	0.102703	19	0.12	19	0.714851	19	0.583026
chr1	12689213	12690212	7	0.96793	7	0.0714286	7	0.169811	7	0.0958904	7	0.1	7	0.6609	7	0.686275
chr1	12691713	12692712	13	0.952468	13	0.25	13	0.307692	13	0.247525	13	0.176923	13	0.876068	13	0.632035
chr1	12696213	12697212	12	0.938034	10	0.232558	12	0.114943	12	0.103448	12	0.1	12	0.596439	12	0.509524
chr1	12718613	12719612	20	0.0857461	20	0.0434783	20	0.0862069	20	0.00865801	20	0.037037	20	0.47486	20	0.268627
chr1	12747213	12748212	11	0.933099	11	0.0625	11	0.147059	11	0.22093	11	0.0853659	11	0.816794	11	0.488372
chr1	12775013	12776012	10	0.920863	10	0.0487805	10	0.0714286	10	0.0373832	10	0.040404	10	0.879487	10	0.6
chr1	12777113	12778112	12	0.957187	12	0.08	12	0.19403	12	0.125786	12	0.131148	12	0.773006	12	0.497908
chr1	13908013	13909012	11	0.900804	11	0.0943396	11	0.0952381	11	0.101852	11	0.0990991	11	0.84878	11	0.629834
chr1	13913113	13914112	21	0.955375	20	0.879121	21	0.567901	21	0.526596	21	0.487805	21	0.843206	21	0.453125
chr1	13926913	13927912	16	0.941176	15	0.98	16	0.636364	16	0.582353	16	0.322835	16	0.784746	16	0.555556
chr1	13930813	13931812	9	0.935714	9	0.965909	9	0.508772	9	0.7125	9	0.361111	9	0.840237	9	0.6
chr1	13992013	13993012	17	0.874776	17	0.122222	17	0.238095	17	0.112821	17	0.114537	17	0.461111	17	0.37037
chr1	14050213	14051212	13	0.971857	12	0.956522	13	0.619718	13	0.519608	13	0.512195	13	0.866667	13	0.752033
chr1	14137513	14138512	14	0.955782	14	0.244444	14	0.0875	14	0.0852273	14	0.168675	14	0.765918	14	0.731132
chr1	14139913	14140912	25	0.336	23	0.276316	25	0.185484	25	0.12	25	0.126394	25	0.58432	25	0.525685
chr1	14155013	14156012	24	0.922222	24	0.175676	24	0.143885	24	0.157676	24	0.059633	24	0.605839	24	0.492806
chr1	14286613	14287612	18	0.150685	18	0.833333	18	0.522523	18	0.341772	18	0.164103	18	0.395522	18	0.210989
chr1	14292113	14293112	16	0.915789	16	0.789474	16	0.539683	16	0.487952	16	0.434286	16	0.62931	16	0.401254
chr1	14440113	14441112	16	0.934947	16	0.852459	16	0.654321	16	0.396226	16	0.289773	16	0.515284	16	0.312849
chr1	14462513	14463512	8	0.747253	7	0.702703	8	0.411765	8	0.424242	8	0.254237	8	0.450617	8	0.384615
chr1	14491513	14492512	12	0.860976	12	0.453125	12	0.410526	12	0.185792	12	0.223077	12	0.746269	12	0.530303
chr1	14509713	14510712	18	0.865828	18	0.888889	18	0.6375	18	0.497537	18	0.615721	18	0.762162	18	0.768
chr1	14669713	14670712	14	0.855072	14	0.964286	14	0.571429	14	0.589744	14	0.341935	14	0.838407	14	0.516245
chr1	14695813	14696812	9	0.90625	9	0.325	9	0.205882	9	0.197183	9	0.25	9	0.400585	9	0.303318
chr1	14838913	14839912	18	0.377323	18	0.283784	18	0.1	18	0.127907	18	0.167347	18	0.675	18	0.746154
chr1	14898013	14899012	14	0.114901	14	0.5	14	0.111111	14	0.12	14	0.0838323	14	0.787097	14	0.63522
chr1	14919613	14920612	10	0.943787	10	0.293103	10	0.1	10	0.115385	10	0.09375	10	0.505435	10	0.532819
chr1	14951713	14952712	18	0.94186	18	0.26	18	0.206522	18	0.235294	18	0.214689	18	0.522105	18	0.673025
chr1	15005213	15006212	13	0.965164	13	0.126582	13	0.0677966	13	0.138889	13	0.115854	13	0.727619	13	0.555556
chr1	15013113	15014112	12	0.943798	12	0.456522	12	0.26506	12	0.256637	12	0.211382	12	0.829218	12	0.621528
chr1	15052213	15053212	11	0.958237	11	0.317073	10	0.3	11	0.227941	11	0.260163	11	0.625	11	0.467337
chr1	15059313	15060312	25	0.882151	24	0.097561	25	0.0961538	25	0.105485	25	0.133858	25	0.161337	25	0.110895
chr1	15066413	15067412	16	0.733229	16	0.13253	16	0.146552	16	0.11465	16	0.116162	16	0.337955	16	0.562092
chr1	15068613	15069612	13	0.958743	13	0.153846	13	0.189189	13	0.141791	13	0.192308	13	0.815631	13	0.424342
chr1	15082513	15083512	13	0.961864	13	0.25641	13	0.154639	13	0.221557	13	0.19171	13	0.487106	13	0.573427
chr1	15085813	15086812	16	0.921529	16	0.921053	16	0.212121	16	0.210227	16	0.0608108	16	0.733781	16	0.36859
chr1	15089413	15090412	12	0.960352	12	0.637681	12	0.0952381	12	0.251799	12	0.316547	12	0.906977	12	0.730469
chr1	15093413	15094412	8	0.957219	8	0.1	8	0.168831	8	0.111111	8	0.106796	8	0.586716	8	0.336788
chr1	15109213	15110212	11	0.959811	11	0.411765	11	0.414634	11	0.256881	11	0.288288	11	0.527221	11	0.520737
chr1	15176813	15177812	15	0.9664	15	0.125	15	0.0638298	15	0.0944882	15	0.141553	15	0.873288	15	0.595166
chr1	15181913	15182912	11	0.934066	11	0.352941	11	0.0384615	11	0.224138	11	0.106667	11	0.75766	11	0.486957
chr1	15202413	15203412	9	0.963746	8	0.129032	9	0.253333	9	0.164062	9	0.107527	9	0.363144	9	0.296651
chr1	15214213	15215212	25	0.962466	25	0.204918	23	0.144828	25	0.192157	25	0.117424	25	0.651347	25	0.765896
chr1	15240313	15241312	14	0.888073	14	0.114286	14	0.139241	14	0.0487805	14	0.0784314	14	0.677262	14	0.605948
chr1	15266313	15267312	9	0.927492	9	0.40625	9	0.215686	9	0.142857	9	0.206897	9	0.752613	9	0.528497
chr1	15271713	15272712	28	0.937943	24	0.038961	28	0.020979	28	0.0474684	28	0.110749	28	0.271967	28	0.210291
chr1	15276413	15277412	19	0.956188	19	0.0806452	19	0.122222	19	0.107383	19	0.190476	19	0.502297	19	0.81337
chr1	15353713	15354712	28	0.827763	28	0.0972222	28	0.116822	28	0.145062	28	0.126638	28	0.680523	28	0.530831
chr1	15356213	15357212	29	0.963097	29	0.297872	29	0.150259	29	0.197333	29	0.21519	29	0.867229	29	0.783688
chr1	15364513	15365512	9	0.825843	9	0.243902	7	0.0697674	9	0.172043	9	0.0652174	9	0.887574	9	0.781609
chr1	15372913	15373912	22	0.889202	21	0.23913	22	0.175258	22	0.1	22	0.1	22	0.637566	22	0.372439
chr1	15379713	15380712	16	0.934988	13	0.216216	16	0.146552	16	0.0610687	16	0.0769231	16	0.845395	16	0.879518
chr1	15416713	15417712	20	0.901795	20	0.15942	20	0.0117647	20	0.079096	20	0.162679	20	0.150665	20	0.286517
chr1	15426713	15427712	27	0.776132	24	0.0888889	27	0.152941	27	0.0853081	27	0.0612245	27	0.297491	27	0.223101
chr1	15434313	15435312	15	0.863566	15	0.242857	15	0.234783	15	0.0758621	15	0.105263	15	0.629703	15	0.565111
chr1	15438113	15439112	18	0.837937	18	0.0666667	17	0.0943396	18	0.10219	18	0.0529101	18	0.456	18	0.421687
chr1	15454813	15455812	21	0.776042	21	0.942308	21	0.72093	21	0.515528	21	0.333333	21	0.343035	21	0.319149
chr1	15466113	15467112	18	0.906031	18	0.925	18	0.478261	18	0.45045	18	0.3375	18	0.232278	18	0.382479
chr1	15483413	15484412	17	0.93311	17	0.636364	17	0.308943	17	0.134615	17	0.111111	17	0.6	17	0.734417
chr1	15512913	15513912	14	0.808594	14	0.793103	14	0.430233	14	0.410596	14	0.348684	14	0.461538	14	0.654321
chr1	15515913	15516912	10	0.954233	10	0.933333	10	0.485714	10	0.432432	10	0.235849	10	0.604457	10	0.566265
chr1	15523313	15524312	15	0.943838	15	0.854167	15	0.368421	15	0.420732	15	0.343066	15	0.516269	15	0.770213
chr1	15532013	15533012	16	0.963636	16	0.864407	13	0.508772	16	0.373134	16	0.229358	16	0.782214	16	0.785256
chr1	15534313	15535312	8	0.962457	8	1	8	0.666667	8	0.613861	8	0.5	8	0.827684	8	0.872727
chr1	15539413	15540412	13	0.955513	13	0.91358	13	0.615385	13	0.611111	13	0.377778	13	0.501873	13	0.349835
chr1	15598713	15599712	31	0.842599	31	0.434783	31	0.287671	31	0.185294	31	0.131068	31	0.290528	31	0.234637
chr1	15630913	15631912	16	0.844113	16	0.369565	16	0.247706	16	0.183246	16	0.125604	16	0.329134	16	0.410596
chr1	15650013	15651012	19	0.420157	19	0.139535	19	0.120879	19	0.0368421	19	0.0508475	19	0.485021	19	0.22409
chr1	15691013	15692012	11	0.940415	11	0.121212	11	0.0909091	11	0.125	10	0.0930233	11	0.851759	11	0.870536
chr1	15710613	15711612	29	0.951027	29	0.05	29	0.179245	29	0.0705394	29	0.152709	29	0.297207	29	0.777132
chr1	15714713	15715712	20	0.945687	20	0.0909091	20	0.0945946	19	0.111765	19	0.0854701	20	0.60179	20	0.716418
chr1	15757413	15758412	20	0.85	20	0.842105	20	0.293651	20	0.371041	20	0.218855	20	0.592593	20	0.510204
chr1	15827713	15828712	18	0.905694	18	0.928571	18	0.564885	18	0.376147	18	0.348259	18	0.6125	18	0.603715
chr1	15833713	15834712	13	0.913753	13	0.9375	13	0.546667	13	0.57265	13	0.446237	13	0.839416	13	0.857143
chr1	15836213	15837212	14	0.906475	14	0.903846	14	0.529412	14	0.542373	14	0.47619	14	0.874031	14	0.884444
chr1	16067613	16068612	23	0.912621	21	0.0666667	23	0.145455	23	0.0802139	23	0.0491803	23	0.523126	23	0.363636
chr1	16082313	16083312	21	0.940821	21	0.368421	21	0.134328	21	0.157068	21	0.0480349	21	0.414596	21	0.595789
chr1	16118313	16119312	31	0.244654	30	0.152542	31	0.0324675	31	0.0502092	31	0.0369004	31	0.538608	31	0.238494
chr1	16126313	16127312	24	0.954183	24	0.1	24	0.130137	24	0.0686275	24	0.0495868	24	0.481732	24	0.150888
chr1	16129613	16130612	19	0.962099	19	0.260274	19	0.135922	19	0.111111	19	0.124444	19	0.694828	19	0.786765
chr1	16141813	16142812	13	0.958333	13	0.884058	13	0.424242	13	0.288136	13	0.223881	13	0.63764	13	0.56
chr1	16156213	16157212	11	0.768473	11	0.214286	11	0.0353982	11	0.0827068	11	0.048951	11	0.870892	11	0.729958
chr1	16164813	16165812	23	0.0506173	23	0.884354	23	0.218579	23	0.140351	23	0.180272	23	0.928771	23	0.898305
chr1	16177413	16178412	16	0.662069	16	0.886076	16	0.230159	16	0.259259	16	0.139896	16	0.676606	16	0.57193
chr1	16212413	16213412	15	0.912879	15	0.897959	15	0.556604	15	0.470238	15	0.316327	15	0.0629371	15	0.0117188
chr1	16335313	16336312	19	0.905016	19	0.190909	19	0.0947867	19	0.105505	19	0.0970464	19	0.716143	19	0.555035
chr1	16340913	16341912	16	0.910303	15	0.27027	16	0.1	16	0.0484848	16	0.0915033	16	0.487427	16	0.29385
chr1	16354413	16355412	26	0.827151	19	0.19403	21	0.0581395	26	0.1625	26	0.093985	26	0.718821	26	0.611529
chr1	16359013	16360012	22	0.941917	21	0.0697674	22	0.10101	22	0.0852713	22	0.0607477	22	0.423358	22	0.345603
chr1	16405213	16406212	18	0.873261	11	0.2	18	0.0714286	18	0.0740741	18	0.0745342	18	0.490706	18	0.358974
chr1	16408513	16409512	12	0.944954	11	0.321429	12	0.0641026	12	0.0517241	12	0.0702703	12	0.671835	12	0.647482
chr1	16438913	16439912	14	0.948767	12	0.0625	14	0.142857	14	0.0873016	14	0.128	14	0.300971	14	0.479245
chr1	16442413	16443412	31	0.939804	30	0.0833333	30	0.12426	31	0.103004	31	0.0697674	31	0.298056	31	0.749129
chr1	16471013	16472012	24	0.943508	19	0.197368	24	0.182692	24	0.165746	24	0.135802	24	0.470765	24	0.337176
chr1	16473113	16474112	18	0.879365	18	0.383562	18	0.175824	18	0.0806452	18	0.0933333	18	0.552876	18	0.299587
chr1	16497913	16498912	26	0.955598	26	0.18	26	0.0654762	26	0.056338	26	0.0825688	26	0.713085	26	0.708245
chr1	16508013	16509012	21	0.957839	18	0.108108	21	0.273684	21	0.10687	21	0.114286	21	0.528986	21	0.252492
chr1	16514013	16515012	17	0.464245	17	0.119565	17	0.0595238	17	0.0366492	17	0.0509259	17	0.334667	17	0.145
chr1	16531213	16532212	23	0.89499	19	0.866667	23	0.206061	23	0.20354	23	0.218341	23	0.859748	23	0.817851
chr1	16539713	16540712	10	0.932551	9	0.0833333	10	0.144737	10	0.0917431	10	0.0484848	10	0.860248	10	0.791304
chr1	16570513	16571512	11	0.840336	11	0.097561	11	0.125	11	0.114286	11	0.0367647	11	0.464615	11	0.297297
chr1	16689613	16690612	23	0.94557	23	0.0806452	23	0.144	23	0.0963303	23	0.0711462	23	0.756278	23	0.326471
chr1	16702513	16703512	17	0.876254	17	0.107692	17	0.118644	17	0.119048	17	0.0360825	17	0.777003	17	0.636364
chr1	16711213	16712212	9	0.919492	9	0.958333	9	0.433962	9	0.40566	9	0.361702	9	0.805147	9	0.736527
chr1	16942113	16943112	12	0.918138	12	0.278146	12	0.116883	12	0.183406	12	0.13388	12	0.860759	12	0.728767
chr1	16947213	16948212	17	0.872999	17	0.844538	17	0.342037	17	0.399054	17	0.278481	17	0.497676	17	0.377853
chr1	17036013	17037012	11	0.759891	11	0.228571	11	0.113122	11	0.104972	11	0.142045	11	0.436043	11	0.388042
chr1	17053513	17054512	37	0.222863	37	0.133745	37	0.0862275	37	0.09701	37	0.0989515	37	0.880046	37	0.60597
chr1	17229713	17230712	18	0.151002	17	0	18	0.0409836	18	0.0230769	18	0.0447761	18	0.155425	18	0.0683453
chr1	17297813	17298812	29	0.954221	27	0.329268	29	0.158273	29	0.0978261	29	0.0371901	29	0.701249	29	0.728595
chr1	17339213	17340212	9	0.74463	9	0.121951	9	0.0327869	9	0.057971	9	0.096	9	0.521127	9	0.555556
chr1	17342613	17343612	28	0.936281	21	0.630952	28	0.355556	28	0.351485	28	0.0901961	28	0.82337	28	0.338776
chr1	17386013	17387012	18	0.947438	18	0.0588235	18	0.121622	18	0.189542	18	0.0942029	18	0.275735	18	0.230769
chr1	17452013	17453012	33	0.16573	29	0.135593	33	0.013245	33	0.0477612	33	0.0306604	33	0.530632	33	0.286416
chr1	17456513	17457512	9	0.930403	9	0.282051	9	0.115385	9	0.0574713	9	0.115385	9	0.745763	9	0.787402
chr1	17563313	17564312	21	0.707207	20	0.113924	21	0.104478	21	0.0686275	21	0.0753138	21	0.348039	21	0.266038
chr1	17600413	17601412	19	0.773998	19	0.327586	19	0.111111	19	0.0942408	19	0.132353	19	0.684575	19	0.41994
chr1	17630913	17631912	14	0.876947	13	0.269841	14	0.132075	14	0.121212	14	0.0755814	14	0.54902	14	0.395425
chr1	17636013	17637012	13	0.896882	13	0.0952381	12	0.025641	13	0.0625	13	0.0827068	13	0.512931	13	0.605405
chr1	17641113	17642112	12	0.901606	12	0.0294118	12	0.0350877	12	0.0314961	12	0.103175	12	0.485861	12	0.380488
chr1	17674813	17675812	18	0.869988	18	0.301587	18	0.105263	18	0.233831	18	0.135135	18	0.769968	18	0.522124
chr1	17696813	17697812	11	0.915888	11	0.142857	11	0.166667	11	0.0943396	11	0.15625	11	0.773333	11	0.539877
chr1	17703613	17704612	21	0.946011	21	0.687898	21	0.292929	21	0.211321	21	0.147727	21	0.475054	21	0.510467
chr1	17730313	17731312	20	0.955705	11	0.030303	19	0.0689655	20	0.0285714	20	0.045045	20	0.586826	20	0.66
chr1	17732413	17733412	17	0.914373	17	0.275862	17	0.131313	17	0.163158	17	0.0923913	17	0.562718	17	0.428571
chr1	17746113	17747112	48	0.0302857	39	0.926471	48	0.393822	48	0.38	48	0.266176	48	0.568917	48	0.480298
chr1	17758713	17759712	20	0.966667	20	0.914286	18	0.545455	20	0.663866	20	0.578313	20	0.943636	20	0.889381
chr1	17761613	17762612	17	0.816412	15	0.833333	17	0.470588	17	0.359788	17	0.271186	17	0.867893	17	0.841945
chr1	17796313	17797312	19	0.966605	18	0.195122	19	0.163934	19	0.137363	19	0.0503597	19	0.482993	19	0.432749
chr1	17803413	17804412	18	0.958519	17	0.0895522	18	0.195946	18	0.133971	18	0.126087	18	0.686179	18	0.394161
chr1	17811613	17812612	28	0.936597	28	0.831169	28	0.524691	28	0.433213	28	0.256024	28	0.851114	28	0.519726
chr1	17820513	17821512	7	0.789773	7	0.540541	7	0.404255	7	0.208955	7	0.123077	7	0.412121	7	0.336735
chr1	17828613	17829612	19	0.892045	19	0.913793	19	0.329897	19	0.384181	19	0.210744	19	0.320359	19	0.135977
chr1	17842613	17843612	17	0.953125	17	0.52	17	0.168831	17	0.286624	17	0.136585	17	0.298995	17	0.417582
chr1	17847713	17848712	25	0.923423	25	0.981481	25	0.474576	25	0.467213	25	0.417303	25	0.719807	25	0.76392
chr1	17851413	17852412	14	0.966814	14	0.944444	13	0.53125	14	0.381818	14	0.442529	14	0.827485	14	0.792135
chr1	17853613	17854612	16	0.954447	13	0.916667	16	0.508772	16	0.508671	16	0.4	16	0.580882	16	0.323024
chr1	17858413	17859412	13	0.962723	13	0.970588	13	0.54902	13	0.489362	13	0.27907	13	0.734475	13	0.596413
chr1	17864413	17865412	21	0.176218	16	0.257576	19	0.01	21	0.057508	21	0.107143	21	0.297872	21	0.270893
chr1	17875613	17876612	11	0.964377	11	0.918367	11	0.59375	11	0.533333	11	0.369863	11	0.914634	11	0.867347
chr1	17882513	17883512	17	0.953947	16	0.966667	17	0.565217	17	0.51773	17	0.433121	17	0.850543	17	0.871901
chr1	17885113	17886112	11	0.94335	10	0.875	11	0.644068	11	0.5	11	0.337278	11	0.748804	11	0.712644
chr1	17887813	17888812	21	0.968384	16	0.907407	21	0.643478	20	0.64557	21	0.36965	21	0.915493	21	0.669927
chr1	17891513	17892512	20	0.953283	20	0.964286	20	0.646018	20	0.521472	20	0.279167	20	0.22741	20	0.629067
chr1	17895513	17896512	14	0.95155	14	0.756098	14	0.643478	14	0.52	14	0.432203	14	0.432558	14	0.0931174
chr1	17898713	17899712	15	0.921013	15	0.829268	15	0.575342	15	0.601504	15	0.508065	15	0.669173	15	0.884013
chr1	17905913	17906912	10	0.955556	9	0.972973	10	0.66129	10	0.424528	10	0.314815	10	0.716783	10	0.788043
chr1	17908613	17909612	13	0.866157	11	0.821429	13	0.368421	13	0.330275	13	0.262821	13	0.573892	13	0.534188
chr1	17912813	17913812	15	0.908289	15	0.871429	15	0.306818	15	0.545455	15	0.36478	15	0.635317	15	0.378299
chr1	17914913	17915912	9	0.962264	9	0.866667	9	0.5	9	0.494382	9	0.182796	9	0.489083	9	0.350746
chr1	17933213	17934212	22	0.94052	21	0.887097	22	0.62069	22	0.412088	22	0.351449	22	0.754977	22	0.686391
chr1	17979913	17980912	13	0.960756	13	0.810811	13	0.753623	13	0.525974	13	0.314685	13	0.639175	13	0.690909
chr1	17987813	17988812	28	0.819209	27	0.954023	28	0.525862	28	0.543554	28	0.4	28	0.753968	28	0.772242
chr1	17997913	17998912	20	0.957364	20	0.951613	20	0.415094	20	0.513661	20	0.351852	20	0.308642	20	0.720322
chr1	18049913	18050912	13	0.868922	13	0.121212	13	0.107692	13	0.0797101	13	0.0555556	13	0.713881	13	0.393502
chr1	18236113	18237112	11	0.890533	11	0.0810811	11	0.127273	11	0.084507	11	0.0808081	11	0.367052	11	0.316456
chr1	18284113	18285112	12	0.940191	12	0.104167	12	0.0731707	12	0.0914286	12	0.0353982	12	0.663522	12	0.389558
chr1	18310613	18311612	14	0.720562	14	0.0581395	14	0.172414	14	0.088	14	0.0847458	14	0.446184	14	0.267101
chr1	18335613	18336612	16	0.89521	15	0.0243902	15	0.109091	16	0.135417	16	0.0742574	16	0.227957	16	0.377892
chr1	18417113	18418112	13	0.924752	13	0.14	13	0.0172414	13	0.0851064	13	0.139706	13	0.326648	13	0.37299
chr1	18502613	18503612	12	0.794554	12	0.583333	12	0.275862	12	0.320755	12	0.232955	12	0.33046	12	0.236842
chr1	18518813	18519812	10	0.889381	10	0.825397	10	0.487179	10	0.490196	10	0.356643	10	0.832	10	0.6
chr1	18525613	18526612	23	0.917431	22	0.511364	23	0.33871	23	0.298578	23	0.360731	23	0.50069	23	0.543668
chr1	18564913	18565912	11	0.964286	11	0.389831	11	0.234043	11	0.395833	11	0.114583	11	0.650538	11	0.45098
chr1	18588813	18589812	17	0.943522	12	0.35	17	0.0697674	17	0.212121	17	0.147982	17	0.666667	17	0.378723
chr1	18605413	18606412	18	0.959041	18	0.196721	15	0.119403	18	0.163636	18	0.128713	18	0.706683	18	0.606299
chr1	18609013	18610012	17	0.94389	17	0.116667	17	0.107438	17	0.12	17	0.0880503	17	0.554012	17	0.443038
chr1	18615513	18616512	14	0.978022	14	0.03125	14	0.160714	14	0.0852713	14	0.101266	14	0.613793	14	0.51087
chr1	18617613	18618612	37	0.80423	36	0.149254	37	0.097561	37	0.0865385	37	0.121406	37	0.725678	37	0.605348
chr1	18621013	18622012	20	0.952601	20	0.168067	20	0.10101	20	0.15625	20	0.149733	20	0.400338	20	0.409594
chr1	18623813	18624812	10	0.959064	10	0.131579	9	0.1875	10	0.138614	10	0.0909091	10	0.757576	10	0.422018
chr1	18626013	18627012	6	0.902222	6	0.138889	6	0.121212	6	0.0945946	6	0.101124	6	0.740196	6	0.478947
chr1	18629113	18630112	9	0.852071	9	0.333333	9	0.219512	9	0.0441176	9	0.139535	9	0.605809	9	0.396985
chr1	18677013	18678012	29	0.754464	29	0.132075	29	0.0949367	29	0.123746	29	0.0623229	29	0.706128	29	0.453005
chr1	18700113	18701112	21	0.787688	21	0.0714286	21	0.150538	21	0.154286	21	0.128755	21	0.582712	21	0.361556
chr1	18736513	18737512	21	0.95288	21	0.858586	21	0.489583	21	0.42233	21	0.446215	21	0.651699	21	0.642202
chr1	18743313	18744312	8	0.932642	8	0.767442	8	0.342857	8	0.266667	8	0.226415	8	0.843478	8	0.42246
chr1	18746313	18747312	9	0.966555	9	0.205882	9	0.190476	9	0.107438	9	0.0865385	9	0.797342	9	0.662651
chr1	18766213	18767212	9	0.942149	8	0.285714	9	0.150943	9	0.0970874	9	0.2	9	0.753149	9	0.533333
chr1	18806313	18807312	14	0.844298	14	0.4	14	0.137255	14	0.133333	14	0.1	14	0.603399	14	0.520833
chr1	18808513	18809512	80	0.0144515	80	0.389423	79	0.00308642	80	0.0110701	80	0.0439122	80	0.911511	80	0.610224
chr1	18857213	18858212	9	0.949153	9	0.883721	9	0.568182	9	0.375	9	0.369369	9	0.629921	9	0.213389
chr1	18868613	18869612	16	0.960591	16	0.816327	16	0.428571	16	0.508671	16	0.331522	16	0.316271	16	0.525316
chr1	18883813	18884812	33	0.0847359	31	0.893939	33	0.621622	33	0.283737	33	0.342657	33	0.166284	33	0.366806
chr1	18901813	18902812	23	0.918546	18	0.55102	23	0.215686	23	0.248031	23	0.165714	23	0.44489	23	0.239865
chr1	18907613	18908612	26	0.53	23	0.112676	26	0.0612245	26	0.0755814	26	0.0352941	26	0.410811	26	0.244514
chr1	18923713	18924712	25	0.932222	25	0.0744681	25	0.191176	25	0.189815	25	0.0548523	25	0.340611	25	0.205
chr1	18929713	18930712	21	0.920545	21	0.0714286	21	0.148649	21	0.135	21	0.0833333	21	0.449067	21	0.415301
chr1	18953313	18954312	11	0.912121	11	0.102564	11	0.150943	11	0.0608696	11	0.146067	11	0.376923	11	0.384615
chr1	18964413	18965412	18	0.243655	17	0.0238095	18	0.00684932	18	0.0195122	18	0.0539419	18	0.0764706	18	0.184426
chr1	18968613	18969612	23	0.0070922	23	0	23	0	23	0.0377358	23	0.027027	23	0.0134228	23	0.0990566
chr1	18978313	18979312	14	0.945596	13	0.0322581	14	0.0444444	14	0.133333	14	0.288889	14	0.090379	14	0.231183
chr1	18980413	18981412	19	0.964497	18	0.0697674	19	0.0684932	19	0.0268817	19	0.0892857	19	0.32549	19	0.431707
chr1	19000213	19001212	16	0.958763	16	0.0549451	16	0.181818	16	0.057377	16	0.116402	16	0.573805	16	0.368056
chr1	19002613	19003612	15	0.93913	14	0.0625	15	0.0869565	15	0.0866142	15	0.0566038	15	0.307263	15	0.40694
chr1	19007613	19008612	12	0.966102	12	0.1	11	0.1125	12	0.157303	12	0.0882353	12	0.836493	12	0.590517
chr1	19015413	19016412	12	0.862348	12	0.22449	12	0.0535714	12	0.0451128	12	0.0701754	12	0.740964	12	0.479381
chr1	19120913	19121912	16	0.8507	12	0.047619	16	0.0941176	16	0.0819672	16	0.0823529	16	0.413603	16	0.589091
chr1	19146913	19147912	37	0.876115	37	0.157895	37	0.124352	37	0.25	37	0.11244	37	0.60163	37	0.454271
chr1	19201513	19202512	22	0.920071	22	0.919192	21	0.428571	22	0.5	22	0.286738	22	0.408834	22	0.454713
chr1	19210413	19211412	19	0.927992	19	0.916667	19	0.508197	19	0.417647	19	0.306122	19	0.629299	19	0.512381
chr1	19239313	19240312	23	0.80825	23	0.413793	23	0.378947	23	0.235	23	0.164659	23	0.382979	23	0.289474
chr1	19261013	19262012	14	0.927361	13	0.181818	14	0.123288	14	0.224599	14	0.174194	14	0.701789	14	0.808176
chr1	19267513	19268512	17	0.955705	17	0.730769	17	0.27551	17	0.27673	17	0.285106	17	0.494755	17	0.799517
chr1	19276113	19277112	30	0.881211	29	0.333333	30	0.25	30	0.19403	30	0.149682	30	0.24328	30	0.181644
chr1	19291913	19292912	16	0.959596	16	0.175439	16	0.265823	16	0.0940171	16	0.125506	16	0.601093	16	0.343008
chr1	19381313	19382312	22	0.95112	21	0.0483871	22	0.112903	22	0.038835	22	0.0952381	22	0.650215	22	0.553009
chr1	19466213	19467212	12	0.946237	12	0.97619	12	0.641975	12	0.448276	12	0.509091	12	0.747368	12	0.837104
chr1	19567613	19568612	16	0.84432	16	0.891304	16	0.54955	16	0.518919	16	0.315	16	0.762458	16	0.562069
chr1	19664613	19665612	47	0.0274693	46	0.291667	47	0.00373134	47	0.0390071	47	0.0463918	47	0.322351	47	0.620104
chr1	19670813	19671812	26	0.950937	26	0.910448	26	0.541667	26	0.590164	26	0.504478	26	0.816043	26	0.798995
chr1	19679813	19680812	16	0.935835	14	0.72973	16	0.5	16	0.459302	16	0.317073	16	0.528846	16	0.86059
chr1	19717613	19718612	23	0.951274	22	0.754902	23	0.581967	23	0.447205	23	0.204918	23	0.454849	23	0.344754
chr1	19728013	19729012	7	0.944162	7	0.387097	7	0.152174	7	0.204819	7	0.163043	7	0.641711	7	0.66443
chr1	19732213	19733212	27	0.960967	24	0.734694	27	0.269504	27	0.420635	27	0.266667	27	0.221321	27	0.486891
chr1	19772113	19773112	14	0.899598	14	0.790323	14	0.574074	14	0.554217	14	0.362319	14	0.265957	14	0.128814
chr1	19780413	19781412	11	0.871429	11	0.62963	11	0.4	11	0.428571	11	0.223077	11	0.576602	11	0.341085
chr1	19783113	19784112	15	0.978405	15	0.892308	15	0.545455	15	0.598592	15	0.38191	15	0.528651	15	0.649231
chr1	19808013	19809012	11	0.908873	11	0.965517	11	0.378788	11	0.387097	11	0.356589	11	0.783133	11	0.669039
chr1	19908513	19909512	9	0.957958	9	0.0714286	9	0.272727	9	0.0978261	9	0.118421	9	0.590278	9	0.538961
chr1	19955413	19956412	13	0.877493	13	0.21519	13	0.231884	13	0.143791	13	0.143678	13	0.764706	13	0.789644
chr1	19966713	19967712	14	0.91866	14	0.0232558	14	0.0705882	14	0.0744681	14	0.068323	14	0.183962	14	0.448905
chr1	19974913	19975912	24	0.902857	21	0.913793	24	0.421569	24	0.467681	24	0.465409	24	0.728261	24	0.637717
chr1	19977313	19978312	18	0.938158	11	0.8	18	0.386364	18	0.389222	18	0.209821	18	0.377437	18	0.331081
chr1	19979913	19980912	26	0.728597	23	0.844156	26	0.447368	26	0.362319	26	0.213592	26	0.479416	26	0.434545
chr1	20015213	20016212	11	0.871308	11	0.482759	11	0.283333	11	0.257353	11	0.253247	11	0.74833	11	0.794239
chr1	20030613	20031612	20	0.169654	20	0.178082	20	0.0547945	20	0.08	20	0.0224359	20	0.21914	20	0.146288
chr1	20041813	20042812	14	0.840617	14	0.151515	14	0.242857	14	0.19697	14	0.0993377	14	0.416185	14	0.295154
chr1	20088413	20089412	16	0.944245	14	0.394737	14	0.171875	16	0.230769	16	0.285714	16	0.577778	16	0.557333
chr1	20113013	20114012	20	0.964806	20	0.0789474	20	0.195402	20	0.0519481	20	0.114286	20	0.492188	20	0.705357
chr1	20137413	20138412	11	0.95672	11	0.173077	11	0.196721	11	0.133929	11	0.123894	11	0.744745	11	0.622857
chr1	20142813	20143812	9	0.852041	9	0.2	9	0.138462	9	0.0547945	9	0.0482759	9	0.503704	9	0.461905
chr1	20244213	20245212	16	0.53167	15	0.303571	16	0.294737	16	0.111111	16	0.141667	16	0.593301	16	0.373874
chr1	20301213	20302212	10	0.908832	9	0.107143	10	0.26	10	0.0721649	10	0.0990099	10	0.441358	10	0.22467
chr1	20473413	20474412	14	0.957346	14	0.117647	14	0.0465116	14	0.131313	14	0.128	14	0.85545	14	0.785978
chr1	20478613	20479612	31	0.253315	24	0.0487805	31	0.0704225	31	0.0326531	31	0.0319635	31	0.273277	31	0.193548
chr1	20521013	20522012	18	0.865108	17	0.263889	18	0.132231	18	0.0338983	18	0.0947867	18	0.412548	18	0.167665
chr1	20539213	20540212	26	0.0406977	23	0.125	25	0.0947368	26	0.0133929	26	0.0164609	26	0.23477	26	0.2
chr1	20604913	20605912	14	0.963462	12	0.15	14	0.202532	14	0.0714286	14	0.151961	14	0.695489	14	0.690789
chr1	20687913	20688912	15	0.261242	15	0.26087	15	0.0900901	15	0.0280899	15	0.0731707	15	0.315098	15	0.223684
chr1	20703113	20704112	13	0.748718	12	0.891304	13	0.697368	13	0.455621	13	0.351562	13	0.513566	13	0.392283
chr1	20732413	20733412	15	0.944923	15	0.115385	15	0.122807	15	0.108434	15	0.131944	15	0.262774	15	0.394464
chr1	20774813	20775812	16	0.979405	16	0.02	16	0.0864198	16	0.101351	16	0.0962963	16	0.476298	16	0.531034
chr1	20802713	20803712	34	0.0228365	28	0.194444	34	0	34	0.0320513	34	0.029703	34	0.0987526	34	0.165725
chr1	20820213	20821212	22	0.119219	17	0.0681818	22	0.0261438	22	0.0150754	22	0.0371517	22	0.0794931	22	0.119469
chr1	20848613	20849612	22	0.0729313	22	0.0952381	20	0.00925926	22	0.0858586	22	0.0294118	22	0.278276	22	0.211111
chr1	20901513	20902512	18	0.859527	18	0.0517241	18	0.184211	18	0.19403	18	0.126667	18	0.277056	18	0.189474
chr1	20940013	20941012	12	0.946746	12	0.8	12	0.2625	12	0.257143	12	0.120805	12	0.59375	12	0.214844
chr1	20966313	20967312	13	0.976654	13	0.87013	13	0.556604	13	0.582353	13	0.271357	13	0.685106	13	0.604294
chr1	21022713	21023712	46	0.0147601	44	0.251969	46	0.0584416	46	0.153846	46	0.0198675	46	0.0373413	46	0.0263158
chr1	21054113	21055112	23	0.915996	23	0.025641	23	0.0328947	23	0.0628931	23	0.0233918	23	0.473616	23	0.534177
chr1	21056513	21057512	22	0.884848	21	0.0204082	22	0.0617284	21	0.09375	22	0.0491803	22	0.172917	22	0.305147
chr1	21521413	21522412	14	0.732632	14	0.236842	14	0.11828	14	0.0514286	14	0.0886076	14	0.466083	14	0.398305
chr1	21544013	21545012	26	0.952137	25	0.970149	26	0.347305	26	0.359091	26	0.199219	26	0.710187	26	0.82398
chr1	21571113	21572112	17	0.925641	17	0.982759	17	0.37	17	0.535912	17	0.460177	17	0.908046	17	0.930131
chr1	21581413	21582412	19	0.958888	19	0.893939	19	0.52459	19	0.379913	19	0.250883	19	0.673077	19	0.413889
chr1	21596413	21597412	12	0.938976	12	0.915254	12	0.442857	12	0.348485	12	0.293103	12	0.518229	12	0.545455
chr1	21604313	21605312	12	0.959574	12	0.871795	12	0.197674	12	0.353448	12	0.230769	12	0.720779	12	0.707746
chr1	21619713	21620712	21	0.95422	20	0.79661	21	0.298507	21	0.425	21	0.196296	21	0.625806	21	0.63728
chr1	21634413	21635412	12	0.924242	12	0.892857	12	0.47561	12	0.433628	12	0.312	12	0.274194	12	0.540773
chr1	21636513	21637512	14	0.887473	14	0.96875	14	0.574468	14	0.401099	14	0.282609	14	0.853933	14	0.542017
chr1	21640513	21641512	14	0.90099	14	0.837838	14	0.555556	14	0.52809	14	0.242268	14	0.462845	14	0.5
chr1	21649013	21650012	13	0.941288	13	0.8125	13	0.309091	13	0.386139	13	0.306122	13	0.25058	13	0.250825
chr1	21652713	21653712	14	0.960526	13	0.904762	14	0.285714	14	0.507937	14	0.45	14	0.509485	14	0.611336
chr1	21660913	21661912	28	0.913978	26	0.761364	28	0.492063	28	0.496212	28	0.295238	28	0.261377	28	0.299817
chr1	21694613	21695612	21	0.53534	21	0.945455	21	0.41573	21	0.616352	21	0.380368	21	0.565144	21	0.34296
chr1	21696813	21697812	18	0.90284	18	0.912281	18	0.668874	18	0.508696	18	0.418182	18	0.701228	18	0.495283
chr1	21710413	21711412	10	0.814241	10	0.170732	10	0.0816327	10	0.130435	10	0.105263	10	0.603352	10	0.494382
chr1	21845213	21846212	22	0.960452	16	0.176471	22	0.0416667	22	0.130631	22	0.0934959	22	0.80432	22	0.756579
chr1	21861113	21862112	19	0.963235	19	0.322581	19	0.0625	19	0.10303	19	0.113208	19	0.670886	19	0.559361
chr1	21879813	21880812	9	0.932624	9	0	9	0.176471	9	0.124088	9	0.143885	9	0.651982	9	0.446927
chr1	21900313	21901312	31	0.876527	31	0.0681818	29	0.0967742	31	0.0416667	31	0.115288	31	0.451883	31	0.436508
chr1	21934013	21935012	37	0.0199667	37	0.586207	37	0.27957	37	0.173669	37	0.208763	37	0.265776	37	0.317526
chr1	21945313	21946312	25	0.944765	23	0.75	25	0.228346	25	0.18018	25	0.106742	25	0.116438	25	0.281659
chr1	21955413	21956412	16	0.945022	16	0.458333	16	0.0921053	16	0.10929	16	0.0552486	16	0.732075	16	0.4
chr1	21982013	21983012	15	0.948052	14	0.285714	15	0.142857	15	0.116129	15	0.0761905	15	0.762677	15	0.641026
chr1	21985313	21986312	72	0.00983929	70	0.0305344	72	0.00735294	72	0.0129108	72	0.0182927	72	0.0913242	72	0.110989
chr1	22032713	22033712	10	0.90604	10	0.84058	10	0.6875	10	0.451327	10	0.302083	10	0.622857	10	0.532934
chr1	22111013	22112012	38	0.085452	37	0.217687	38	0.0284091	38	0.0490654	38	0.0101695	38	0.80093	38	0.522782
chr1	22239213	22240212	17	0.930979	15	0.078125	15	0.348837	16	0.0441989	17	0.113514	17	0.590062	17	0.275362
chr1	22248313	22249312	14	0.934498	14	0.193182	14	0.102041	14	0.0571429	14	0.035503	14	0.498741	14	0.545946
chr1	22260213	22261212	26	0.924082	22	0.104167	26	0.129032	26	0.0819672	26	0.08	26	0.574438	26	0.405405
chr1	22268513	22269512	22	0.897778	22	0.116279	22	0.046875	22	0.184932	22	0.0915493	22	0.734903	22	0.329412
chr1	22270813	22271812	22	0.890295	18	0.470588	22	0.0785714	22	0.0777202	22	0.0761905	22	0.706693	22	0.518072
chr1	22289913	22290912	11	0.848341	11	0.511628	11	0.16	11	0.136	11	0.11194	11	0.345238	11	0.534247
chr1	22363813	22364812	13	0.926829	12	0.886364	13	0.304878	13	0.237838	13	0.145985	13	0.732095	13	0.619048
chr1	22366113	22367112	10	0.96319	10	0.977778	10	0.483333	10	0.375	10	0.238636	10	0.752066	10	0.623932
chr1	22398813	22399812	11	0.915309	11	0.92	11	0.589744	11	0.5	11	0.373134	11	0.90379	11	0.721212
chr1	22416113	22417112	8	0.92381	8	0.789474	8	0.360656	8	0.292135	8	0.367816	8	0.47343	8	0.311927
chr1	22448213	22449212	21	0.966231	21	0.230769	21	0.0774648	21	0.0506912	21	0.0934959	21	0.59009	21	0.630165
chr1	22458113	22459112	16	0.881266	16	0.133333	16	0.047619	16	0.115854	16	0.0486111	16	0.299803	16	0.330128
chr1	22460313	22461312	25	0.945876	25	0.16129	24	0.0545455	25	0.0833333	25	0.0292398	25	0.372308	25	0.661836
chr1	22463213	22464212	20	0.961404	13	0.178571	20	0.0520833	20	0.0752688	20	0.102804	20	0.367041	20	0.415512
chr1	22534313	22535312	33	0.954031	33	0.0390625	30	0.172043	33	0.0339623	33	0.0837838	33	0.359389	33	0.598075
chr1	22552013	22553012	16	0.957611	14	0.4	16	0.0625	16	0.0987654	16	0.0909091	16	0.635514	16	0.689441
chr1	22555513	22556512	8	0.943925	8	0.08	8	0.114286	8	0.0927835	8	0.114286	8	0.630363	8	0.631902
chr1	22560313	22561312	18	0.967347	17	0.234043	18	0.108333	18	0.0342466	18	0.101942	18	0.494272	18	0.479012
chr1	22572113	22573112	16	0.95045	16	0.106383	16	0.1625	16	0.0441176	16	0.0859375	16	0.532934	16	0.746667
chr1	22581013	22582012	13	0.960581	13	0.119048	13	0.123457	13	0.0555556	13	0.0846154	13	0.688822	13	0.704663
chr1	22590813	22591812	17	0.947368	14	0	17	0.0416667	17	0.0458015	17	0.0414201	17	0.563636	17	0.526012
chr1	22594213	22595212	28	0.895193	18	0.09375	28	0.0656934	28	0.132979	28	0.0671937	28	0.588556	28	0.629699
chr1	22599013	22600012	20	0.958333	20	0.164706	20	0.0641026	20	0.158824	20	0.101961	20	0.518519	20	0.791328
chr1	22601813	22602812	18	0.909827	18	0.186047	18	0.142857	18	0.118012	18	0.0533333	18	0.438424	18	0.349673
chr1	22643313	22644312	14	0.948498	13	0.106383	14	0.115385	14	0.116438	14	0.08	14	0.730263	14	0.722488
chr1	22645713	22646712	17	0.933824	15	0.152174	17	0.0707071	17	0.0584795	17	0.117978	17	0.83213	17	0.734328
chr1	22647813	22648812	21	0.955882	17	0.102564	21	0.121429	21	0.179191	21	0.0726073	21	0.841322	20	0.714286
chr1	22677313	22678312	32	0.0102881	31	0.136691	30	0.0148148	32	0.018018	32	0.0444444	32	0.0580297	32	0.333969
chr1	22690913	22691912	11	0.825352	11	0.229508	11	0.107692	11	0.0769231	11	0.149701	11	0.863861	11	0.793388
chr1	22702313	22703312	17	0.940549	17	0.135593	17	0.134146	17	0.16055	17	0.194553	17	0.701667	17	0.702247
chr1	22743013	22744012	15	0.368526	15	0.764706	15	0.126984	15	0.128713	15	0.157233	15	0.27451	15	0.220532
chr1	22746713	22747712	27	0.952972	24	0.193548	27	0.0693069	27	0.237209	27	0.0984252	27	0.587619	27	0.487859
chr1	22769613	22770612	8	0.867725	8	0.823529	8	0.372093	8	0.47619	8	0.317308	8	0.475936	8	0.58042
chr1	22776713	22777712	19	0.0450045	18	0.119403	19	0.0314961	19	0.0220994	19	0.0483384	19	0.795732	19	0.717712
chr1	22783613	22784612	5	0.944785	5	0.851852	5	0.714286	5	0.5875	5	0.517857	5	0.798561	5	0.509434
chr1	22816413	22817412	15	0.949495	15	0.623377	15	0.282828	15	0.289062	15	0.283237	15	0.891129	15	0.917857
chr1	22880213	22881212	18	0.96047	18	0.131148	18	0.0707071	18	0.116162	18	0.0793651	18	0.609538	18	0.489703
chr1	22882413	22883412	20	0.970999	20	0.122449	20	0.164706	20	0.0202703	20	0.0714286	20	0.322485	20	0.408629
chr1	22898413	22899412	23	0.92821	23	0.102941	23	0.135	23	0.0657277	23	0.0833333	23	0.523416	23	0.381982
chr1	22919013	22920012	29	0.960859	27	0.102273	29	0.0752688	29	0.0848708	29	0.085	29	0.405535	29	0.344196
chr1	22935513	22936512	12	0.84507	9	0.0645161	12	0.0877193	12	0.0555556	12	0.0458015	12	0.303226	12	0.362445
chr1	22937713	22938712	17	0.401244	17	0.0933333	17	0.0756303	17	0.116379	17	0.0585938	17	0.416796	17	0.32636
chr1	22952313	22953312	23	0.947844	23	0.0857143	23	0.0494505	23	0.0375587	23	0.101045	23	0.252682	23	0.245614
chr1	22955613	22956612	10	0.945545	7	0.233333	10	0.0196078	10	0.132075	10	0.0571429	10	0.320588	10	0.278107
chr1	22965213	22966212	30	0.21026	27	0.197917	30	0.0144928	30	0.0730159	30	0.089701	30	0.605381	30	0.639053
chr1	22968313	22969312	20	0.867704	20	0.0972222	20	0.0843373	20	0.0410959	20	0.0625	20	0.242604	20	0.0943953
chr1	23000013	23001012	17	0.894643	17	0.0701754	17	0.140625	17	0.0584795	17	0.0357143	17	0.0852878	17	0.272727
chr1	23043213	23044212	15	0.947702	15	0.714286	15	0.349515	15	0.335526	15	0.141304	15	0.616034	15	0.606811
chr1	23062713	23063712	30	0.924392	28	0.883333	30	0.458333	30	0.472103	30	0.318777	30	0.550847	30	0.810507
chr1	23120513	23121512	13	0.921277	13	0.9	13	0.494624	13	0.35	13	0.221477	13	0.673966	13	0.590308
chr1	23127413	23128412	28	0.96	28	0.964286	28	0.538462	28	0.560284	28	0.402062	28	0.593272	28	0.706619
chr1	23130313	23131312	12	0.902703	11	0.818182	11	0.590909	12	0.492063	12	0.382812	12	0.814318	12	0.805263
chr1	23132513	23133512	24	0.950062	18	0.953488	24	0.589404	24	0.436047	24	0.33913	24	0.664931	24	0.707415
chr1	23152613	23153612	13	0.963462	13	0.897436	13	0.520548	13	0.396552	13	0.242424	13	0.535802	13	0.434109
chr1	23202013	23203012	14	0.922518	14	0.275862	13	0.119048	14	0.084507	14	0.0615385	14	0.431953	14	0.765625
chr1	23215413	23216412	11	0.953229	11	0.72973	11	0.638298	11	0.545455	11	0.505376	11	0.819672	11	0.432836
chr1	23256513	23257512	14	0.941176	14	0.130435	14	0.205479	14	0.0445545	14	0.08125	14	0.519507	14	0.171206
chr1	23290413	23291412	21	0.635394	21	0.130435	21	0.286585	21	0.113861	21	0.0673759	21	0.537585	21	0.357877
chr1	23302713	23303712	11	0.956962	9	0.657143	11	0.271429	11	0.226027	11	0.206667	11	0.442584	11	0.195349
chr1	23440813	23441812	9	0.976608	9	0.888889	9	0.596154	9	0.657343	9	0.376344	9	0.83237	9	0.487179
chr1	23449113	23450112	16	0.963516	16	0.830189	16	0.545455	16	0.615385	16	0.463415	16	0.867514	16	0.70607
chr1	23451713	23452712	9	0.933333	9	0.877551	9	0.534884	9	0.421687	9	0.371134	9	0.881757	9	0.714286
chr1	23510813	23511812	15	0.569378	15	0.0384615	15	0.030303	15	0.0298507	15	0.106918	15	0.492505	15	0.435345
chr1	23551013	23552012	17	0.929577	17	0.142857	17	0.0380952	17	0.0578947	17	0.0752212	17	0.565217	17	0.351485
chr1	23591413	23592412	12	0.971564	12	0.150943	12	0.259259	12	0.16	12	0.127389	12	0.935802	12	0.907173
chr1	23697213	23698212	15	0.0662983	15	0.256757	15	0.0535714	15	0.0294118	15	0.0131579	15	0.137056	15	0.345238
chr1	23730113	23731112	21	0.159228	21	0.111111	21	0.0116279	21	0.0390244	21	0.0176678	21	0.169421	21	0.0691824
chr1	23823313	23824312	15	0.875184	15	0.0769231	15	0.146154	15	0.0952381	15	0.0887574	15	0.700355	15	0.563934
chr1	23866013	23867012	34	0.283961	31	0.0138889	34	0.0851064	34	0.0396825	34	0.0278884	34	0.343949	34	0.242915
chr1	23871013	23872012	8	0.9	8	0.121212	8	0.0185185	8	0.100917	8	0.0612245	8	0.364372	8	0.561151
chr1	23887613	23888612	8	0.885542	8	0.0333333	8	0.0196078	8	0.0886076	8	0.0795455	8	0.350467	8	0.269231
chr1	23892213	23893212	10	0.875332	10	0.127273	10	0.118421	10	0.136364	10	0.104938	10	0.742857	10	0.871698
chr1	23919213	23920212	9	0.948649	9	0.0638298	9	0.0377358	9	0.0701754	9	0.0326087	9	0.726225	9	0.573394
chr1	23921913	23922912	17	0.959385	17	0.261905	17	0.3	17	0.187135	17	0.144828	17	0.901099	17	0.872093
chr1	23924013	23925012	7	0.949045	7	0.037037	7	0.0634921	7	0.177215	7	0.0958904	7	0.243478	7	0.538462
chr1	23926313	23927312	24	0.962049	24	0.102564	24	0.142857	24	0.125	24	0.157143	24	0.820513	24	0.661972
chr1	23930213	23931212	8	0.959839	8	0.257143	8	0.127273	8	0.0909091	8	0.105691	8	0.772201	8	0.855422
chr1	23961113	23962112	19	0.56646	19	0.0886076	19	0.0666667	19	0.0497738	19	0.0585774	19	0.458333	19	0.352381
chr1	23963713	23964712	27	0.605571	27	0.117647	27	0.0689655	27	0.082397	27	0.0392857	27	0.249333	27	0.169048
chr1	23983913	23984912	11	0.92284	11	0.153846	11	0.179487	11	0.0333333	11	0.0568182	11	0.57764	11	0.49505
chr1	23991413	23992412	17	0.95102	17	0.121212	17	0.253333	17	0.190476	17	0.297468	17	0.700342	17	0.617021
chr1	24098413	24099412	14	0.144703	14	0.210526	14	0.0606061	14	0.05	14	0.029703	14	0.166994	14	0.057971
chr1	24230413	24231412	15	0.872385	15	0.178571	14	0.0967742	15	0.0939597	15	0.165563	15	0.560914	15	0.755459
chr1	24243013	24244012	11	0.946809	11	0.0789474	11	0.0980392	11	0.16129	11	0.07	11	0.550955	11	0.38587
chr1	24397413	24398412	23	0.224057	23	0.03	23	0.025	23	0.0289256	23	0.0666667	23	0.302251	23	0.371105
chr1	24434013	24435012	23	0.966976	23	0.0487805	23	0.140625	23	0.0727273	23	0.107296	23	0.764341	23	0.68764
chr1	24438513	24439512	35	0.958778	33	0.0140845	35	0.102151	35	0.0675676	35	0.12381	35	0.478044	35	0.429185
chr1	24476713	24477712	37	0.0086145	37	0.0616438	37	0.00420168	37	0.00906344	37	0.01766	37	0.185741	37	0.0878735
chr1	24479213	24480212	11	0.953571	10	0.03125	11	0.0568182	11	0.0487805	11	0.0434783	11	0.899038	11	0.757009
chr1	24481713	24482712	13	0.898374	13	0.3125	13	0.0421053	13	0.115385	13	0.0986842	13	0.787654	13	0.744745
chr1	24525413	24526412	22	0.377816	22	0.0508475	21	0.00819672	22	0.0779221	22	0.0391304	22	0.49639	22	0.225225
chr1	24528113	24529112	14	0.939799	14	0.230769	14	0.148148	14	0.134228	14	0.0722222	14	0.755196	14	0.695
chr1	24613013	24614012	11	0.950459	11	0.025641	11	0.155556	11	0.0493827	11	0.10828	11	0.520619	11	0.75
chr1	24617513	24618512	15	0.970696	15	0.222222	15	0.0932203	15	0.161616	15	0.142857	15	0.773998	15	0.646789
chr1	24621013	24622012	15	0.941645	15	0.101449	15	0.122449	15	0.123077	15	0.0547264	15	0.32659	15	0.408654
chr1	24627413	24628412	9	0.94362	9	0.0851064	9	0.0769231	9	0.076087	9	0.0804598	9	0.746193	9	0.526042
chr1	24634513	24635512	8	0.911504	8	0.84375	8	0.586207	8	0.348315	8	0.09375	8	0.38	8	0.56962
chr1	24663813	24664812	14	0.969653	14	0.931818	14	0.484375	14	0.482993	14	0.26943	14	0.727459	14	0.846154
chr1	24667213	24668212	18	0.937673	17	0.964912	18	0.616	18	0.507042	18	0.368613	18	0.436404	18	0.667553
chr1	24701613	24702612	12	0.972299	12	0.964912	12	0.551282	12	0.544554	12	0.35119	12	0.516204	12	0.820896
chr1	24711413	24712412	15	0.953935	15	0.918919	15	0.468085	15	0.596491	15	0.363095	15	0.800766	15	0.763415
chr1	24718613	24719612	11	0.841216	11	0.948276	11	0.511628	11	0.509615	11	0.280822	11	0.551205	11	0.605556
chr1	24790113	24791112	14	0.931818	14	0.746269	14	0.43662	14	0.475309	14	0.3125	14	0.277136	14	0.497653
chr1	24867713	24868712	11	0.822464	11	0.896552	10	0.363636	11	0.333333	11	0.358333	11	0.671937	11	0.518519
chr1	24878013	24879012	20	0.926402	20	0.84127	20	0.419753	20	0.446009	20	0.455128	20	0.49	20	0.60961
chr1	24885413	24886412	17	0.940462	17	0.52381	17	0.25	17	0.20765	17	0.0966387	17	0.700787	17	0.717105
chr1	24913313	24914312	10	0.862319	10	0.44	8	0.470588	10	0.381818	10	0.187919	10	0.4	10	0.167702
chr1	24961513	24962512	10	0.956731	10	0.422222	9	0.178571	10	0.230769	10	0.121951	10	0.60241	10	0.203125
chr1	25014813	25015812	16	0.90687	16	0.109589	16	0.136842	16	0.0610329	16	0.155462	16	0.490342	16	0.320896
chr1	25026313	25027312	25	0.94511	25	0.122222	25	0.130653	25	0.112903	25	0.122807	25	0.835958	25	0.859606
chr1	25031613	25032612	20	0.0220386	19	0.105263	20	0.00854701	20	0.0203046	20	0.0415094	20	0.439607	20	0.387931
chr1	25050913	25051912	14	0.0682731	14	0.0652174	14	0.0194175	14	0	14	0.015625	14	0.35101	14	0.294821
chr1	25053013	25054012	21	0.929319	21	0.141593	20	0.101124	21	0.114428	21	0.122047	21	0.870313	21	0.675214
chr1	25056913	25057912	21	0.909091	21	0.0140845	21	0.184713	21	0.0410959	21	0.140496	21	0.332362	21	0.308901
chr1	25062113	25063112	15	0.917355	14	0.0172414	15	0.104478	15	0.136646	15	0.0466667	15	0.546512	15	0.339535
chr1	25066513	25067512	14	0.957404	14	0.181818	14	0.0746269	14	0.139535	14	0.238889	14	0.906801	14	0.9375
chr1	25069713	25070712	11	0.238727	9	0.189189	11	0.0441176	11	0.0544218	11	0.0347826	11	0.319885	11	0.278884
chr1	25224413	25225412	16	0.955007	16	0.710526	16	0.248	16	0.255814	16	0.231214	16	0.5074	16	0.353261
chr1	25235813	25236812	34	0.95933	34	0.190909	34	0.0706522	34	0.125	34	0.150641	34	0.552583	34	0.523673
chr1	25251913	25252912	18	0.851254	18	0.114286	18	0.0246914	18	0.0584795	18	0.0962963	18	0.312608	18	0.521411
chr1	25260913	25261912	24	0.941176	21	0	24	0.0677966	24	0.0643939	24	0.161905	24	0.228792	24	0.550909
chr1	25348813	25349812	22	0.934469	19	0.36	22	0.212963	22	0.097561	22	0.08125	22	0.283019	22	0.243678
chr1	25353113	25354112	13	0.968553	13	0.0227273	13	0.16	13	0.0895522	13	0.0789474	13	0.52	13	0.501608
chr1	25427613	25428612	14	0.808061	13	0.0222222	14	0.0675676	14	0.0272109	14	0.0359281	14	0.380038	14	0.205556
chr1	25494013	25495012	16	0.944976	16	0.189655	16	0.129032	16	0.0859375	16	0.118227	16	0.425041	16	0.660436
chr1	25531013	25532012	17	0.663594	17	0.4	17	0.132353	17	0.20398	17	0.0970149	17	0.763103	17	0.631124
chr1	25580313	25581312	14	0.933775	14	0.261905	14	0.121212	14	0.2	14	0.139344	14	0.888421	14	0.797048
chr1	25830113	25831112	10	0.959627	10	0.885714	10	0.439024	10	0.290598	10	0.19685	10	0.844523	10	0.712121
chr1	25832513	25833512	38	0.646024	38	0.0536913	38	0.105263	38	0.0782828	38	0.0823117	38	0.684703	38	0.406805
chr1	25844213	25845212	33	0.0137763	33	0.0544554	33	0.00518135	33	0.0227273	33	0.049676	33	0.782738	33	0.676145
chr1	25846513	25847512	13	0.93994	13	0.101695	13	0.08	13	0.116279	13	0.0695652	13	0.596552	13	0.505319
chr1	25849813	25850812	18	0.956624	18	0.42	18	0.227273	18	0.159292	18	0.0988142	18	0.623684	18	0.830137
chr1	25855913	25856912	29	0.949051	14	0.030303	29	0.297297	29	0.10177	28	0.182857	29	0.781305	29	0.598187
chr1	25894413	25895412	27	0.892483	27	0.766667	27	0.175325	27	0.208145	27	0.0962025	27	0.451031	27	0.223765
chr1	25899213	25900212	23	0.952202	22	0.163636	23	0.0617284	23	0.158103	23	0.0838509	23	0.496791	23	0.305955
chr1	25913013	25914012	12	0.97166	12	0.424242	12	0.119403	12	0.152381	12	0.122642	12	0.882273	12	0.865169
chr1	25934913	25935912	17	0.333333	17	0.03125	16	0.0192308	17	0.039548	17	0.00531915	17	0.367347	17	0.191882
chr1	25945413	25946412	12	0.134615	12	0.5625	12	0.163934	12	0.0333333	12	0.0413793	12	0.298551	12	0.410959
chr1	25987813	25988812	7	0.910891	7	0.153846	7	0.12766	7	0.157143	7	0.0825688	7	0.380342	7	0.507937
chr1	25992513	25993512	12	0.943038	12	0.0617284	12	0.202899	12	0.133333	12	0.126984	12	0.349398	12	0.568465
chr1	26018813	26019812	9	0.967089	9	0.936508	9	0.431818	9	0.454545	9	0.267857	9	0.647059	9	0.800866
chr1	26021413	26022412	22	0.952546	22	0.90411	22	0.596774	22	0.467532	22	0.521912	22	0.551491	22	0.377323
chr1	26024113	26025112	17	0.964992	17	0.945455	17	0.411765	17	0.542373	17	0.357488	17	0.781491	17	0.489362
chr1	26027513	26028512	18	0.967442	18	0.947368	18	0.641509	18	0.597315	18	0.331707	18	0.880357	18	0.789352
chr1	26031013	26032012	11	0.964286	11	0.897059	11	0.44898	11	0.55	11	0.387931	11	0.820513	11	0.492063
chr1	26033313	26034312	10	0.948949	10	0.298246	10	0.295775	10	0.214724	10	0.189189	10	0.471299	10	0.621359
chr1	26051113	26052112	10	0.96347	10	0.979167	10	0.619048	10	0.519084	10	0.422222	10	0.82439	10	0.832143
chr1	26054113	26055112	17	0.966837	17	0.830769	17	0.62069	17	0.475728	17	0.394737	17	0.307317	17	0.39886
chr1	26070413	26071412	14	0.942346	14	0.714286	14	0.519481	14	0.413174	14	0.253247	14	0.481236	14	0.37377
chr1	26073813	26074812	16	0.937608	16	0.878788	16	0.294118	16	0.388489	16	0.24581	16	0.674858	16	0.867925
chr1	26083713	26084712	17	0.953775	17	0.925373	17	0.531915	17	0.47651	17	0.487654	17	0.472689	17	0.549689
chr1	26106513	26107512	15	0.955316	14	0.923077	15	0.444444	15	0.368132	15	0.407609	15	0.522388	15	0.814085
chr1	26123013	26124012	26	0.707675	24	0.157895	26	0.0932203	26	0.0798479	26	0.0504202	26	0.435772	26	0.353448
chr1	26137013	26138012	20	0.955238	17	0.84375	20	0.280374	20	0.275862	20	0.290476	20	0.29533	20	0.253493
chr1	26218313	26219312	21	0.955932	21	0.529412	19	0.0853659	21	0.228571	21	0.148718	21	0.524564	21	0.293907
chr1	26221613	26222612	26	0.136752	26	0.864865	26	0.232804	26	0.204167	26	0.147059	26	0.47557	26	0.251397
chr1	26234013	26235012	9	0.451362	9	0.230769	9	0.0535714	9	0.048	9	0.0654206	9	0.886179	9	0.744186
chr1	26253513	26254512	10	0.958932	10	0.25	10	0.0985915	10	0.116071	10	0.0285714	10	0.437063	10	0.565445
chr1	26325113	26326112	28	0.0530726	25	0.057971	28	0.0374332	28	0.0426136	28	0.0357143	28	0.660072	28	0.448113
chr1	26347413	26348412	10	0.833724	10	0.55	10	0.04	10	0.11828	10	0.0769231	10	0.281159	10	0.315068
chr1	26393013	26394012	14	0.964876	14	0.0483871	14	0.0506329	14	0.102564	14	0.0558659	14	0.630807	14	0.48996
chr1	26420913	26421912	24	0.934735	24	0.0185185	24	0.03125	24	0.095	24	0.0840336	24	0.25942	24	0.197832
chr1	26431213	26432212	16	0.683246	16	0.0384615	16	0.0361446	16	0.0193548	16	0.097561	16	0.497512	16	0.367188
chr1	26455513	26456512	10	0.968182	10	0.413043	10	0.0923077	10	0.173469	10	0.120805	10	0.855263	10	0.699301
chr1	26471313	26472312	16	0.789565	16	0.0425532	15	0.0759494	16	0.0793651	16	0.0704225	16	0.201389	16	0.138889
chr1	26481113	26482112	21	0.958333	20	0.0444444	21	0.0285714	21	0.0992366	21	0.037037	21	0.152497	21	0.62716
chr1	26485413	26486412	7	0.954751	6	0.192308	7	0	7	0.0795455	7	0.0421053	7	0.0991379	7	0.408333
chr1	26516713	26517712	18	0.932432	15	0.365854	18	0.164384	18	0.119565	18	0.0574713	18	0.34375	18	0.516447
chr1	26527413	26528412	35	0.420906	32	0.0285714	35	0.015873	35	0.0474453	35	0.0277778	35	0.352941	35	0.198148
chr1	26530213	26531212	11	0.957143	10	0.317073	11	0.197531	11	0.141414	11	0.0451128	11	0.704545	11	0.553922
chr1	26601613	26602612	13	0.966457	13	0.978723	13	0.575221	13	0.323077	13	0.280992	13	0.85	13	0.589286
chr1	26608413	26609412	44	0.888661	34	0.546667	43	0.235669	44	0.271357	44	0.264423	44	0.46852	44	0.656609
chr1	26611513	26612512	25	0.964832	22	0.920635	25	0.442308	25	0.555556	25	0.355311	25	0.63772	25	0.666667
chr1	26616813	26617812	22	0.962818	21	0.914894	22	0.662921	22	0.488584	22	0.33908	22	0.387727	22	0.632883
chr1	26643613	26644612	11	0.972067	11	0.815789	11	0.186667	11	0.21831	11	0.22695	11	0.69697	11	0.707792
chr1	26647713	26648712	21	0.783354	21	0.659794	21	0.464088	21	0.269036	21	0.212121	21	0.341333	21	0.247396
chr1	26683013	26684012	15	0.925993	15	0.0652174	15	0.0487805	15	0.037037	15	0.075	15	0.54902	15	0.603865
chr1	26690013	26691012	28	0.276243	20	0	28	0.0378788	28	0.0462633	28	0.047619	28	0.411511	28	0.198257
chr1	26718013	26719012	12	0.952703	12	0.12	12	0.126984	12	0.107143	12	0.0808824	12	0.4	12	0.295699
chr1	26735413	26736412	23	0.0201613	23	0.0163934	21	0	23	0.00478469	23	0.00546448	23	0.0133333	23	0.0377358
chr1	26744013	26745012	19	0.925	19	0.5	19	0.315789	19	0.197309	19	0.0892019	19	0.498355	19	0.458498
chr1	26746213	26747212	16	0.95525	14	0.969231	16	0.494737	16	0.394444	16	0.270718	16	0.893224	16	0.683333
chr1	26753413	26754412	10	0.95086	8	0.888889	10	0.428571	10	0.323529	10	0.206452	10	0.899263	10	0.728155
chr1	26756613	26757612	18	0.0612903	18	0.133333	18	0.0380952	18	0.025	18	0.0229008	18	0.84121	18	0.695946
chr1	26796613	26797612	19	0.0532995	17	0.163636	16	0	19	0.0131579	19	0.0368852	19	0.490278	19	0.404624
chr1	26858213	26859212	18	0.868653	13	0.809524	18	0.371901	18	0.258503	18	0.22335	18	0.722756	18	0.847458
chr1	26868113	26869112	19	0.949786	19	0.7	19	0.411111	19	0.406091	19	0.285714	19	0.513661	19	0.267399
chr1	26928913	26929912	7	0.876923	7	0.1	7	0.0714286	7	0.0535714	7	0.0612245	7	0.319277	7	0.290323
chr1	26945013	26946012	12	0.157895	12	0.0806452	12	0.0533333	12	0.0235294	12	0.0229008	12	0.407801	12	0.335329
chr1	27003613	27004612	9	0.937778	9	0	9	0.107692	9	0.116279	9	0.0888889	9	0.281588	9	0.0672269
chr1	27016913	27017912	9	0.875635	9	0.56	9	0.0735294	9	0.109375	9	0.0275229	9	0.956863	9	0.941463
chr1	27049113	27050112	12	0.935368	12	0.791667	12	0.310345	12	0.252747	12	0.296512	12	0.0575916	12	0.121339
chr1	27051213	27052212	5	0.784091	5	0.793103	5	0.384615	5	0.360656	5	0.163934	5	0.375887	5	0.346154
chr1	27189013	27190012	30	0.125517	26	0.207317	30	0.0326087	30	0.0731707	30	0.0251397	30	0.702304	30	0.305333
chr1	27193713	27194712	10	0.917112	10	0.177778	10	0.0422535	10	0.0325203	10	0.0852713	10	0.847619	10	0.83871
chr1	27204213	27205212	18	0.951724	18	0.967742	17	0.464286	18	0.519651	18	0.264045	18	0.812684	18	0.688742
chr1	27293213	27294212	19	0.94757	18	0.433333	19	0.183673	19	0.164502	19	0.071066	19	0.675851	19	0.498701
chr1	27317913	27318912	14	0.619808	14	0.190476	14	0.0178571	14	0.0331126	14	0.0632184	14	0.527928	14	0.530686
chr1	27325413	27326412	16	0.957576	16	0.343284	16	0.0504202	16	0.0653595	16	0.0514286	16	0.768797	16	0.279279
chr1	27327613	27328612	16	0.930091	16	0.375	16	0.0827068	16	0.135417	16	0.112299	16	0.584874	16	0.434641
chr1	27330813	27331812	14	0.916	14	0.6	14	0.142857	14	0.0694444	14	0.0692308	14	0.343434	14	0.574257
chr1	27333013	27334012	26	0.821941	26	0.913043	26	0.246667	26	0.222222	26	0.330952	26	0.723764	26	0.868
chr1	27347713	27348712	11	0.943548	10	0.0882353	11	0.0606061	11	0.0357143	11	0.043956	11	0.32716	11	0.489796
chr1	27353113	27354112	19	0.86681	19	0.0851064	19	0.0913978	19	0.0473934	19	0.040146	19	0.32234	19	0.234899
chr1	27358213	27359212	33	0.191654	27	0.0869565	33	0	33	0.0161812	33	0.0989761	33	0.467406	33	0.448845
chr1	27370813	27371812	24	0.282658	24	0.151515	24	0.0168067	24	0.0174672	24	0.0278884	24	0.537396	24	0.391924
chr1	27375813	27376812	9	0.672222	9	0.351351	9	0.118644	9	0.0980392	9	0.0756303	9	0.665323	9	0.47482
chr1	27384613	27385612	13	0.963768	13	0.0384615	13	0.012987	13	0.0333333	13	0.0967742	13	0.377581	13	0.536313
chr1	27423613	27424612	14	0.699099	14	0.0952381	14	0.0636364	14	0.0416667	14	0.0900474	14	0.491701	14	0.344595
chr1	27426313	27427312	34	0.953967	30	0.714286	34	0.373832	34	0.229333	34	0.263699	34	0.66055	34	0.64139
chr1	27428913	27429912	23	0.921782	21	0.918033	23	0.26087	23	0.361905	23	0.193133	23	0.522508	23	0.45993
chr1	27435413	27436412	31	0.961663	27	0.96	31	0.525223	31	0.559271	31	0.530726	31	0.926746	31	0.916418
chr1	27462413	27463412	9	0.958209	9	0.9375	9	0.217949	9	0.37963	9	0.173913	9	0.688889	9	0.801282
chr1	27467913	27468912	11	0.960212	11	0.959184	11	0.25	11	0.355556	11	0.345324	11	0.776081	11	0.619048
chr1	27524213	27525212	22	0.909964	22	0.169014	22	0.0808081	22	0.0996016	22	0.114865	22	0.646907	22	0.5
chr1	27610913	27611912	11	0.906897	11	0.714286	11	0.36	11	0.474747	11	0.336957	11	0.586319	11	0.495327
chr1	27627013	27628012	14	0.931774	14	0.933333	14	0.519481	14	0.354167	14	0.259036	14	0.551378	14	0.48583
chr1	27633513	27634512	9	0.961988	9	0.69697	9	0.205882	9	0.178947	9	0.164384	9	0.440329	9	0.805755
chr1	27659013	27660012	14	0.892012	14	0.770833	14	0.46789	14	0.410256	14	0.242857	14	0.661896	14	0.571429
chr1	27665013	27666012	15	0.945796	15	0.160714	15	0.0608696	15	0.0949721	15	0.142857	15	0.695007	15	0.615176
chr1	27669113	27670112	35	0.957588	33	0.108696	35	0.116667	35	0.113014	35	0.0654206	35	0.628676	35	0.42228
chr1	27683713	27684712	44	0.0600177	44	0.0588235	44	0.0165975	44	0.0299539	44	0.0193966	44	0.278358	44	0.597647
chr1	27690713	27691712	20	0.795434	20	0.0985915	20	0.133333	20	0.0560345	20	0.0562249	20	0.415366	20	0.651709
chr1	27714613	27715612	10	0.872659	10	0.030303	10	0.0909091	10	0.0849057	10	0.0963855	10	0.638498	10	0.464912
chr1	27721613	27722612	13	0.672489	9	0.346154	13	0.103448	13	0.0925926	13	0.0305344	13	0.151057	13	0.0843373
chr1	27729413	27730412	34	0.282404	34	0.0957447	34	0.092511	34	0.0136054	34	0.0389222	34	0.300465	34	0.206485
chr1	27731613	27732612	27	0.931548	17	0.510204	26	0.299065	27	0.0833333	27	0.151335	27	0.296044	27	0.275434
chr1	27745313	27746312	18	0.945295	18	0.891892	18	0.640777	18	0.505556	18	0.363309	18	0.727455	18	0.614148
chr1	27756613	27757612	13	0.955182	13	0.902778	13	0.571429	13	0.538462	13	0.288136	13	0.880886	13	0.79845
chr1	27830613	27831612	19	0.93771	19	0.0172414	19	0.0769231	19	0.0641711	19	0.0625	19	0.1	19	0.201149
chr1	27845213	27846212	26	0.95743	26	0.0769231	26	0.0104712	26	0.115242	26	0.0725191	26	0.404126	26	0.512681
chr1	27848913	27849912	31	0.963646	31	0.105769	31	0.123457	31	0.0883392	31	0.0737327	31	0.405405	31	0.362876
chr1	27852013	27853012	20	0.920921	19	0.185714	20	0.124031	20	0.0558659	20	0.0818966	20	0.545605	20	0.172012
chr1	27855813	27856812	13	0.653211	12	0.210526	13	0.0138889	13	0.0672269	13	0.075	13	0.605809	13	0.441441
chr1	27863413	27864412	24	0.954934	17	0.977273	24	0.427536	24	0.307317	24	0.296875	24	0.503751	24	0.601942
chr1	27883113	27884112	20	0.881051	19	0.913793	20	0.349206	20	0.216981	20	0.16568	20	0.110132	20	0.0360825
chr1	27885313	27886312	10	0.950113	10	0.967742	10	0.28169	10	0.384615	10	0.216867	10	0.752747	10	0.81203
chr1	27887513	27888512	11	0.927562	11	0.9	11	0.217391	11	0.27551	11	0.168	11	0.170909	11	0.444816
chr1	27892913	27893912	26	0.91293	26	0.863158	26	0.223602	26	0.156489	26	0.0966543	26	0.309331	26	0.484
chr1	27896113	27897112	15	0.792537	14	0.595745	15	0.26506	15	0.1375	15	0.0597826	15	0.183673	15	0.392405
chr1	27900013	27901012	8	0.669091	8	0.642857	8	0.272727	8	0.0989011	8	0.106195	8	0.648	8	0.531401
chr1	27916313	27917312	16	0.951557	16	0.815789	16	0.293478	16	0.228346	16	0.19598	16	0.693038	16	0.378855
chr1	27920213	27921212	11	0.940043	11	0.880952	11	0.436364	11	0.267857	11	0.152	11	0.31592	11	0.302128
chr1	27924513	27925512	10	0.95825	10	0.980769	10	0.434211	10	0.345679	10	0.2	10	0.643243	10	0.44878
chr1	27926813	27927812	9	0.866667	9	0.956522	9	0.211538	9	0.152941	9	0.179775	9	0.422383	9	0.429319
chr1	27932513	27933512	11	0.519824	11	0	11	0.125	11	0.0454545	11	0.0322581	11	0.0211268	11	0.0658683
chr1	27934813	27935812	8	0.820755	8	0.137931	8	0.0740741	8	0.0196078	8	0.09375	8	0.375	7	0.13253
chr1	27948913	27949912	10	0.977099	9	0.4	10	0.338983	10	0.309353	10	0.125	10	0.843678	10	0.767528
chr1	27955313	27956312	5	0.95082	5	0.645161	5	0.214286	5	0.139241	5	0.0930233	5	0.605505	5	0.486239
chr1	27970113	27971112	17	0.929245	17	0.145833	17	0.193548	17	0.122807	17	0.0682927	17	0.439932	17	0.312693
chr1	27977013	27978012	12	0.936869	12	0.157143	12	0.08	12	0.0211268	12	0.0858896	12	0.363128	12	0.428571
chr1	27981813	27982812	11	0.933333	11	0.688889	11	0.146341	11	0.263158	11	0.198113	11	0.5	11	0.591463
chr1	27989413	27990412	21	0.639937	20	0.246575	21	0.0625	21	0.0873362	21	0.0330189	21	0.510526	21	0.476608
chr1	27995313	27996312	39	0.0124813	39	0.785714	39	0.422018	39	0.321875	39	0.271186	39	0.230275	39	0.230769
chr1	28015713	28016712	5	0.984615	5	0.964286	5	0.444444	5	0.444444	5	0.208955	5	0.758621	5	0.211111
chr1	28051013	28052012	25	0.0109019	19	0.0545455	25	0.00571429	25	0.0185185	25	0.0379747	25	0.743455	25	0.501901
chr1	28184313	28185312	17	0.955556	16	0.0961538	17	0.184874	17	0.049505	17	0.0727273	17	0.562057	17	0.267692
chr1	28417413	28418412	8	0.931034	8	0.0555556	8	0.0638298	8	0.128205	8	0.0674157	8	0.595395	8	0.138365
chr1	28431513	28432512	10	0.181132	10	0.103448	9	0	10	0.0136986	10	0.0366972	10	0.298893	10	0.251397
chr1	28473613	28474612	18	0.965785	18	0.219512	18	0.148936	18	0.0824742	18	0.0714286	18	0.547809	18	0.615385
chr1	28519913	28520912	15	0.957849	15	0.895522	15	0.515464	15	0.282353	15	0.197802	15	0.774194	15	0.702797
chr1	28522713	28523712	14	0.957784	13	0.78	14	0.515625	14	0.201389	14	0.387097	14	0.680473	14	0.616216
chr1	28574713	28575712	13	0.0191257	13	0	13	0	13	0.00408163	13	0.028436	13	0.111111	13	0.0361991
chr1	28576813	28577812	15	0.907193	9	0.142857	15	0.0666667	15	0.046729	15	0.0337079	15	0.916442	15	0.425676
chr1	28592813	28593812	12	0.954064	12	0.980392	12	0.464286	12	0.381679	12	0.217391	12	0.757033	12	0.704142
chr1	28623013	28624012	14	0.923077	14	0.0612245	14	0.057377	14	0.0392157	14	0.0197368	14	0.110588	14	0.116505
chr1	28685913	28686912	15	0.957806	15	0.125	15	0.155556	15	0.105485	15	0.132948	15	0.656331	15	0.373626
chr1	28835213	28836212	14	0.936819	14	0.868687	14	0.176923	14	0.217822	14	0.0471698	14	0.875	14	0.371528
chr1	28905513	28906512	7	0.926199	7	0.72	7	0.175439	7	0.180851	7	0.107143	7	0.852321	7	0.492958
chr1	29045213	29046212	6	0.849315	6	0.317073	6	0.173077	6	0.12987	6	0.105263	6	0.865591	6	0.475
chr1	29061313	29062312	29	0.0555556	29	0.0839161	29	0.0185185	28	0.0165017	29	0.0106101	29	0.865672	29	0.669528
chr1	29111413	29112412	27	0.0102516	23	0	27	0	27	0.0263158	26	0.0128755	27	0.14157	27	0.0103896
chr1	29130513	29131512	6	0.954082	6	0	6	0.0731707	6	0.140351	6	0.0625	6	0.760181	6	0.674797
chr1	29203513	29204512	31	0.202927	31	0.0810811	31	0	31	0.0599369	31	0.0267559	31	0.471315	31	0.363855
chr1	29208213	29209212	16	0.913343	16	0.0240964	16	0.0952381	16	0.0955414	16	0.073913	16	0.280072	16	0.222222
chr1	29210613	29211612	13	0.912621	13	0.178571	11	0.0625	13	0.0782609	13	0.0921053	13	0.395189	13	0.592391
chr1	29309713	29310712	16	0.972179	16	0.953125	16	0.845455	16	0.777293	16	0.56	16	0.955056	16	0.862745
chr1	29489813	29490812	9	0.948113	9	0.953125	9	0.675676	9	0.70297	9	0.474747	9	0.852349	9	0.895062
chr1	29492413	29493412	11	0.934211	11	0.935484	11	0.58209	11	0.393162	11	0.374233	11	0.735465	11	0.553672
chr1	29513013	29514012	13	0.91833	12	1	13	0.546763	13	0.489796	13	0.447674	13	0.876686	13	0.80083
chr1	29523713	29524712	14	0.954023	14	0.938462	14	0.607143	14	0.494898	14	0.386207	14	0.873747	14	0.679012
chr1	29529113	29530112	16	0.849711	16	0.660377	16	0.360294	16	0.277108	16	0.185606	16	0.388592	16	0.20354
chr1	29566613	29567612	11	0.92515	10	0.961538	11	0.195122	11	0.28	11	0.163043	11	0.324528	11	0.415205
chr1	29575413	29576412	15	0.954545	15	0.977273	15	0.46789	15	0.413793	15	0.487654	15	0.324786	15	0.395137
chr1	29583413	29584412	11	0.884783	11	0.97619	11	0.148148	11	0.412698	11	0.307692	11	0.280952	11	0.50813
chr1	29597913	29598912	9	0.903485	9	0.875	9	0.618182	9	0.558442	9	0.362069	9	0.165605	9	0.123529
chr1	29609313	29610312	21	0.0882629	18	0.861111	21	0.489051	21	0.380952	21	0.262222	21	0.188934	21	0.602906
chr1	29651113	29652112	28	0.0327979	27	0.8	28	0.350962	28	0.475096	28	0.199262	28	0.29523	28	0.829493
chr1	29705813	29706812	8	0.305936	8	0.14	8	0.136364	8	0.0833333	8	0.0918367	8	0.235294	8	0.201389
chr1	29779413	29780412	10	0.859327	10	0.0645161	10	0.150943	10	0.0875	10	0.0952381	10	0.378092	10	0.465649
chr1	29826613	29827612	15	0.964623	14	0.4	15	0.220779	15	0.162963	15	0.168919	15	0.879562	15	0.724537
chr1	29830213	29831212	12	0.950372	12	0.163636	12	0.0606061	12	0.176923	12	0.0982143	12	0.620053	12	0.546512
chr1	29839513	29840512	14	0.0223325	14	0.25	14	0.0126582	14	0.0289017	14	0.0813397	14	0.796262	14	0.536765
chr1	30170513	30171512	13	0.967273	13	0.0810811	13	0.108434	13	0.138614	13	0.0675676	13	0.66759	13	0.436823
chr1	30321713	30322712	12	0.911111	12	0.148936	12	0.0943396	12	0.0864198	12	0.111111	12	0.692841	12	0.423313
chr1	30374013	30375012	19	0.885287	18	0.0724638	16	0.0652174	19	0.0890411	19	0.0759494	19	0.421782	19	0.401674
chr1	30396413	30397412	5	0.839161	5	0.12	5	0.0357143	5	0.0754717	5	0.0789474	5	0.510638	5	0.266667
chr1	30398713	30399712	9	0.870466	9	0.12766	8	0.0571429	9	0.0119048	9	0.0731707	9	0.381295	9	0.502392
chr1	30404613	30405612	16	0.946043	15	0.122449	16	0.164179	16	0.0927835	16	0.083871	16	0.78937	16	0.591463
chr1	30418113	30419112	15	0.36039	15	0.111111	15	0.0428571	15	0.0215827	15	0.0693642	15	0.337187	15	0.380435
chr1	30478713	30479712	7	0.803922	7	0.571429	7	0.243243	7	0.205882	7	0.151163	7	0.502024	7	0.324841
chr1	30558213	30559212	31	0.114238	18	0.0625	16	0.0454545	31	0.0232558	31	0.0225564	31	0.111111	31	0.1409
chr1	30704913	30705912	7	0.925	7	0.181818	7	0.148936	7	0.16092	7	0.178571	7	0.740088	7	0.43125
chr1	30831113	30832112	7	0.926045	7	0.178571	7	0.30303	7	0.0657895	7	0.0779221	7	0.369369	7	0.4
chr1	30984713	30985712	18	0.903066	18	0.765957	18	0.52381	18	0.449664	18	0.336207	18	0.530023	18	0.444444
chr1	31162513	31163512	9	0.923588	9	0.0588235	9	0.0147059	9	0.0555556	9	0.121495	9	0.390947	9	0.362791
chr1	31180713	31181712	16	0.931034	16	0.0144928	16	0.197674	16	0.0833333	16	0.0528634	16	0.447038	16	0.272289
chr1	31201013	31202012	26	0.944209	26	0.125	26	0.0826446	26	0.0542986	26	0.0428135	26	0.712375	26	0.780078
chr1	31213013	31214012	14	0.952782	14	0.226667	14	0.0943396	14	0.105263	14	0.118182	14	0.796729	14	0.761506
chr1	31252113	31253112	16	0.415663	15	0.142857	16	0.113208	16	0	16	0.0621118	16	0.424594	16	0.144654
chr1	31255113	31256112	26	0.495935	26	0.0422535	26	0.0135135	26	0.0382514	26	0.0339806	26	0.176218	26	0.191589
chr1	31274313	31275312	31	0.0880361	30	0.0512821	31	0.0306122	31	0.00749064	31	0.0172414	31	0.130884	31	0.123348
chr1	31277513	31278512	15	0.926829	15	0.0804598	15	0.147368	15	0.12963	15	0.103704	15	0.561062	15	0.753205
chr1	31282913	31283912	15	0.919255	15	0.244898	15	0.0608696	15	0.0948905	15	0.112583	15	0.791228	15	0.671827
chr1	31288813	31289812	18	0.861759	18	0.0377358	18	0.141667	18	0.1	18	0.107143	18	0.194553	18	0.1625
chr1	31313413	31314412	13	0.803406	13	0.0925926	13	0.147059	13	0.147059	13	0.102941	13	0.446735	13	0.465409
chr1	31317213	31318212	14	0.947964	14	0.09375	14	0.0634921	14	0.0955882	14	0.0425532	14	0.558045	14	0.468531
chr1	31319813	31320812	21	0.949091	19	0.12	21	0.252747	21	0.0628019	21	0.035	21	0.413386	21	0.382514
chr1	31326613	31327612	17	0.392055	16	0.111111	17	0.134831	17	0.0454545	17	0.0585366	17	0.547445	17	0.550201
chr1	31331113	31332112	6	0.97619	6	0.259259	6	0.0952381	6	0	6	0.05	6	0.638889	6	0.293578
chr1	31343413	31344412	8	0.948052	8	0.176471	8	0.0833333	8	0.133333	8	0.123288	8	0.792929	8	0.855172
chr1	31353013	31354012	23	0.85595	23	0.970874	23	0.415929	23	0.441667	23	0.350785	23	0.426347	23	0.693827
chr1	31360513	31361512	11	0.935547	11	0.941176	11	0.280899	11	0.222222	11	0.3	11	0.357868	11	0.412556
chr1	31368013	31369012	13	0.693593	13	0.9	13	0.363636	13	0.310078	13	0.154545	13	0.664495	13	0.607547
chr1	31375013	31376012	16	0.936364	16	0.907692	16	0.28	16	0.194444	16	0.212903	16	0.531172	16	0.644195
chr1	31383813	31384812	10	0.899573	10	0	10	0.148936	10	0.0851064	10	0.112903	10	0.53753	10	0.225352
chr1	31401913	31402912	11	0.877333	10	0.162162	11	0.121951	11	0.116071	11	0.0697674	11	0.628499	11	0.448454
chr1	31504313	31505312	5	0.95	5	0.96	5	0.609756	5	0.644068	5	0.345679	5	0.806897	5	0.72973
chr1	31584113	31585112	18	0.901852	18	0.209677	18	0.116667	18	0.075	18	0.0552486	18	0.841035	18	0.45641
chr1	31595013	31596012	14	0.964942	14	0.0769231	14	0.21978	14	0.11039	14	0.252336	14	0.65331	14	0.451613
chr1	31635213	31636212	29	0.79024	28	0.0363636	29	0.124352	29	0.0434783	29	0.0766773	29	0.502674	29	0.180633
chr1	31643413	31644412	16	0.93825	16	0.133333	16	0.1375	16	0.10929	16	0.065	16	0.784411	16	0.302419
chr1	31654113	31655112	57	0.0129255	57	0.0357143	57	0.040293	57	0.0101781	57	0.0131579	57	0.0798946	57	0.0322581
chr1	31688413	31689412	18	0.842697	18	0.12069	18	0.036036	18	0.026178	18	0.09375	18	0.305927	18	0.4081
chr1	31846713	31847712	17	0.273703	13	0.269841	17	0.0273973	17	0.0681818	17	0.0473373	17	0.323944	17	0.387302
chr1	31867313	31868312	45	0.0123633	20	0.0444444	44	0.0225564	45	0.00692042	45	0.0431472	45	0.188571	45	0.175407
chr1	31894013	31895012	13	0.795501	13	0.435897	13	0.157895	13	0.12605	13	0.109756	13	0.511062	13	0.563025
chr1	31976113	31977112	9	0.913043	9	0.705882	9	0.327869	9	0.238095	9	0.24	9	0.752161	9	0.573171
chr1	32029413	32030412	13	0.931507	12	0.166667	13	0.0547945	13	0.132743	13	0.139344	13	0.672854	13	0.590604
chr1	32041413	32042412	30	0.711497	29	0.0325203	29	0.133333	30	0.0631579	30	0.110619	30	0.1321	30	0.115385
chr1	32045113	32046112	18	0.943548	18	0.0487805	18	0.132075	18	0.037037	18	0.121495	18	0.290411	18	0.062069
chr1	32059413	32060412	13	0.946667	13	0.14	13	0.171053	13	0.057377	13	0.0851064	13	0.589202	13	0.506383
chr1	32107413	32108412	15	0.949219	15	0.9625	15	0.462366	15	0.354651	15	0.215859	15	0.969534	15	0.914474
chr1	32129213	32130212	12	0.914286	12	0.537037	12	0.357143	12	0.178295	12	0.169811	12	0.408571	12	0.574074
chr1	32149313	32150312	28	0.952171	26	0.859649	28	0.381356	28	0.279851	28	0.231441	28	0.728485	28	0.817097
chr1	32171113	32172112	15	0.632353	15	0.210526	15	0.0727273	15	0.0301205	15	0.0903955	15	0.725806	15	0.54703
chr1	32211013	32212012	11	0.935305	11	0.923077	11	0.376812	11	0.282828	11	0.127119	11	0.502392	11	0.373626
chr1	32224513	32225512	15	0.926799	15	0.855072	15	0.209091	15	0.207792	15	0.136364	15	0.511485	15	0.78271
chr1	32230713	32231712	11	0.638796	11	0.0810811	11	0.0983607	11	0.037037	11	0.028169	11	0.381481	11	0.53617
chr1	32248013	32249012	12	0.942857	12	0.333333	12	0.141176	12	0.169492	12	0.1	12	0.311728	12	0.625514
chr1	32264313	32265312	18	0.950602	18	0.4	18	0.245098	18	0.0669643	18	0.126904	18	0.56328	18	0.401028
chr1	32281213	32282212	25	0.0791826	25	0.0869565	25	0	25	0.0225225	25	0.020979	25	0.386712	25	0.370203
chr1	32405013	32406012	19	0.213333	19	0	19	0.023622	19	0.0112994	19	0.0222222	19	0.779964	19	0.430622
chr1	32429513	32430512	15	0.868365	15	0.20339	15	0.0888889	15	0.0333333	15	0.0228571	15	0.555769	15	0.315068
chr1	32452713	32453712	24	0.959223	24	0.0564516	24	0.136752	24	0.0653061	24	0.0795455	24	0.589011	24	0.753316
chr1	32472913	32473912	12	0.958333	12	0.321429	12	0.117647	12	0.192308	12	0.126761	12	0.893048	12	0.664596
chr1	32592713	32593712	5	0.942529	5	0.266667	5	0.194444	5	0.196721	5	0.104478	5	0.80292	5	0.870588
chr1	32681013	32682012	10	0.932099	10	0.378378	10	0.0447761	10	0.0430108	10	0.0442478	10	0.832817	10	0.807531
chr1	32715113	32716112	17	0.953581	17	0.145161	17	0.124031	17	0.0159574	17	0.113208	17	0.629687	17	0.655462
chr1	32738813	32739812	10	0.0652819	10	0.0769231	10	0.0306122	10	0.0703125	10	0.025	10	0.31202	10	0.378531
chr1	32866313	32867312	16	0.91134	16	0.228261	16	0.0512821	16	0.18232	16	0.0708661	16	0.527027	16	0.209016
chr1	32985813	32986812	34	0.108146	33	0.39	34	0.227468	34	0.142857	34	0.0864662	34	0.39638	34	0.228625
chr1	33102113	33103112	22	0.969332	22	0.849315	20	0.393939	22	0.528139	22	0.193694	22	0.807874	22	0.630372
chr1	33166613	33167612	20	0.781521	18	0.0545455	20	0.060241	20	0.223256	20	0.0666667	20	0.76326	20	0.66313
chr1	33177613	33178612	63	0.00931532	60	0.00757576	63	0.00802139	63	0.0133136	63	0.0307167	63	0.454368	63	0.246801
chr1	33181913	33182912	10	0.775076	10	0.16	10	0.108696	10	0.0186916	10	0.0631579	10	0.245098	10	0.391608
chr1	33190213	33191212	14	0.962109	13	0.0882353	14	0.19708	14	0.0909091	14	0.122093	14	0.710256	14	0.495763
chr1	33199113	33200112	13	0.891892	13	0.326087	13	0.127273	13	0.0479452	13	0.120253	13	0.45977	13	0.514151
chr1	33202113	33203112	9	0.921739	8	0.25	9	0.1	9	0.158537	9	0.0869565	9	0.248848	9	0.428571
chr1	33215413	33216412	16	0.956044	16	0.822222	16	0.307692	16	0.481013	16	0.405941	16	0.840077	16	0.862338
chr1	33229913	33230912	9	0.894309	9	0.978261	9	0.272727	9	0.31068	9	0.163636	9	0.742647	9	0.623377
chr1	33238113	33239112	13	0.955857	13	0.666667	13	0.240385	13	0.21831	13	0.10687	13	0.558648	13	0.428571
chr1	33337713	33338712	17	0.0533881	16	0.0322581	17	0.0149254	17	0.0162162	17	0.0208333	17	0.163077	17	0.288
chr1	33343113	33344112	12	0.940647	12	0.241379	12	0.08	12	0.142857	12	0.151515	12	0.772816	12	0.527473
chr1	33347413	33348412	22	0.947537	22	0.0508475	21	0.105769	22	0.103004	22	0.13467	22	0.24711	22	0.426887
chr1	33446513	33447512	8	0.952153	8	0.413793	8	0.0909091	8	0.132743	8	0.104478	8	0.555118	8	0.264706
chr1	33457613	33458612	8	0.882591	8	0.318182	8	0.236364	8	0.144144	8	0.0813953	8	0.644788	8	0.339623
chr1	33520513	33521512	13	0.902309	13	0.421875	13	0.242991	13	0.138728	13	0.201183	13	0.476483	13	0.281955
chr1	33551713	33552712	16	0.895916	16	0.897727	16	0.492308	16	0.529661	16	0.375	16	0.361022	16	0.324759
chr1	33560313	33561312	16	0.548507	16	0.779412	16	0.526882	16	0.449102	16	0.283333	16	0.575342	16	0.475096
chr1	33603113	33604112	11	0.980609	11	0.525424	11	0.264368	11	0.300813	11	0.138211	11	0.389728	11	0.593023
chr1	33616413	33617412	16	0.887115	16	0.877551	16	0.456	16	0.347594	16	0.247748	16	0.639566	16	0.778169
chr1	33630313	33631312	31	0.114565	27	1	31	0.587719	31	0.497992	31	0.366935	31	0.551807	31	0.621242
chr1	33760813	33761812	28	0.887976	28	0.845238	28	0.505	28	0.454902	28	0.326154	28	0.740097	28	0.592649
chr1	33803713	33804712	13	0.956298	13	0.915254	13	0.505263	13	0.32967	13	0.0955882	13	0.245536	13	0.0798479
chr1	33807613	33808612	9	0.891967	9	0.840909	9	0.372093	9	0.481132	9	0.271186	9	0.28115	9	0.146739
chr1	33826713	33827712	17	0.948605	17	0.844037	17	0.489051	17	0.614213	17	0.324742	17	0.578704	17	0.469484
chr1	33829113	33830112	13	0.874644	12	0.848485	13	0.54386	13	0.373626	13	0.153153	13	0.0990415	13	0.356223
chr1	33833113	33834112	25	0.906117	22	0.763636	25	0.473054	25	0.518248	25	0.203883	25	0.319007	25	0.330827
chr1	33909113	33910112	9	0.934726	9	0.0322581	9	0.0545455	9	0.108911	9	0.0714286	9	0.144703	9	0.229358
chr1	33921113	33922112	9	0.913386	9	0.121212	9	0.146341	9	0.168831	9	0.0921053	9	0.514894	9	0.352941
chr1	33981613	33982612	19	0.942056	19	0.323077	19	0.0517241	19	0.10687	19	0.0933333	19	0.719057	19	0.492754
chr1	34078213	34079212	20	0.30274	20	0.966292	20	0.313131	20	0.454054	20	0.314917	20	0.522866	20	0.22108
chr1	34090313	34091312	43	0.022467	43	0.978495	43	0.667984	43	0.495614	43	0.236702	43	0.890883	43	0.670445
chr1	34098313	34099312	31	0.0277992	31	0.886792	28	0.49	31	0.354545	31	0.28655	31	0.41587	31	0.250404
chr1	34100913	34101912	9	0.9375	9	0.868421	9	0.363636	9	0.444444	9	0.264957	9	0.678899	9	0.463054
chr1	34351813	34352812	10	0.957929	10	0.878049	10	0.596154	10	0.401786	10	0.401639	10	0.424581	10	0.453659
chr1	34484813	34485812	8	0.946835	8	0.594595	8	0.15	8	0.362637	8	0.290323	8	0.78453	8	0.333333
chr1	34503213	34504212	9	0.786561	9	0.595238	9	0.481481	9	0.413043	9	0.284483	9	0.455782	9	0.308943
chr1	34578613	34579612	6	0.96861	6	0.9	6	0.535714	6	0.621622	6	0.3625	6	0.745098	6	0.459854
chr1	34614813	34615812	9	0.957386	9	0.878788	9	0.423077	9	0.416667	9	0.294737	9	0.308943	9	0.407609
chr1	34653813	34654812	11	0.938947	11	0	11	0.202703	11	0.111111	11	0.0364964	11	0.245783	11	0.223776
chr1	34731613	34732612	18	0.870968	15	0.107143	18	0.17	18	0.195767	18	0.0441176	18	0.176224	18	0.33631
chr1	35055413	35056412	8	0.908784	8	0.853659	8	0.461538	8	0.449275	8	0.343284	8	0.686833	8	0.589928
chr1	35063213	35064212	13	0.800448	13	0.953488	11	0.333333	13	0.436782	13	0.345679	13	0.634375	13	0.41989
chr1	35096413	35097412	8	0.657439	8	0.26	8	0.09375	8	0.0923077	8	0.125	8	0.803213	8	0.576531
chr1	35119313	35120312	15	0.917241	15	0.195652	15	0.197674	15	0.196319	15	0.122222	15	0.676026	15	0.391459
chr1	35208013	35209012	20	0.241573	20	0.0746269	20	0.08	20	0.0434783	20	0.0230415	20	0.22962	20	0.194553
chr1	35224313	35225312	11	0.946429	11	0.0612245	11	0.126984	11	0.0816327	11	0.0697674	11	0.739583	11	0.57563
chr1	35251813	35252812	14	0.783533	14	0.12	14	0.0530973	14	0.0744681	14	0.0625	14	0.473684	14	0.452514
chr1	35308413	35309412	15	0.952984	15	0.581395	15	0.377778	15	0.396648	15	0.149068	15	0.721649	15	0.455056
chr1	35318113	35319112	9	0.876364	8	0.24	9	0.188679	9	0.15625	9	0.04	9	0.319079	9	0.277778
chr1	35386513	35387512	10	0.946809	10	0.236364	10	0.0980392	10	0.148438	10	0.0928571	10	0.763636	10	0.314655
chr1	35667513	35668512	8	0.931034	8	0.102564	8	0.0238095	8	0.154545	8	0.0618557	8	0.258706	8	0.222222
chr1	35675713	35676712	17	0.917957	17	0.0714286	15	0.0740741	17	0.0967742	17	0.0613208	17	0.282276	17	0.442922
chr1	35854913	35855912	17	0.973753	17	0.984615	17	0.643478	17	0.523438	17	0.409396	17	0.84	17	0.951852
chr1	35857113	35858112	10	0.965079	10	0.930233	10	0.703704	10	0.515625	10	0.459459	10	0.941691	10	0.922078
chr1	35916413	35917412	7	0.912442	7	0.804878	7	0.8125	7	0.479592	7	0.327434	7	0.47807	7	0.449612
chr1	35936513	35937512	5	0.929204	5	0.92	5	0.545455	5	0.565217	5	0.327869	5	0.75	5	0.78022
chr1	35989113	35990112	6	0.932584	6	0.978723	6	0.477273	6	0.505495	6	0.411765	6	0.896947	6	0.733333
chr1	36010313	36011312	9	0.933148	9	0.826923	9	0.540984	9	0.425532	9	0.484127	9	0.709677	9	0.631313
chr1	36029913	36030912	16	0.932911	16	0.921875	16	0.39	16	0.357143	16	0.393258	16	0.787053	16	0.748634
chr1	36088613	36089612	9	0.840361	9	0.96875	9	0.439394	9	0.478992	9	0.272152	9	0.835294	9	0.875
chr1	36156713	36157712	14	0.936224	14	0.930233	14	0.376471	14	0.488	14	0.292929	14	0.314516	14	0.602564
chr1	36165113	36166112	25	0.0583501	26	0.878378	26	0.58209	26	0.450479	26	0.368039	26	0.328947	26	0.20852
chr1	36167713	36168712	14	0.785479	14	0.36	14	0.131148	14	0.181818	14	0.0901639	14	0.164835	14	0.224806
chr1	36180813	36181812	20	0.85588	20	0.625	20	0.419355	20	0.365979	20	0.217391	20	0.526549	20	0.451965
chr1	36239913	36240912	17	0.925408	17	0	17	0.0641026	17	0.0714286	17	0.103627	17	0.55531	17	0.358491
chr1	36562313	36563312	23	0.918605	23	0.193548	23	0.257576	23	0.151261	23	0.104396	23	0.697313	23	0.649758
chr1	36565013	36566012	25	0.940354	25	0.138462	25	0.141892	25	0.0646766	25	0.0887372	25	0.471616	25	0.214477
chr1	36600013	36601012	12	0.962025	12	0.177778	12	0.0808081	12	0.238462	12	0.1125	12	0.542787	12	0.390374
chr1	36615913	36616912	13	0.749526	13	0	13	0.0789474	13	0.0372671	13	0.0680272	13	0.215736	13	0.0255319
chr1	36626113	36627112	14	0.933945	12	0.214286	14	0.0721649	14	0.079646	14	0.0185185	14	0.13164	14	0.3
chr1	36641313	36642312	69	0.0140895	63	0.895238	69	0.420455	69	0.332724	69	0.457306	69	0.44299	69	0.926045
chr1	36653413	36654412	12	0.969262	12	0.0882353	12	0.0952381	12	0.0408163	12	0.0877193	12	0.292906	12	0.229358
chr1	36672513	36673512	17	0.957806	17	0.171053	17	0.0505051	17	0.0996016	17	0.136929	17	0.72541	17	0.649171
chr1	36750813	36751812	8	0.892086	8	0.893617	8	0.454545	8	0.389474	8	0.282609	8	0.617225	8	0.428571
chr1	36808113	36809112	10	0.971047	10	0.95122	8	0.636364	10	0.255814	10	0.219512	10	0.848138	10	0.616438
chr1	36831113	36832112	20	0.944503	17	1	20	0.438095	20	0.507937	20	0.434555	20	0.5	20	0.506977
chr1	36834813	36835812	7	0.935135	7	0.807692	7	0.428571	7	0.316456	7	0.19802	7	0.806338	7	0.62963
chr1	36839313	36840312	11	0.932609	11	0.869565	11	0.52	11	0.405172	11	0.350649	11	0.449591	11	0.151042
chr1	36853013	36854012	12	0.960784	12	0.85	12	0.529412	12	0.402597	12	0.208791	12	0.793722	12	0.55414
chr1	36866613	36867612	22	0.522116	22	0.432836	22	0.255639	22	0.175115	22	0.25	22	0.850888	22	0.6875
chr1	36886213	36887212	19	0.636616	19	0.787879	18	0.282051	19	0.232653	19	0.10101	19	0.375	19	0.238889
chr1	36911713	36912712	19	0.939891	19	0.80303	19	0.630769	19	0.55157	19	0.448276	19	0.687601	19	0.664596
chr1	36981913	36982912	17	0.92956	17	0.150943	17	0.0140845	17	0.0318182	17	0.0416667	17	0.641357	17	0.332143
chr1	36988913	36989912	22	0.942697	22	0.131313	22	0.106667	22	0.165289	22	0.141538	22	0.76179	22	0.510256
chr1	37019213	37020212	24	0.117707	24	0.17	24	0.041958	24	0.027451	24	0.0133779	24	0.297824	24	0.153153
chr1	37041613	37042612	15	0.894286	13	0.0769231	14	0.111111	15	0.0873786	15	0.0762712	15	0.167235	15	0.159817
chr1	37052013	37053012	14	0.93014	14	0.176471	14	0.103896	14	0.0620155	14	0.077381	14	0.392704	14	0.438406
chr1	37090413	37091412	10	0.950893	10	0	9	0	10	0.0674847	10	0.109091	10	0.429487	10	0.388889
chr1	37115813	37116812	16	0.810021	16	0.423077	16	0.30303	16	0.197605	16	0.21118	16	0.463621	16	0.227129
chr1	37138713	37139712	8	0.959559	8	0.888889	8	0.471698	8	0.428571	8	0.25	8	0.465306	8	0.358025
chr1	37169013	37170012	27	0.0426439	27	0.0560748	27	0.00884956	27	0.0131579	27	0.0554017	27	0.456478	27	0.275109
chr1	37176213	37177212	12	0.817518	12	0.0377358	11	0.0909091	12	0.036036	12	0.0183486	12	0.126761	12	0.203704
chr1	37202413	37203412	9	0.870861	9	0.189189	9	0.105263	9	0.181102	9	0.0347826	9	0.635821	9	0.370192
chr1	37234413	37235412	18	0.940994	18	0.245614	18	0.142857	18	0.125714	18	0.04	18	0.745745	18	0.496429
chr1	37236513	37237512	19	0.935006	19	0.0533333	19	0.188976	19	0.0540541	19	0.0939227	19	0.068038	19	0.415909
chr1	37269913	37270912	17	0.331978	16	0.314286	17	0	17	0.0753425	17	0.0544554	17	0.836868	17	0.55611
chr1	37307713	37308712	15	0.960461	15	0.142857	15	0.159091	15	0.113095	15	0.0961538	15	0.622263	15	0.550336
chr1	37329413	37330412	8	0.84585	8	0.04	6	0.108108	8	0.10101	8	0.0985915	8	0.506224	8	0.342466
chr1	37467213	37468212	7	0.963918	7	0.263158	7	0.162791	7	0.0298507	7	0.105263	7	0.7	7	0.447619
chr1	37501413	37502412	26	0.0158465	23	0.0136986	26	0.05	26	0.00943396	26	0.015748	26	0.0274348	26	0.151751
chr1	37504013	37505012	15	0.892045	15	0.216667	15	0.060241	15	0.188119	15	0.0487805	15	0.518367	15	0.458333
chr1	37700113	37701112	16	0.933216	16	0.140351	16	0.454545	16	0.044335	16	0.0451613	16	0.255864	16	0.307479
chr1	37708813	37709812	14	0.910204	14	0.209877	14	0.240741	14	0.0680272	14	0.0896552	14	0.58913	14	0.426117
chr1	37723413	37724412	15	0.894085	15	0.192982	15	0.0666667	15	0.164634	15	0.114754	15	0.509595	15	0.465116
chr1	37731713	37732712	16	0.876033	15	0.108108	16	0.0125	16	0.132911	16	0.0485437	16	0.591727	16	0.411924
chr1	37780713	37781712	9	0.939698	9	0.0344828	9	0.186667	9	0.020202	9	0.0777778	9	0.215859	9	0.156716
chr1	37783313	37784312	53	0.02158	52	0.0278746	53	0.0117647	53	0.0722101	53	0.0287081	53	0.103448	53	0.479032
chr1	37828613	37829612	14	0.910042	14	0.0833333	14	0.0659341	14	0.111801	14	0.0838323	14	0.306418	14	0.20625
chr1	37856713	37857712	13	0.934509	13	0.853659	13	0.585714	13	0.54955	13	0.214286	13	0.175234	13	0.255411
chr1	37860513	37861512	12	0.94	10	0.705882	12	0.376812	12	0.306452	12	0.246988	12	0.393593	12	0.443137
chr1	37875513	37876512	14	0.508368	14	0.829268	14	0.409091	14	0.43949	14	0.23741	14	0.264789	14	0.219608
chr1	37899713	37900712	14	0.93578	11	0.107143	14	0.0823529	14	0.147887	14	0.05	14	0.28866	14	0.12
chr1	37913913	37914912	19	0.970754	19	0.328358	19	0.171717	19	0.0382775	19	0.163424	19	0.561328	19	0.485437
chr1	37917713	37918712	15	0.928315	15	0.881356	15	0.517241	15	0.42268	15	0.184524	15	0.36983	15	0.679577
chr1	37920213	37921212	21	0.601307	21	0.926829	21	0.52349	21	0.370968	21	0.35503	21	0.56261	21	0.314904
chr1	37937113	37938112	16	0.92691	16	0.98	16	0.375	16	0.457627	16	0.345324	16	0.399437	16	0.226471
chr1	38068513	38069512	8	0.802974	8	0.216216	8	0.206897	8	0.118812	8	0.101449	8	0.475556	8	0.294479
chr1	38126113	38127112	19	0.948179	18	0.0634921	19	0.0686275	19	0.0588235	19	0.125984	19	0.350467	19	0.59761
chr1	38129313	38130312	19	0.962825	19	0.195652	19	0.131868	19	0.0958333	19	0.092233	19	0.561551	19	0.627273
chr1	38276513	38277512	9	0.429603	9	0.809524	9	0.355556	9	0.378049	9	0.217391	9	0.340351	9	0.226087
chr1	38460313	38461312	22	0.296601	19	0.910714	22	0.34375	22	0.484127	22	0.258824	22	0.649022	22	0.78458
chr1	38462413	38463412	19	0.919424	19	0.961538	19	0.516854	19	0.481865	19	0.522613	19	0.756335	19	0.775811
chr1	38466113	38467112	12	0.936364	12	0.769231	12	0.333333	12	0.320755	12	0.205128	12	0.554386	12	0.19697
chr1	38474713	38475712	13	0.945455	13	0.892857	13	0.527027	13	0.381579	13	0.259259	13	0.677165	13	0.683019
chr1	38492913	38493912	19	0.948035	19	0.983333	19	0.412371	19	0.537313	19	0.346847	19	0.78125	19	0.820375
chr1	38507113	38508112	12	0.941589	11	0.2	12	0.18	12	0.140741	12	0.185185	12	0.545994	12	0.770073
chr1	38518613	38519612	6	0.949749	6	0.785714	6	0.472222	6	0.275	6	0.206897	6	0.415385	6	0.320611
chr1	38529513	38530512	16	0.943526	13	0.653846	16	0.305882	16	0.298851	16	0.148325	16	0.419028	16	0.376866
chr1	38537213	38538212	12	0.974359	12	0.8	12	0.47	12	0.464567	12	0.267717	12	0.552573	12	0.445402
chr1	38539513	38540512	11	0.963918	11	0.728814	11	0.564516	11	0.36	11	0.353846	11	0.590062	11	0.438596
chr1	38548713	38549712	12	0.948542	12	0.787879	12	0.329268	12	0.365079	12	0.126866	12	0.576923	12	0.593985
chr1	38553613	38554612	13	0.962069	12	0.7	13	0.357143	13	0.396694	13	0.185629	13	0.510204	13	0.32491
chr1	38562913	38563912	25	0.960682	25	0.716667	25	0.265823	25	0.385768	25	0.194245	25	0.565261	25	0.599553
chr1	38601013	38602012	22	0.926606	22	0.0208333	19	0.05	22	0.201058	22	0.0942408	22	0.2	22	0.464401
chr1	38606513	38607512	9	0.957895	9	0.236842	9	0.0555556	9	0.0909091	9	0.0392157	9	0.31454	9	0.439024
chr1	38619013	38620012	14	0.917012	14	0.133333	14	0.211111	14	0.12	14	0.09375	14	0.620295	14	0.408408
chr1	38648413	38649412	11	0.93808	7	0.193548	11	0.151515	11	0.111111	11	0.0900901	11	0.491803	11	0.638743
chr1	38683313	38684312	15	0.856338	15	0.266667	15	0.163043	15	0.0833333	15	0.0945946	15	0.775	15	0.569378
chr1	38687713	38688712	8	0.977099	8	0.363636	8	0.301887	8	0.0481928	8	0.195402	8	0.568627	8	0.612903
chr1	38709813	38710812	21	0.940893	21	0.0921053	21	0.038835	21	0.0952381	21	0.0945946	21	0.460208	21	0.64657
chr1	38734113	38735112	9	0.961644	9	0.977778	9	0.673469	9	0.408602	9	0.469388	9	0.845238	9	0.653846
chr1	38737713	38738712	11	0.96	11	0.95	11	0.488372	11	0.474359	11	0.365591	11	0.881215	11	0.673333
chr1	38751313	38752312	14	0.931313	13	0.902439	14	0.561224	14	0.483607	14	0.380368	14	0.548458	14	0.571429
chr1	38757613	38758612	31	0.0378691	25	0.660714	31	0.525253	31	0.535433	31	0.258389	31	0.172862	31	0.376956
chr1	38766513	38767512	13	0.973607	13	0.9	13	0.448718	13	0.442748	13	0.395833	13	0.784884	13	0.548043
chr1	38836213	38837212	16	0.125773	16	0.432432	16	0.336842	16	0.298246	16	0.101064	16	0.591111	16	0.406832
chr1	38896413	38897412	8	0.968037	8	0.935484	8	0.340909	8	0.459459	8	0.295652	8	0.860714	8	0.630435
chr1	38930413	38931412	7	0.949438	7	0.258065	7	0.1	7	0.176471	7	0.192982	7	0.508876	7	0.464
chr1	38951413	38952412	9	0.862745	9	0.189189	9	0.0869565	9	0.0695652	9	0.109091	9	0.422222	9	0.327044
chr1	38955313	38956312	16	0.367442	16	0.378788	16	0.236111	16	0.087963	16	0.076087	16	0.629278	16	0.593472
chr1	38964113	38965112	13	0.94517	13	0.288136	13	0.303571	13	0.0632911	13	0.0421053	13	0.332454	13	0.455056
chr1	38968113	38969112	9	0.953333	9	0.227273	9	0.075	9	0.156863	9	0.102804	9	0.586667	9	0.336735
chr1	38974013	38975012	7	0.876033	7	0.0789474	7	0.05	7	0.0461538	7	0.0384615	7	0.510791	7	0.344828
chr1	39023713	39024712	19	0.330645	18	0.622222	16	0.131579	19	0.135294	19	0.0431655	19	0.183712	19	0.4
chr1	39052413	39053412	15	0.211207	11	0.266667	15	0.113924	15	0.232143	15	0.182927	15	0.491071	15	0.397849
chr1	39073713	39074712	21	0.919134	21	0.431373	21	0.192053	21	0.129412	21	0.228155	21	0.282246	21	0.253589
chr1	39193013	39194012	17	0.956954	16	0.111111	16	0.084507	17	0.12426	17	0.130435	17	0.189369	17	0.363333
chr1	39206613	39207612	20	0.954796	19	0.142857	20	0.364583	20	0.127273	20	0.150794	20	0.665236	20	0.246667
chr1	39212713	39213712	21	0.551834	20	0.0408163	20	0.118644	21	0.0268817	21	0.0878049	21	0.362816	21	0.538847
chr1	39237513	39238512	12	0.941489	12	0.8125	12	0.412371	12	0.328467	12	0.2	12	0.731982	12	0.557377
chr1	39254113	39255112	13	0.855769	13	0.130435	13	0.283784	13	0.14375	13	0.0760234	13	0.480938	13	0.315789
chr1	39279813	39280812	13	0.906897	13	0.538462	13	0.222222	13	0.162162	13	0.116788	13	0.598684	13	0.616667
chr1	39406813	39407812	21	0.957557	20	0.166667	21	0.0839161	21	0.0711297	21	0.101215	21	0.582609	21	0.443878
chr1	39451513	39452512	6	0.906433	6	0	6	0.146341	6	0.0641026	6	0.0149254	6	0.657143	6	0.414141
chr1	39454713	39455712	11	0.948276	9	0.2	11	0.030303	11	0.0232558	11	0.0897436	11	0.867692	11	0.788889
chr1	39463313	39464312	9	0.875862	9	0.836066	9	0.352941	9	0.355769	9	0.314815	9	0.734463	9	0.517241
chr1	39465513	39466512	25	0.964162	25	1	25	0.62931	25	0.477011	25	0.438053	25	0.954657	25	0.907336
chr1	39467713	39468712	14	0.93501	10	0.981132	14	0.592593	14	0.578571	14	0.465021	14	0.906306	14	0.917241
chr1	39472313	39473312	15	0.952381	15	0.963964	15	0.457143	15	0.458101	15	0.449367	15	0.952083	15	0.895238
chr1	39482013	39483012	13	0.944231	13	0.0857143	13	0.235294	13	0.0573248	13	0.120482	13	0.501027	13	0.666667
chr1	39557713	39558712	11	0.950867	11	0.114286	11	0.177083	11	0.117117	11	0.0931677	11	0.732558	11	0.426901
chr1	39564013	39565012	12	0.841004	12	0.0597015	12	0.267327	12	0.143713	12	0.125	12	0.331111	12	0.233216
chr1	39568213	39569212	13	0.8125	13	0.136364	13	0.1	13	0.0659341	13	0.0243902	13	0.279743	13	0.318182
chr1	39598613	39599612	9	0.936803	9	0.931818	9	0.7	9	0.333333	9	0.223404	9	0.4	9	0.464286
chr1	39616413	39617412	6	0.875	7	0.886364	7	0.419355	7	0.41791	7	0.345455	7	0.838384	7	0.694215
chr1	39619613	39620612	10	0.967213	9	0.942857	10	0.75	10	0.439655	10	0.44	10	0.849866	10	0.784431
chr1	39623513	39624512	9	0.932624	9	0.948718	9	0.568182	9	0.39604	9	0.270833	9	0.536232	9	0.801418
chr1	39633713	39634712	10	0.924303	10	0.96875	10	0.4875	10	0.483607	10	0.526316	10	0.901899	10	0.819355
chr1	39636013	39637012	8	0.948357	8	0.928571	8	0.534483	8	0.56	8	0.385714	8	0.257353	8	0.513274
chr1	39639313	39640312	7	0.887097	7	0.95	7	0.5	7	0.477778	7	0.333333	7	0.568966	7	0.344086
chr1	39643313	39644312	7	0.872449	7	0.78125	7	0.458333	7	0.495146	7	0.329268	7	0.557576	7	0.322785
chr1	39657313	39658312	10	0.886447	10	0.568182	10	0.337662	10	0.372881	10	0.229358	10	0.630769	10	0.136095
chr1	39670213	39671212	9	0.892241	9	0.916667	9	0.342105	9	0.414414	9	0.411111	9	0.21659	9	0.0441176
chr1	39679613	39680612	8	0.91342	8	0.806452	8	0.372881	8	0.305263	8	0.123894	8	0.429091	8	0.195946
chr1	39686713	39687712	10	0.981221	10	0.967213	10	0.5875	10	0.588235	10	0.376712	10	0.815789	10	0.643243
chr1	39696013	39697012	9	0.968944	9	0.705882	9	0.539683	9	0.46988	9	0.327586	9	0.68915	9	0.52093
chr1	39724013	39725012	6	0.900621	6	0.870968	6	0.647059	6	0.333333	6	0.233333	6	0.52514	6	0.39823
chr1	39835313	39836312	7	0.928571	7	0.928571	7	0.538462	7	0.494253	7	0.407407	7	0.939394	7	0.861111
chr1	39843713	39844712	5	0.776923	5	0.780488	5	0.617647	5	0.527027	5	0.20339	5	0.296296	5	0.517857
chr1	40004513	40005512	11	0.868762	11	0.916667	11	0.697368	11	0.460993	11	0.354167	11	0.611418	11	0.480769
chr1	40071613	40072612	35	0.152493	20	0.102941	33	0.0214286	34	0.00307692	35	0.00714286	35	0.351295	35	0.130556
chr1	40119013	40120012	22	0.863263	22	0.0958904	22	0.102041	22	0.119658	22	0.107256	22	0.441288	22	0.315789
chr1	40123413	40124412	7	0.689781	7	0.8	7	0.34375	7	0.219512	7	0.154762	7	0.310469	7	0.267442
chr1	40166813	40167812	17	0.252577	15	0.0555556	17	0.0833333	17	0.0552486	17	0.011236	17	0.168539	17	0.10084
chr1	40177213	40178212	14	0.965414	14	0.129032	14	0.124088	14	0.0714286	14	0.0315315	14	0.345018	14	0.477157
chr1	40185413	40186412	9	0.816794	9	0.09375	9	0.0377358	9	0.0813953	9	0.105263	9	0.444444	9	0.269608
chr1	40265013	40266012	25	0.258121	25	0.0983607	25	0.00892857	25	0.015873	25	0.0191571	25	0.140103	25	0.113082
chr1	40282213	40283212	27	0.601253	27	0.0588235	27	0.0829493	27	0.0871212	27	0.0519481	27	0.407186	27	0.193548
chr1	40358513	40359512	5	0.953947	5	0.46875	5	0.236842	5	0.0483871	5	0.0634921	5	0.234375	5	0.0566038
chr1	40362113	40363112	9	0.867692	9	0.846154	9	0.402985	9	0.29	9	0.193182	9	0.666667	9	0.486667
chr1	40364413	40365412	12	0.0573477	12	0.585366	12	0.15	12	0.111111	12	0.0451977	12	0.282392	12	0.418327
chr1	40384913	40385912	11	0.906667	11	0.129032	11	0.183673	11	0.0338983	11	0.0422535	11	0.749254	11	0.583333
chr1	40387713	40388712	42	0.0101408	42	0.0181818	42	0.021097	42	0.00934579	42	0.033241	42	0.192952	42	0.505547
chr1	40438913	40439912	21	0.0280374	21	0.171717	21	0.060241	21	0.0172414	21	0.0350877	21	0.641115	21	0.529197
chr1	40497713	40498712	6	0.876238	6	0.464286	6	0.321429	6	0.458824	6	0.163265	6	0.536585	6	0.371212
chr1	40524513	40525512	7	0.940171	7	0.965517	7	0.617647	7	0.492537	7	0.438596	7	0.783251	7	0.4
chr1	40544013	40545012	10	0.96028	10	0.961538	10	0.535714	10	0.621622	10	0.404762	10	0.950392	10	0.801587
chr1	40609413	40610412	8	0.695652	8	0	8	0.0555556	8	0.0948276	8	0.0762712	8	0.27459	8	0.175758
chr1	40770913	40771912	17	0.925043	17	0.625	17	0.208333	17	0.16	17	0.115607	17	0.828638	17	0.569966
chr1	40804113	40805112	33	0.138099	33	0.18705	33	0.040625	33	0.044	33	0.0443459	33	0.510791	33	0.306644
chr1	40874913	40875912	9	0.896226	9	0.9375	9	0.597403	9	0.5	9	0.247934	9	0.797414	9	0.825301
chr1	41077713	41078712	19	0.645902	17	0.191176	19	0.0958904	19	0.0523256	19	0.132597	19	0.52551	19	0.336842
chr1	41095913	41096912	8	0.944056	8	0.911765	8	0.45098	8	0.378788	8	0.320988	8	0.503521	8	0.554974
chr1	41115413	41116412	11	0.957684	11	0.827586	11	0.426471	11	0.494505	11	0.103093	11	0.65	11	0.543269
chr1	41134413	41135412	23	0.286872	23	0.039604	23	0.0328638	23	0.0291971	23	0.0273038	23	0.16242	23	0.125737
chr1	41169913	41170912	9	0.84375	9	0.457627	9	0.3	9	0.247706	9	0.356322	9	0.822695	9	0.824645
chr1	41239413	41240412	7	0.957031	7	0.45	7	0.263158	7	0.2	7	0.15534	7	0.413265	7	0.592593
chr1	41290413	41291412	16	0.933981	16	0.0769231	16	0.0842105	16	0.0643275	16	0.0786517	16	0.331719	16	0.429119
chr1	41315413	41316412	15	0.866087	14	0.243902	15	0.034188	15	0.0659898	15	0.0648148	15	0.395872	15	0.373077
chr1	41414213	41415212	14	0.811518	13	0.0784314	14	0.0972222	14	0.121429	14	0.062201	14	0.369928	14	0.25
chr1	41417913	41418912	22	0.818686	21	0.028169	22	0.0645161	22	0.077551	22	0.0590278	22	0.350457	22	0.1875
chr1	41588613	41589612	9	0.925926	9	0.909091	9	0.661538	9	0.625	9	0.34188	9	0.798054	9	0.611111
chr1	41733713	41734712	12	0.529412	12	0.294118	12	0.126582	12	0.136	12	0.0969697	12	0.316038	12	0.275641
chr1	41748113	41749112	16	0.893581	16	0.357143	16	0.306818	16	0.184358	16	0.193798	16	0.607955	16	0.448171
chr1	41752113	41753112	9	0.962162	9	0.371429	9	0.333333	9	0.25	9	0.173077	9	0.493103	9	0.678571
chr1	41788413	41789412	14	0.972308	14	0.1	14	0.136986	14	0.156863	14	0.0902256	14	0.677966	14	0.681388
chr1	41796413	41797412	16	0.934579	16	0.1875	16	0.180723	16	0.14359	16	0.196721	16	0.34608	16	0.60443
chr1	41807013	41808012	14	0.955119	14	0.125	14	0.2	14	0.215278	14	0.219048	14	0.437895	14	0.311295
chr1	41833213	41834212	7	0.777293	7	0.969697	7	0.37037	7	0.5	7	0.268657	7	0.744792	7	0.765152
chr1	41837113	41838112	10	0.951952	9	1	10	0.169811	10	0.342857	10	0.097561	10	0.318033	10	0.405172
chr1	41853113	41854112	14	0.911519	13	0.0555556	14	0.0428571	14	0.03125	14	0.0740741	14	0.129666	14	0.10989
chr1	41860813	41861812	14	0.902027	13	0.344828	14	0.133333	14	0.0434783	14	0.076087	14	0.557377	14	0.756522
chr1	41864913	41865912	19	0.95785	18	0.218182	19	0.128713	19	0.0666667	19	0.130233	19	0.344209	19	0.671111
chr1	41869813	41870812	13	0.903692	13	0.0655738	13	0.231884	13	0.0847458	13	0.0964912	13	0.0939597	13	0.208178
chr1	41882513	41883512	9	0.937811	9	0.027027	9	0.130435	9	0.104651	9	0.0666667	9	0.544669	9	0.419492
chr1	41888713	41889712	34	0.953925	27	0.107692	34	0.13253	34	0.112319	34	0.182377	34	0.55217	34	0.539701
chr1	41898013	41899012	22	0.840929	21	0.049505	22	0.252101	22	0.127962	22	0.0847458	22	0.573113	22	0.223881
chr1	41952213	41953212	29	0.888527	29	0.00769231	29	0.112245	29	0.0578231	29	0.0930233	29	0.17847	29	0.180328
chr1	41957813	41958812	10	0.909814	10	0.352941	10	0.326923	10	0.0697674	10	0.0927835	10	0.667598	10	0.666667
chr1	41961513	41962512	77	0.00922226	55	0.0431655	77	0.010453	77	0.0511247	77	0.0251572	77	0.0996109	77	0.0628312
chr1	42039513	42040512	18	0.936031	18	0.18	18	0.131579	18	0.215569	18	0.0740741	18	0.320513	18	0.239234
chr1	42085213	42086212	10	0.924479	9	0	10	0.09375	10	0.038961	10	0.0757576	10	0.583569	10	0.634241
chr1	42308013	42309012	12	0.928783	12	0.948718	10	0.653061	12	0.480769	12	0.33871	12	0.619497	12	0.569492
chr1	42327613	42328612	9	0.932773	7	1	9	0.5	9	0.683761	9	0.274648	9	0.622951	9	0.33195
chr1	42335813	42336812	12	0.856707	12	0.816327	12	0.550562	12	0.422764	12	0.317241	12	0.703448	12	0.568905
chr1	42339513	42340512	8	0.931818	8	0.897436	8	0.4375	8	0.53211	8	0.333333	8	0.609959	8	0.469512
chr1	42612213	42613212	25	0.0489939	25	0.0537634	25	0.047619	25	0.025	25	0.0257353	25	0.269468	25	0.248016
chr1	42638813	42639812	11	0.682432	11	0.153846	11	0.147059	11	0.11215	11	0.08	11	0.471354	11	0.367347
chr1	42642413	42643412	7	0.905941	7	0.896552	6	0.692308	7	0.451613	7	0.329114	7	0.813765	7	0.642424
chr1	42732213	42733212	9	0.932806	9	0.948718	8	0.64	9	0.6	9	0.307692	9	0.864662	9	0.728
chr1	42779913	42780912	9	0.939297	9	0.818182	9	0.571429	9	0.663158	9	0.278571	9	0.728291	9	0.555556
chr1	42998713	42999712	9	0.379397	8	0.878788	9	0.492754	9	0.59596	9	0.344828	9	0.850153	9	0.557143
chr1	43069913	43070912	5	0.929688	5	0.324324	5	0.25	5	0.339286	5	0.205128	5	0.925926	5	0.72093
chr1	43157813	43158812	8	0.882353	8	0.833333	8	0.422222	8	0.350515	8	0.239316	8	0.824468	8	0.661654
chr1	43206613	43207612	22	0.968119	13	0.125	22	0.2	22	0.10101	22	0.0940171	22	0.587849	22	0.825967
chr1	43212613	43213612	24	0.949239	14	0.895522	24	0.541935	24	0.482234	24	0.396552	24	0.70122	24	0.720745
chr1	43378713	43379712	7	0.397436	7	0.3	7	0.111111	8	0.268293	7	0.289157	8	0.660099	7	0.394904
chr1	43388513	43389512	7	0.056872	7	0.0714286	7	0.0882353	7	0.0526316	7	0.0612245	7	0.293103	7	0.133758
chr1	43391113	43392112	8	0.435798	8	0.875	6	0.04	8	0.280488	8	0.170213	8	0.636364	8	0.55625
chr1	43397313	43398312	19	0.934757	18	0.795455	18	0.465753	19	0.469828	19	0.274775	19	0.693449	19	0.128378
chr1	43428213	43429212	16	0.936202	15	0.130435	16	0	16	0.122951	16	0.120805	16	0.113244	16	0.174074
chr1	43432613	43433612	14	0.883858	13	0.0638298	14	0.181818	14	0.153846	14	0.198675	14	0.839034	14	0.609023
chr1	43470513	43471512	11	0.696507	11	0.164179	11	0.084507	11	0.118056	11	0.0246914	11	0.697674	11	0.600877
chr1	43474413	43475412	12	0.267267	12	0.0784314	12	0	12	0.039604	12	0.0792079	12	0.266667	12	0.340909
chr1	43501413	43502412	24	0.960997	24	0.0441176	24	0.0839161	24	0.0517241	24	0.0323741	24	0.470126	24	0.643243
chr1	43504413	43505412	15	0.948454	15	0.173077	15	0.182796	15	0.151899	15	0.194444	15	0.447639	15	0.427673
chr1	43524213	43525212	15	0.857143	15	0.103448	15	0.00909091	15	0.115607	15	0.109091	15	0.32438	15	0.138514
chr1	43534213	43535212	31	0.0114943	29	0.110092	31	0.0116279	31	0.0337349	31	0.027248	31	0.43299	31	0.535777
chr1	43536313	43537312	8	0.907937	8	0.264706	8	0.111111	8	0.165049	8	0.177215	8	0.888158	8	0.641379
chr1	43539013	43540012	10	0.65528	10	0.434783	10	0.255319	10	0.25	10	0.131148	10	0.459877	10	0.468927
chr1	43609213	43610212	11	0.040107	11	0.418182	11	0.109091	11	0.213115	11	0.0763889	11	0.327217	11	0.583851
chr1	43672313	43673312	16	0.944858	16	0.970149	16	0.567308	16	0.544944	16	0.329412	16	0.610719	16	0.0885714
chr1	43692613	43693612	14	0.890598	14	0.652174	14	0.365385	14	0.244186	14	0.161765	14	0.290672	14	0.230088
chr1	43703513	43704512	12	0.960784	12	0.491803	12	0.419753	12	0.307143	12	0.255708	12	0.456359	12	0.520833
chr1	43750913	43751912	22	0.146754	15	0.0740741	22	0.0413223	22	0.0545455	22	0.0108108	22	0.299553	22	0.421053
chr1	43811613	43812612	12	0.945679	12	0.912281	12	0.432836	12	0.371901	12	0.192982	12	0.807601	12	0.759091
chr1	43920313	43921312	10	0.171875	10	0.0357143	10	0.0638298	10	0.00884956	10	0.0530973	10	0.652997	10	0.558376
chr1	43959513	43960512	9	0.896907	8	0.666667	9	0.373333	9	0.531746	9	0.246032	9	0.286713	9	0.162896
chr1	43985913	43986912	7	0.971888	7	0.214286	7	0	7	0.170213	7	0.0561798	7	0.823741	7	0.617391
chr1	43994613	43995612	16	0.353741	16	0.0655738	14	0	16	0.0242424	16	0.029703	16	0.206897	16	0.259259
chr1	44011213	44012212	19	0.919298	17	0.823529	19	0.430233	19	0.456989	19	0.32093	19	0.339901	19	0.568681
chr1	44015513	44016512	33	0.0587798	25	0.555556	33	0.0655022	33	0.1	33	0.0224719	33	0.119318	33	0.151943
chr1	44019713	44020712	15	0.874277	15	0.911111	15	0.329412	15	0.440945	15	0.293233	15	0.858748	15	0.669697
chr1	44023613	44024612	29	0.962721	29	0.534884	29	0.648485	29	0.543651	29	0.362903	29	0.111675	29	0.284404
chr1	44118713	44119712	6	0.948529	6	0.741935	6	0.391304	6	0.493506	6	0.397059	6	0.565574	6	0.742424
chr1	44125813	44126812	18	0.936594	18	0.927536	18	0.550336	18	0.5	18	0.51073	18	0.772983	18	0.872222
chr1	44228713	44229712	8	0.922727	8	0.823529	8	0.432432	8	0.488889	8	0.232143	8	0.27972	8	0.212329
chr1	44232113	44233112	11	0.952586	11	0.875	11	0.671233	11	0.517949	11	0.287671	11	0.326679	11	0.520408
chr1	44300213	44301212	15	0.967634	14	0.958333	15	0.581699	15	0.659259	15	0.47234	15	0.84543	15	0.481994
chr1	44350313	44351312	15	0.950081	15	0.967742	15	0.654762	15	0.607143	15	0.304965	15	0.406176	15	0.77305
chr1	44395613	44396612	16	0.959623	12	0.363636	16	0.209677	16	0.152439	16	0.151659	16	0.880295	16	0.786111
chr1	44404513	44405512	8	0.93586	8	0.421053	7	0.206897	8	0.110236	8	0.110169	8	0.676712	8	0.511628
chr1	44408613	44409612	5	0.970732	5	0.96875	5	0.6	5	0.561644	5	0.282353	5	0.888889	5	0.913793
chr1	44418413	44419412	11	0.938889	10	0.795455	11	0.453488	11	0.408602	11	0.364486	11	0.373596	11	0.763566
chr1	44460213	44461212	18	0.937743	16	0.916667	18	0.219298	18	0.195122	18	0.115183	18	0.694704	18	0.665888
chr1	44471113	44472112	21	0.846578	21	0.879518	21	0.428571	21	0.445652	21	0.35316	21	0.641058	21	0.463035
chr1	44498213	44499212	14	0.852227	14	0.705128	14	0.202703	14	0.185484	14	0.0932642	14	0.78043	14	0.628319
chr1	44502113	44503112	9	0.913043	9	0.789474	9	0.369863	9	0.3125	9	0.169231	9	0.286104	9	0.328571
chr1	44554613	44555612	9	0.956268	9	0.103448	9	0.106383	9	0.144231	9	0.0972222	9	0.66506	9	0.639053
chr1	44616113	44617112	8	0.929825	8	0.222222	8	0.24359	8	0.233333	8	0.0175439	8	0.885463	8	0.537037
chr1	44683113	44684112	9	0.96	9	0.904762	9	0.575758	9	0.514706	9	0.358333	9	0.786765	9	0.788462
chr1	44703713	44704712	31	0.643869	21	0.825	31	0.45098	31	0.430962	31	0.333333	31	0.141075	31	0.416933
chr1	44760213	44761212	7	0.971193	7	0.857143	7	0.48	7	0.523077	7	0.469388	7	0.657692	7	0.590698
chr1	44783813	44784812	9	0.883212	8	0.925	9	0.476923	9	0.453608	9	0.175	9	0.2625	9	0.553459
chr1	44793513	44794512	10	0.959627	10	0.857143	10	0.515625	10	0.457143	10	0.126984	10	0.755682	10	0.510309
chr1	44805413	44806412	9	0.950739	9	0.958333	9	0.489362	9	0.548387	8	0.609375	9	0.670886	9	0.922481
chr1	44813513	44814512	5	0.96	5	0.918919	5	0.62069	5	0.469388	5	0.166667	5	0.5	5	0.970588
chr1	44843413	44844412	10	0.950521	10	0.0338983	10	0.213333	10	0.138211	10	0.142857	10	0.551899	10	0.606335
chr1	44887313	44888312	9	0.860656	9	0.0526316	9	0.156863	9	0.125	9	0.0272727	9	0.121324	9	0.433333
chr1	44890113	44891112	16	0.977836	10	0.117647	16	0.117647	16	0.0597015	16	0.137255	16	0.782456	16	0.702797
chr1	44902213	44903212	10	0.965398	10	0.0641026	10	0.0240964	10	0.0970149	10	0.0677966	10	0.516517	10	0.43
chr1	44938213	44939212	18	0.93621	18	0.0909091	18	0.115789	18	0.117647	18	0.0754717	18	0.54329	18	0.5
chr1	44950413	44951412	22	0.938119	22	0.148515	21	0.0718954	22	0.075	22	0.0714286	22	0.662368	22	0.545673
chr1	44965413	44966412	11	0.95842	11	0.140351	11	0.157895	11	0.106796	11	0.0457516	11	0.366071	11	0.446809
chr1	44967613	44968612	9	0.92	8	0.0810811	7	0.191489	9	0.15493	9	0.133333	9	0.710438	9	0.542636
chr1	44970413	44971412	19	0.933951	19	0.107527	19	0.0722892	19	0.115226	19	0.0851852	19	0.563359	19	0.638298
chr1	44972813	44973812	22	0.943101	22	0.147541	22	0.150538	22	0.0387597	22	0.101562	22	0.116601	22	0.523256
chr1	44989413	44990412	28	0.885408	27	0.132075	28	0.0569948	28	0.136364	28	0.0989011	28	0.0862745	28	0.257951
chr1	44997513	44998512	6	0.972067	6	0.1875	6	0.09375	6	0.111111	6	0.0506329	6	0.621005	6	0.292683
chr1	45002613	45003612	13	0.965517	13	0.09375	12	0.176471	13	0.109756	13	0.163934	13	0.684579	13	0.566138
chr1	45008513	45009512	25	0.962406	25	0.0833333	25	0.131579	25	0.1	25	0.0875	25	0.0626003	25	0.306338
chr1	45012113	45013112	12	0.962617	12	0.114286	12	0.184211	12	0.105769	12	0.0438596	12	0.557214	12	0.640741
chr1	45057613	45058612	15	0.966507	14	0.132075	15	0.0727273	15	0.048	15	0.0655738	15	0.698073	15	0.663968
chr1	45060513	45061512	17	0.926619	14	0.0731707	17	0.228814	17	0.105556	17	0.119048	17	0.368932	17	0.230769
chr1	45075013	45076012	31	0.548502	17	0.0348837	31	0.0472441	31	0.0524476	31	0.0664062	31	0.283951	31	0.464853
chr1	45118213	45119212	11	0.92053	11	0.704545	11	0.361446	11	0.309524	11	0.152778	11	0.379487	11	0.364078
chr1	45147413	45148412	12	0.956044	12	0.377778	12	0.239583	12	0.210526	12	0.242938	12	0.631466	12	0.808824
chr1	45173313	45174312	16	0.912313	16	0.190476	16	0.0833333	16	0.142857	16	0.109005	16	0.724272	16	0.187291
chr1	45180413	45181412	13	0.769076	13	0.0888889	13	0.00869565	13	0.0510949	13	0.0193548	13	0.437209	13	0.212264
chr1	45251513	45252512	56	0.00660066	56	0.276786	56	0.0070922	54	0.00311526	56	0.0117647	56	0.0256831	56	0.113561
chr1	45259013	45260012	18	0.91773	18	0.102041	18	0.0147059	18	0.174242	18	0.0653266	18	0.566265	18	0.248996
chr1	45272613	45273612	18	0.85641	18	0.952381	18	0.182609	18	0.205882	18	0.183544	18	0.407407	18	0.0913838
chr1	45285113	45286112	47	0.00705882	47	0.0122699	47	0.00906344	47	0.00451467	47	0.0211361	47	0.0155844	47	0.00870511
chr1	45297513	45298512	16	0.94382	16	0.34375	16	0.0396825	16	0.055	16	0.0769231	16	0.731656	16	0.724
chr1	45301213	45302212	22	0.910901	22	0.0842105	22	0.119171	22	0.155425	22	0.106796	22	0.675237	22	0.508811
chr1	45765713	45766712	8	0.839416	8	0.606061	8	0.1875	8	0.333333	8	0.118421	8	0.445693	8	0.157407
chr1	45786813	45787812	16	0.983221	16	0.28125	16	0.1125	16	0.0693069	16	0.0584416	16	0.740157	16	0.862745
chr1	45791113	45792112	7	0.362694	7	0.269231	7	0.172414	7	0.121212	7	0.0612245	7	0.742268	7	0.709091
chr1	45825513	45826512	10	0.945392	10	0.926471	10	0.637681	10	0.59633	10	0.335616	10	0.555556	10	0.265306
chr1	45990513	45991512	8	0.938224	8	0.225	8	0.290909	8	0.0777778	8	0.151515	8	0.834507	8	0.853846
chr1	46035513	46036512	10	0.37284	10	0.186047	10	0.0506329	10	0.0873016	10	0.060241	10	0.25	10	0.171569
chr1	46088113	46089112	82	0.00684932	62	0.0769231	82	0.007109	82	0.01417	82	0.0376963	82	0.305671	82	0.758273
chr1	46347013	46348012	14	0.94306	14	0.911765	13	0.491525	14	0.551724	14	0.376623	14	0.842742	14	0.603175
chr1	46390613	46391612	5	1	5	0.928571	5	0.361702	5	0.622642	5	0.433735	5	0.836364	5	0.764706
chr1	46392713	46393712	20	0.968603	19	1	20	0.6	20	0.52381	20	0.36087	20	0.169197	20	0.730198
chr1	46419213	46420212	8	0.908696	8	1	8	0.365854	8	0.465753	8	0.419355	8	0.325806	8	0.387283
chr1	46484913	46485912	11	0.89414	11	0.865385	11	0.680851	11	0.478992	11	0.442953	11	0.78098	11	0.741525
chr1	46502413	46503412	15	0.841121	15	0.0441176	15	0.193548	15	0.136364	15	0.092437	15	0.527731	15	0.401316
chr1	46580713	46581712	7	0.957983	7	0.891304	7	0.375	7	0.560606	7	0.406593	7	0.905473	7	0.721154
chr1	46639913	46640912	12	0.960069	12	0.0285714	12	0.217391	12	0.121951	12	0.105505	12	0.673358	12	0.373239
chr1	46644913	46645912	13	0.949309	13	0.0769231	13	0.121212	13	0.0568182	13	0.0769231	13	0.525368	13	0.348534
chr1	46687113	46688112	9	0.85461	9	0.823529	9	0.196721	9	0.316456	9	0.211538	9	0.366972	9	0.519231
chr1	46774513	46775512	17	0.907258	11	0.833333	17	0.551724	17	0.434524	17	0.235602	17	0.950887	17	0.596
chr1	46813513	46814512	26	0.931973	26	0.915789	26	0.513514	26	0.336493	26	0.194444	26	0.512352	26	0.302839
chr1	46867013	46868012	13	0.534972	13	0.974359	13	0.0566038	13	0.355769	13	0.197802	13	0.559406	13	0.460526
chr1	46872013	46873012	32	0.0138996	24	0.762376	32	0.285714	32	0.257732	32	0.156522	32	0.0973085	32	0.243194
chr1	46907813	46908812	25	0.154853	24	0.0365854	25	0.0121212	25	0.014218	25	0.0126582	25	0.100709	25	0.096563
chr1	46912413	46913412	18	0.186196	16	0.408163	18	0.0361446	18	0.0291667	18	0.0392157	18	0.129139	18	0.321526
chr1	46935413	46936412	17	0.932312	17	0.158537	17	0.0357143	17	0.0617978	17	0.0740741	17	0.526866	17	0.553648
chr1	46942813	46943812	15	0.868313	14	0.148148	15	0.0724638	15	0.0530303	15	0.0617284	15	0.360656	15	0.399225
chr1	46958513	46959512	38	0.940532	38	0.0701754	38	0.097561	38	0.0833333	38	0.038835	38	0.0453297	38	0.435868
chr1	46982413	46983412	19	0.936556	15	0.196078	19	0.060241	19	0.0636364	19	0.0783133	19	0.235	19	0.421875
chr1	46993413	46994412	9	0.939516	9	0.121212	9	0.1	9	0.0928571	9	0.0196078	9	0.391473	9	0.252809
chr1	47013413	47014412	14	0.913274	14	0.454545	14	0.153846	14	0.110236	14	0.101266	14	0.749271	14	0.480938
chr1	47034613	47035612	21	0.955145	21	0.296296	21	0.119403	21	0.152727	21	0.100358	21	0.648649	21	0.870159
chr1	47041413	47042412	11	0.954198	10	1	11	0.545455	11	0.325	11	0.4	11	0.662539	11	0.791837
chr1	47079113	47080112	17	0.324818	17	0.0857143	17	0	17	0.0290698	17	0.116279	17	0.142442	17	0.37013
chr1	47140713	47141712	5	0.977528	5	1	5	0.484848	5	0.630435	5	0.345455	5	0.85124	5	0.88172
chr1	47190713	47191712	9	0.789954	9	0.222222	9	0.19403	9	0.139241	9	0.184615	9	0.40613	9	0.142045
chr1	47213213	47214212	9	0.939103	9	0.225	9	0.183673	9	0.107143	9	0.130841	9	0.600629	9	0.380682
chr1	47449013	47450012	9	0.918206	9	0.24	9	0.0923077	9	0.160377	9	0.144231	9	0.34202	9	0.216931
chr1	47640713	47641712	13	0.30703	13	0.117647	13	0.116279	13	0.0785714	13	0.0875	13	0.283489	13	0.139073
chr1	47658313	47659312	14	0.569132	12	0.0833333	14	0.0322581	14	0.0463576	14	0.057971	14	0.231788	14	0.287611
chr1	47673613	47674612	20	0.960044	20	0.031746	20	0.0736196	20	0.0406091	20	0.0505618	20	0.344348	20	0.532731
chr1	47854213	47855212	7	0.855037	7	0.08	7	0.0967742	7	0.0588235	7	0.0786517	7	0.400853	7	0.287879
chr1	47960713	47961712	10	0.684864	9	0.0789474	10	0.0806452	10	0.0495868	10	0.0536913	10	0.282407	10	0.164557
chr1	47993113	47994112	12	0.93722	10	0.288462	12	0.245902	12	0.201389	12	0.137681	12	0.789598	12	0.339286
chr1	48038213	48039212	21	0.955348	21	0	21	0.0707071	21	0.114035	21	0.119048	21	0.375951	21	0.732314
chr1	48152713	48153712	24	0.814064	24	0.00917431	24	0.0902778	24	0.0471698	24	0.0747664	24	0.266484	24	0.551163
chr1	48220813	48221812	10	0.92663	10	0.111111	10	0	10	0.0258621	10	0.06	10	0.768421	10	0.685714
chr1	48251013	48252012	14	0.960699	14	0.0961538	14	0.220779	14	0.25	14	0.0855615	14	0.834275	14	0.646635
chr1	48296113	48297112	17	0.95122	13	0.0512821	17	0.15	17	0.117925	17	0.0871795	17	0.208421	17	0.533333
chr1	48360313	48361312	15	0.925117	15	0.0666667	11	0.0652174	15	0.0653595	15	0.0397351	15	0.548214	15	0.413559
chr1	48363713	48364712	8	0.96	8	0.181818	8	0.0333333	8	0.142857	8	0.0777778	8	0.588889	8	0.589888
chr1	48449613	48450612	55	0.0366868	47	0.0234375	55	0.0240385	55	0.0215311	55	0.0158371	55	0.135325	55	0.261253
chr1	48451913	48452912	23	0.931223	23	0.0277778	23	0.141414	23	0.0535117	23	0.0903614	23	0.406716	23	0.214876
chr1	48470513	48471512	10	0.961219	10	0.0566038	10	0.0757576	10	0.0645161	10	0.0485437	10	0.78481	10	0.713004
chr1	48494113	48495112	17	0.95625	17	0.0810811	17	0.173077	17	0.0960699	17	0.109756	17	0.576642	17	0.675045
chr1	48505113	48506112	12	0.956989	12	0.175	12	0.047619	12	0.0824742	12	0.153846	12	0.331492	12	0.351955
chr1	48559113	48560112	24	0.0153707	23	0.0348837	24	0	24	0.00578035	24	0.020202	24	0.455112	24	0.15
chr1	48935613	48936612	16	0.00511509	16	0.847222	16	0.191919	16	0.335227	16	0.215569	16	0.517787	16	0.283871
chr1	48964313	48965312	21	0.208955	21	0.126984	21	0.0538462	21	0.0852018	21	0.0637255	21	0.524374	21	0.363431
chr1	48996013	48997012	7	0.64977	7	0.115385	7	0.393443	7	0.157143	7	0.230769	7	0.47907	7	0.46
chr1	49038013	49039012	11	0.955399	11	0.916667	11	0.470588	11	0.427083	11	0.37037	11	0.571429	11	0.510823
chr1	49061213	49062212	8	0.959514	8	0.325581	8	0.350877	8	0.315068	8	0.149425	8	0.605469	8	0.536458
chr1	49084713	49085712	19	0.250799	19	0.554622	19	0.221239	19	0.0964467	19	0.0888889	19	0.496979	19	0.263658
chr1	49142713	49143712	16	0.948549	12	0	16	0.07	16	0.116564	16	0.0496894	16	0.462133	16	0.257271
chr1	49175813	49176812	8	0.959016	8	0.25	8	0.23913	8	0.0897436	8	0.101449	8	0.902542	8	0.71134
chr1	49282913	49283912	8	0.939759	8	0.12766	8	0.212121	8	0.191781	8	0.189189	8	0.828326	8	0.61194
chr1	50613013	50614012	7	0.864865	7	0.16	7	0.225	7	0.155556	7	0.142857	7	0.647368	7	0.215385
chr1	50629413	50630412	6	0.945312	6	0.216216	6	0.25	6	0.222222	6	0.196721	6	0.841772	6	0.625
chr1	50833813	50834812	34	0.0134925	24	0.120482	34	0.0239234	34	0.0179641	34	0.0138122	34	0.281843	34	0.152276
chr1	51133412	51134411	5	0.942857	5	1	5	0.657895	5	0.511111	5	0.352941	5	0.709677	5	0.452055
chr1	51259112	51260111	10	0.972603	10	0.956522	10	0.533333	10	0.6	10	0.316239	10	0.87541	10	0.806084
chr1	51339112	51340111	6	0.888889	6	0.964286	6	0.678571	6	0.54878	6	0.394366	6	0.762332	6	0.0621118
chr1	51762212	51763211	35	0.0199857	22	0.0909091	35	0.00772201	35	0.0316206	35	0.0137457	35	0.513245	35	0.30622
chr1	51888512	51889511	8	0.833977	8	1	8	0.545455	8	0.544118	8	0.419847	8	0.268722	8	0.419847
chr1	52000212	52001211	7	0.939189	7	0.192982	7	0.0784314	7	0.0879121	7	0.0319149	7	0.522388	7	0.298077
chr1	52035212	52036211	5	0.940828	5	0.275862	5	0.114286	5	0.275862	5	0.0217391	5	0.816216	5	0.6
chr1	52113712	52114711	6	0.957317	6	0.0454545	6	0.142857	6	0.102041	6	0.121622	6	0.571429	6	0.17757
chr1	52116212	52117211	12	0.953811	12	0.911111	12	0.558442	12	0.526786	12	0.422764	12	0.932367	12	0.564356
chr1	52200012	52201011	7	0.849673	7	0.8	7	0.545455	7	0.449438	7	0.282609	7	0.545455	7	0.463415
chr1	52362312	52363311	11	0.873239	11	0.218182	11	0.105263	11	0.11194	11	0.0793651	11	0.584559	11	0.165605
chr1	52467712	52468711	9	0.851133	9	0.166667	9	0.107143	9	0.0483871	9	0.0472973	9	0.643636	9	0.360759
chr1	52471112	52472111	11	0.943548	11	0.0869565	11	0.0192308	11	0.0676692	11	0.0218978	11	0.734007	11	0.302857
chr1	52473512	52474511	9	0.95	9	0.136364	9	0.155556	9	0.0941176	9	0.114286	9	0.912281	9	0.60479
chr1	52733812	52734811	6	0.844595	6	0.969697	6	0.589744	6	0.5	6	0.313725	6	0.770408	6	0.738806
chr1	52816912	52817911	12	0.967066	12	0.625	12	0.239437	12	0.208696	12	0.277778	12	0.910217	12	0.821429
chr1	52928612	52929611	7	0.867133	7	0.979167	7	0.444444	7	0.554348	7	0.408602	7	0.882353	7	0.925926
chr1	53055212	53056211	8	0.889447	7	0	8	0.106383	8	0.0652174	8	0.06	8	0.318584	8	0.561404
chr1	53094612	53095611	14	0.947262	14	0.169811	14	0.102041	14	0.152	14	0.0426829	14	0.247863	14	0.58
chr1	53125012	53126011	10	0.940767	10	0.135593	10	0.151515	10	0.0163934	10	0.00625	10	0.433735	10	0.527132
chr1	53128512	53129511	32	0.0765306	25	0.333333	32	0.025	32	0.0172414	32	0.0516796	32	0.548544	32	0.361065
chr1	53151712	53152711	24	0.941252	24	0.944444	24	0.413043	24	0.496855	24	0.241888	24	0.715959	24	0.677249
chr1	53166212	53167211	14	0.97065	14	0.133333	14	0.137255	14	0.198473	14	0.127273	14	0.513514	14	0.358566
chr1	53297712	53298711	13	0.942446	13	0.230769	13	0.0819672	13	0.148571	13	0.118644	13	0.858209	13	0.58125
chr1	53301812	53302811	10	0.944444	10	0.106383	10	0.207792	10	0.188811	10	0.0666667	10	0.82263	10	0.63035
chr1	53365112	53366111	10	0.924731	10	0.878788	10	0.4	10	0.54321	10	0.369369	10	0.467797	10	0.625668
chr1	53370512	53371511	23	0.926645	18	0.932203	23	0.557143	23	0.403361	23	0.341709	23	0.686528	23	0.573733
chr1	53581312	53582311	15	0.945038	15	0.135135	15	0.0806452	15	0	15	0.0255102	15	0.311404	15	0.233577
chr1	53585712	53586711	26	0.92	25	0.0175439	26	0.14	26	0.0769231	26	0.0646259	26	0.607415	26	0.743377
chr1	53628412	53629411	14	0.882192	14	0.118644	14	0.253731	14	0.190141	14	0.159091	14	0.654378	14	0.590625
chr1	53647312	53648311	22	0.465789	21	0.0987654	22	0.0625	22	0.0796813	22	0.0522388	22	0.316397	22	0.203271
chr1	53754012	53755011	20	0.947295	20	0.881188	20	0.482993	20	0.373333	20	0.218182	20	0.459272	20	0.81044
chr1	53828612	53829611	10	0.980296	10	0.326087	10	0.176471	10	0.106195	10	0.130435	10	0.85122	10	0.713043
chr1	53836612	53837611	25	0.96752	24	0.05	25	0.0972222	25	0.179487	25	0.142012	25	0.4801	25	0.651838
chr1	53841612	53842611	26	0.952545	26	0.134228	26	0.0222222	26	0.0546075	26	0.0988024	26	0.414832	26	0.6
chr1	53858712	53859711	26	0.157371	26	0.277778	26	0.0680628	26	0.0859375	24	0.0618557	26	0.640787	26	0.473856
chr1	53861712	53862711	14	0.959002	14	0.0172414	14	0.127907	14	0.126316	14	0.070922	14	0.721133	14	0.550676
chr1	53881912	53882911	7	0.966851	7	0.945946	7	0.5	7	0.603774	7	0.360465	7	0.616162	7	0.606452
chr1	53884312	53885311	13	0.938462	13	0.830769	13	0.573034	13	0.452055	13	0.373333	13	0.713115	13	0.553191
chr1	53895012	53896011	14	0.982709	14	0.813953	14	0.409836	14	0.211009	14	0.220994	14	0.844944	14	0.76875
chr1	53897112	53898111	9	0.945783	9	0.4	9	0.342105	9	0.2375	9	0.191011	9	0.709091	9	0.613861
chr1	53901312	53902311	8	0.935484	8	0.592593	8	0.269231	8	0.192308	8	0.216867	8	0.93	8	0.738095
chr1	53935612	53936611	47	0.0460693	38	0.0649351	47	0.0326531	47	0.0149893	47	0.031941	47	0.362373	47	0.350638
chr1	53950912	53951911	36	0.867314	36	0.0693069	36	0.134185	36	0.0501672	36	0.0571429	36	0.453035	36	0.403118
chr1	53966312	53967311	34	0.965003	34	0.163934	34	0.190476	34	0.0893471	34	0.0940594	34	0.364716	34	0.585635
chr1	53969112	53970111	33	0.955078	32	0.025	33	0.117188	33	0.0716253	33	0.107692	33	0.382044	33	0.691429
chr1	53972712	53973711	22	0.964889	22	0.222222	22	0.195122	22	0.0842105	22	0.0430464	22	0.84127	22	0.914657
chr1	53991312	53992311	27	0.922906	27	0.171429	26	0.180328	27	0.0836502	27	0.0842697	27	0.591607	27	0.644172
chr1	54018112	54019111	12	0.925729	12	0.295082	12	0.0724638	12	0.145038	12	0.137931	12	0.602273	12	0.659292
chr1	54058212	54059211	17	0.912705	17	0.153846	17	0.132653	17	0.169082	17	0.11	17	0.85122	17	0.772085
chr1	54147112	54148111	15	0.945614	11	0.03125	15	0.0298507	15	0.0981595	15	0.0588235	15	0.126582	15	0.365155
chr1	54159912	54160911	25	0.917136	25	0.125	23	0.134228	25	0.121339	25	0.106061	25	0.751521	25	0.785489
chr1	54169812	54170811	12	0.940217	8	0.148148	12	0.1	12	0.169014	12	0.0676692	12	0.72549	12	0.632353
chr1	54172012	54173011	13	0.876161	13	0.152174	13	0.101449	13	0.0166667	13	0.0847458	13	0.323077	13	0.533333
chr1	54220112	54221111	7	0.954248	7	0.106383	7	0.142857	7	0.101266	7	0.113043	7	0.473118	7	0.447154
chr1	54378512	54379511	7	0.959677	7	0.03125	7	0.196078	7	0.203883	7	0.113208	7	0.861538	7	0.854015
chr1	54407812	54408811	9	0.857143	9	0.927273	9	0.532258	9	0.55	9	0.423913	9	0.934615	9	0.753555
chr1	54547112	54548111	6	0.901869	6	0.967742	6	0.6	6	0.364706	6	0.314607	6	0.548077	6	0.573427
chr1	54586612	54587611	48	0.0092545	42	0.402778	48	0.112676	48	0.149321	48	0.114964	48	0.311699	48	0.307403
chr1	54590012	54591011	18	0.909774	18	0.507937	18	0.235955	18	0.265306	18	0.2	18	0.746689	18	0.757256
chr1	54601512	54602511	17	0.961446	17	0.2	17	0.0740741	17	0.070922	17	0.0863309	17	0.683834	17	0.821306
chr1	54738812	54739811	25	0.946486	20	0.902439	25	0.349693	25	0.396761	25	0.343173	25	0.229231	25	0.409408
chr1	54750312	54751311	13	0.945137	13	0.9375	13	0.47619	13	0.57265	13	0.288	13	0.650386	13	0.614173
chr1	54752612	54753611	14	0.90718	14	0.920635	14	0.568421	14	0.389222	14	0.326425	14	0.245902	14	0.234323
chr1	54763912	54764911	23	0.965986	23	0.774648	21	0.378641	23	0.317708	23	0.282869	23	0.672489	23	0.662234
chr1	54769112	54770111	22	0.937033	22	0.89899	22	0.546961	22	0.574219	22	0.396104	22	0.77001	22	0.78125
chr1	54771312	54772311	13	0.946612	10	0.84	13	0.746667	13	0.464286	13	0.423469	13	0.76815	13	0.601974
chr1	54774912	54775911	23	0.939655	23	0.751825	23	0.382812	23	0.356522	23	0.392086	23	0.418919	23	0.708087
chr1	54794012	54795011	9	0.896552	9	0.769231	9	0.376812	9	0.561644	9	0.325203	9	0.58952	9	0.75641
chr1	54797912	54798911	18	0.930502	18	0.866667	18	0.425287	18	0.620408	18	0.488372	18	0.679268	18	0.724374
chr1	54805712	54806711	10	0.931741	10	0.833333	10	0.596491	10	0.422535	10	0.395973	10	0.839161	10	0.805825
chr1	54807812	54808811	24	0.963211	24	0.948718	24	0.534483	24	0.598802	24	0.484076	24	0.511855	24	0.808765
chr1	54815512	54816511	14	0.949187	14	0.903614	14	0.527273	14	0.572414	14	0.418848	14	0.68018	14	0.713855
chr1	54819112	54820111	7	0.982456	7	0.888889	7	0.389831	7	0.447917	7	0.40625	7	0.609023	7	0.506726
chr1	54822112	54823111	27	0.947368	19	0.516129	27	0.48	27	0.59901	27	0.37574	27	0.37	27	0.681742
chr1	54827512	54828511	11	0.980519	11	0.982759	11	0.581081	11	0.383459	11	0.368421	11	0.84472	11	0.847584
chr1	54830212	54831211	17	0.857576	17	0.947368	17	0.554348	17	0.508876	17	0.39	17	0.823864	17	0.921914
chr1	54838212	54839211	16	0.963376	16	0.897436	16	0.521739	16	0.447853	16	0.336683	16	0.74359	16	0.816817
chr1	54842012	54843011	13	0.953917	12	0.826923	13	0.521739	13	0.360465	13	0.14557	13	0.667453	13	0.708197
chr1	54845712	54846711	26	0.960452	25	0.884615	26	0.520408	26	0.57377	26	0.280702	26	0.780368	26	0.490405
chr1	54873712	54874711	11	0.105263	11	0.18	11	0.0151515	11	0.0128205	11	0.0206897	11	0.336478	11	0.295775
chr1	54875812	54876811	16	0.942761	14	0.12069	16	0.072	16	0.138298	16	0.0541667	16	0.856502	16	0.902685
chr1	54925312	54926311	10	0.941003	9	0.121212	10	0.0943396	10	0.0825688	10	0.214953	10	0.443299	10	0.631579
chr1	54930312	54931311	12	0.932203	12	0.26087	12	0.0806452	12	0.0915493	12	0.157895	12	0.318966	12	0.427481
chr1	54936812	54937811	10	0.967677	10	0.761905	10	0.304348	10	0.29375	10	0.232704	10	0.708029	10	0.594697
chr1	54942212	54943211	10	0.870317	10	0.83871	10	0.324324	10	0.242718	10	0.247706	10	0.497222	10	0.571429
chr1	54945812	54946811	11	0.91601	11	0.628571	11	0.325	11	0.248062	11	0.175926	11	0.272727	11	0.517483
chr1	55006212	55007211	18	0.0775401	18	0.171053	18	0.0614035	18	0.0380435	18	0.0206186	18	0.829565	18	0.8
chr1	55013212	55014211	28	0.92515	21	0.0615385	28	0.0348837	28	0.0661157	28	0.0932836	28	0.185233	28	0.279904
chr1	55035012	55036011	9	0.955711	9	0.777778	9	0.486486	9	0.257812	9	0.165289	9	0.649652	9	0.665198
chr1	55037312	55038311	11	0.896774	11	0.515152	11	0.240741	11	0.183673	11	0.107527	11	0.303571	11	0.626506
chr1	55048012	55049011	22	0.90949	22	0.911765	22	0.544776	22	0.421053	22	0.301939	22	0.711138	22	0.853516
chr1	55075312	55076311	23	0.936097	23	0.978261	23	0.428571	23	0.311594	23	0.338323	23	0.680365	23	0.711501
chr1	55080612	55081611	16	0.84642	15	0.119048	16	0.116505	16	0.113772	16	0.0963855	16	0.618585	16	0.588832
chr1	55129312	55130311	13	0.971302	13	0.135135	13	0.153846	13	0.106918	13	0.141667	13	0.903158	13	0.768293
chr1	55231112	55232111	15	0.749206	12	0.0714286	15	0.0854701	15	0.0960452	15	0.0585366	15	0.701113	15	0.388535
chr1	55240412	55241411	15	0.0183673	15	0.0597015	15	0.00769231	15	0.0297619	15	0.0212766	15	0.485393	15	0.48951
chr1	55257312	55258311	17	0.924242	11	0.564103	17	0.255556	17	0.357843	17	0.14486	17	0.810289	17	0.538462
chr1	55275912	55276911	18	0.913393	18	0.155556	18	0.0804598	18	0.237838	18	0.116981	18	0.596793	18	0.34357
chr1	55278912	55279911	21	0.958801	21	0.446602	21	0.12	21	0.173184	22	0.165877	22	0.688645	22	0.689769
chr1	55410612	55411611	12	0.921875	12	0.907692	10	0.419355	12	0.398496	12	0.34507	12	0.620347	12	0.357724
chr1	55415712	55416711	25	0.0255023	21	0.866667	25	0.372222	25	0.436019	25	0.206304	25	0.257537	25	0.138636
chr1	55443212	55444211	6	0.917695	6	0.4	6	0.0909091	6	0.133333	6	0.25	6	0.732057	6	0.74
chr1	55460212	55461211	11	0.905882	11	0.648148	11	0.388889	11	0.1875	11	0.230263	11	0.242991	11	0.516949
chr1	55476112	55477111	19	0.809578	19	0.835821	19	0.58	19	0.509709	19	0.463964	19	0.703704	19	0.781955
chr1	55487412	55488411	25	0.93662	20	0.777778	25	0.415	25	0.345865	25	0.285256	25	0.615155	25	0.615652
chr1	55501312	55502311	8	0.944828	8	0.94	8	0.595745	8	0.691176	8	0.314607	8	0.804688	8	0.457627
chr1	55537112	55538111	16	0.925862	16	0.8	16	0.615385	16	0.409574	16	0.336283	16	0.671667	16	0.637883
chr1	55633712	55634711	7	0.962264	7	1	7	0.47619	7	0.701493	7	0.432099	7	0.59144	7	0.837037
chr1	55742912	55743911	16	0.734417	14	0	13	0.333333	16	0.123711	16	0.0697674	16	0.205333	16	0.122807
chr1	55789212	55790211	10	0.858209	10	0.727273	10	0.474576	10	0.608	10	0.317073	10	0.640625	10	0.668122
chr1	55792512	55793511	13	0.964578	12	0.125	13	0.152174	13	0.125	13	0.115942	13	0.502994	13	0.635246
chr1	55841112	55842111	6	0.844037	6	0.821429	6	0.766667	6	0.441176	6	0.264706	6	0.610442	6	0.462025
chr1	56042612	56043611	7	0.962162	7	0.68	7	0.533333	7	0.459459	7	0.289474	7	0.808743	7	0.787879
chr1	56098212	56099211	7	0.913295	7	0.965517	7	0.71875	7	0.673077	7	0.357143	7	0.628571	7	0.827586
chr1	56184312	56185311	7	0.932961	7	0.914286	7	0.538462	7	0.5	7	0.377551	7	0.415042	7	0.147727
chr1	56558912	56559911	9	0.953917	9	0.923077	9	0.88	9	0.676923	9	0.506173	9	0.600671	9	0.714976
chr1	56633112	56634111	6	0.589474	6	0.265306	6	0.212121	6	0.333333	6	0.189873	6	0.665455	6	0.609023
chr1	56756412	56757411	12	0.901299	12	0.84	12	0.54386	12	0.596899	12	0.5	12	0.820312	12	0.600858
chr1	56835912	56836911	13	0.812332	13	0.433333	13	0.350877	13	0.305556	13	0.127907	13	0.778626	13	0.879121
chr1	56874512	56875511	11	0.897796	11	0.0217391	11	0.153846	11	0.0620155	11	0.0745342	11	0.822727	11	0.537118
chr1	56902512	56903511	9	0.931741	9	0.16129	9	0.0980392	9	0.0461538	9	0.0485437	9	0.0782918	9	0.707447
chr1	56918812	56919811	14	0.377282	14	0.171429	14	0.0535714	14	0.0287356	14	0.0490798	14	0.490868	14	0.773196
chr1	56943112	56944111	59	0.00792254	48	0.0420168	55	0.0118343	59	0.0382775	59	0.0125523	59	0.142768	59	0.0847269
chr1	56982312	56983311	8	0.948905	8	0.883721	8	0.434783	8	0.319444	8	0.166667	8	0.746988	8	0.491525
chr1	56994412	56995411	5	0.987805	5	0.925926	5	0.576923	5	0.609756	5	0.491803	5	0.869863	5	0.757282
chr1	57000912	57001911	8	0.92	8	0.952381	8	0.606061	8	0.376238	8	0.372093	8	0.660584	8	0.71875
chr1	57008012	57009011	9	0.965753	9	0.960526	9	0.666667	9	0.623529	9	0.405405	9	0.898361	9	0.856354
chr1	57015612	57016611	9	0.880165	9	0.866667	9	0.703704	9	0.536232	9	0.302326	9	0.457265	9	0.704403
chr1	57032212	57033211	12	0.962382	12	0.666667	12	0.315789	12	0.333333	12	0.271845	12	0.696498	12	0.801887
chr1	57038312	57039311	7	0.957447	7	0.05	7	0.128205	7	0.185714	7	0.0294118	7	0.660377	7	0.27972
chr1	57041212	57042211	9	0.913978	9	0.196429	6	0.0645161	9	0.164557	9	0.0361446	9	0.461538	9	0.278571
chr1	57050312	57051311	6	0.62069	6	0.0833333	6	0.413793	6	0.147059	6	0.0634921	6	0.310811	6	0.106383
chr1	57154112	57155111	7	0.936709	7	0.821429	7	0.606061	7	0.703704	7	0.376471	7	0.816	7	0.605882
chr1	57284012	57285011	12	0.940919	10	0.0857143	11	0.138889	12	0.170732	12	0.0550459	12	0.313625	12	0.375
chr1	57286512	57287511	8	0.213235	8	0.2	8	0.0338983	8	0.0163934	8	0.0283019	8	0.186813	8	0.0905172
chr1	57297312	57298311	13	0.138889	13	0.139535	13	0.0819672	13	0.0681818	13	0.0322581	13	0.357143	13	0.214612
chr1	57310512	57311511	7	0.933884	6	0.0357143	7	0.037037	7	0.105263	7	0.102564	7	0.558824	7	0.545455
chr1	57514312	57515311	16	0.927451	14	0.209677	16	0.105691	16	0.148936	14	0.131313	16	0.723975	16	0.561576
chr1	57568212	57569211	12	0.978049	12	0.147059	12	0.25	12	0.177419	12	0.11194	12	0.758883	12	0.494949
chr1	57570712	57571711	9	0.786585	9	0.0277778	9	0.0909091	9	0.181818	9	0.078125	9	0.603687	9	0.510067
chr1	57735712	57736711	6	0.970297	6	0.44	6	0.2	6	0.254902	6	0.1875	6	0.851528	6	0.679389
chr1	57770312	57771311	6	0.965318	6	0.4	6	0.277778	6	0.24	6	0.140625	6	0.895062	6	0.8
chr1	57983012	57984011	7	0.966667	7	0.037037	7	0.257143	7	0.205479	7	0.116071	7	0.632997	7	0.4
chr1	58061912	58062911	7	0.896907	7	0.152174	7	0.147059	7	0.135135	7	0.0909091	7	0.639344	7	0.852564
chr1	58065812	58066811	9	0.930233	9	0.138889	9	0.152174	9	0.0681818	9	0.0681818	9	0.518987	9	0.621118
chr1	58069012	58070011	12	0.958904	12	0.191176	12	0	12	0.0991736	12	0.105634	12	0.824885	12	0.808219
chr1	58189812	58190811	7	0.948837	7	0.461538	7	0.3	7	0.25	7	0.205882	7	0.806452	7	0.603175
chr1	58359912	58360911	8	0.938326	8	0.1	8	0.225	8	0.182927	8	0.255556	8	0.692913	8	0.533333
chr1	58388612	58389611	6	0.930233	6	0.444444	6	0.225806	6	0.244898	6	0.0645161	6	0.78341	6	0.441441
chr1	58449012	58450011	12	0.958984	12	0.686275	10	0.822581	12	0.606061	12	0.530864	12	0.881226	12	0.717489
chr1	58460312	58461311	6	0.965217	6	0.393939	6	0.222222	6	0.218182	6	0.293103	6	0.925	6	0.727273
chr1	58469512	58470511	10	0.931129	10	0.590909	10	0.517857	10	0.45	10	0.286885	10	0.853012	10	0.561947
chr1	58472212	58473211	9	0.959184	9	0.886792	9	0.675676	9	0.388889	9	0.274809	9	0.596273	9	0.376404
chr1	58482812	58483811	7	0.93133	7	0.648649	7	0.459459	7	0.525424	7	0.454545	7	0.874016	7	0.487685
chr1	58500512	58501511	9	0.893103	9	0.0612245	9	0.148148	9	0.241758	9	0.1625	9	0.807947	9	0.563725
chr1	58529712	58530711	30	0.0820084	29	0.880435	30	0.460465	30	0.287356	30	0.271028	30	0.906019	30	0.688547
chr1	58548712	58549711	13	0.956164	13	0.676923	12	0.553571	13	0.43	13	0.333333	13	0.859406	13	0.653374
chr1	58601512	58602511	8	0.693431	8	0.864865	8	0.566038	8	0.5	8	0.392857	8	0.686901	8	0.327381
chr1	58624512	58625511	9	0.964286	9	0.86	9	0.540541	9	0.578431	9	0.447368	9	0.840206	9	0.539683
chr1	58627112	58628111	6	0.972973	6	0.78125	6	0.40625	6	0.586207	6	0.308824	6	0.891403	6	0.55914
chr1	58701912	58702911	12	0.978723	12	0.180328	11	0.1875	12	0.217391	12	0.254237	12	0.408629	12	0.540146
chr1	58704312	58705311	5	0.952381	5	0.703704	5	0.48	5	0.436364	5	0.230769	5	0.592593	5	0.456522
chr1	58721512	58722511	14	0.952809	14	0.253333	14	0.355769	14	0.37069	14	0.234234	14	0.894967	14	0.637795
chr1	58828812	58829811	7	0.937824	7	0.219512	7	0.1	7	0.1375	7	0.260274	7	0.73444	7	0.597403
chr1	58898212	58899211	10	0.96793	10	0.780488	10	0.56338	10	0.283784	10	0.353535	10	0.288515	10	0.30198
chr1	58919612	58920611	21	0.961538	21	0.563218	21	0.379032	21	0.146119	21	0.221622	21	0.561856	21	0.762575
chr1	58932212	58933211	13	0.913978	13	0.865385	12	0.315789	13	0.390977	13	0.286624	13	0.579832	13	0.658402
chr1	59085512	59086511	10	0.916865	10	0.84	10	0.472727	10	0.460938	10	0.210084	10	0.682119	10	0.714801
chr1	59168012	59169011	13	0.935185	13	0.345455	13	0.0227273	13	0.182692	13	0.0666667	13	0.829897	13	0.738562
chr1	59170812	59171811	9	0.955466	9	0.125	9	0.441176	9	0.22449	9	0.207317	9	0.911864	9	0.692308
chr1	59234612	59235611	27	0.053787	27	0.155738	27	0.00653595	27	0.00949367	27	0.0180723	27	0.484525	27	0.334586
chr1	59314412	59315411	11	0.951501	11	0.0555556	11	0.254545	11	0.171171	11	0.127517	11	0.807487	11	0.294118
chr1	59318412	59319411	11	0.941818	11	0.0645161	11	0.0933333	11	0.118519	11	0.0970874	11	0.488304	11	0.887701
chr1	59340212	59341211	10	0.962963	10	0.0285714	10	0.212121	9	0.134831	10	0.194631	10	0.482289	10	0.376307
chr1	59361812	59362811	10	0.96496	10	0.407407	10	0.183673	10	0.0925926	10	0.103093	10	0.424437	10	0.342246
chr1	59447512	59448511	11	0.945055	11	0.633333	11	0.45	11	0.319149	11	0.170213	11	0.448795	11	0.684211
chr1	59479012	59480011	19	0.70892	19	0.33871	19	0.225806	19	0.252525	19	0.233333	19	0.142857	19	0.0904255
chr1	59522712	59523711	9	0.927492	9	0.270833	9	0.320755	9	0.183908	9	0.19802	9	0.317568	9	0.331551
chr1	59527812	59528811	9	0.90404	9	0.304348	9	0.2	9	0.144737	9	0.15534	9	0.658182	9	0.187817
chr1	59538212	59539211	7	0.944785	7	0.125	7	0.205128	7	0.242424	7	0.15625	7	0.565854	7	0.843137
chr1	59541412	59542411	5	0.991379	5	0.0857143	5	0.44	5	0.097561	5	0.179487	5	0.910828	5	0.928571
chr1	59570912	59571911	6	0.909677	6	0.103448	6	0.21875	6	0.084507	6	0.0746269	6	0.718391	6	0.715596
chr1	59573212	59574211	11	0.965625	11	0.215686	11	0.163265	11	0.0909091	11	0.147727	11	0.823718	11	0.637168
chr1	59582212	59583211	6	0.987261	6	0.444444	6	0.28125	6	0.183333	6	0.191781	6	0.546667	6	0.630435
chr1	59594012	59595011	6	0.901478	6	0.037037	6	0.382353	6	0.419355	6	0.283333	6	0.827103	6	0.638037
chr1	59622212	59623211	8	0.844262	8	0.176471	8	0.05	8	0.1375	8	0.104348	8	0.127273	8	0.144828
chr1	59755612	59756611	11	0.960688	11	0.7	11	0.442857	11	0.301471	11	0.275862	11	0.707254	11	0.377049
chr1	59775712	59776711	8	0.969325	8	0.957447	8	0.615385	8	0.510417	8	0.33945	8	0.827751	8	0.819876
chr1	59858912	59859911	7	0.945946	7	0.84	7	0.666667	7	0.403226	7	0.557377	7	0.169014	7	0.335616
chr1	59884012	59885011	8	0.936893	8	0.887324	8	0.515152	8	0.521277	8	0.22807	8	0.768987	8	0.658537
chr1	60129212	60130211	11	0.918919	11	0.975309	10	0.641026	11	0.675676	11	0.408163	11	0.478814	11	0.820225
chr1	60135212	60136211	13	0.943662	13	0.929825	13	0.607843	13	0.649123	13	0.308943	13	0.378205	13	0.184615
chr1	60139312	60140311	15	0.951036	15	0.985075	15	0.465909	15	0.426357	15	0.424051	15	0.619433	15	0.566154
chr1	60224912	60225911	12	0.154613	12	0.637931	12	0.377358	12	0.293103	12	0.136	12	0.15508	12	0.083045
chr1	60412812	60413811	7	0.132159	7	0.625	7	0.509091	7	0.241379	7	0.202532	7	0.197425	7	0.0512821
chr1	60436812	60437811	28	0.010917	18	0.890909	28	0.472727	24	0.456522	28	0.237458	28	0.212644	28	0.119777
chr1	60746812	60747811	10	0.947214	10	0.0945946	10	0.236842	10	0.2	10	0.112676	10	0.10479	10	0.15544
chr1	61144812	61145811	7	0.951111	7	0.32	7	0.4375	7	0.298507	7	0.271605	7	0.824427	7	0.414365
chr1	61336312	61337311	6	0.944444	6	0.0540541	6	0.115385	6	0.253731	6	0.132353	6	0.745098	6	0.736111
chr1	61352212	61353211	8	0.890909	8	0.0638298	8	0.0882353	8	0.122449	8	0.0777778	8	0.220207	8	0.258242
chr1	61358912	61359911	12	0.89	12	0.0172414	12	0.0769231	12	0.10101	12	0.134021	12	0.295547	12	0.389831
chr1	61362712	61363711	16	0.95229	15	0.0784314	16	0.225806	16	0.170732	16	0.118881	16	0.922	16	0.824503
chr1	61377512	61378511	9	0.947368	9	0.119048	8	0.0357143	9	0.127273	9	0.0454545	9	0.379562	9	0.62753
chr1	61408412	61409411	8	0.980769	8	0.241379	8	0.203704	8	0.161616	8	0.173469	8	0.659574	8	0.472906
chr1	61435512	61436511	13	0.960725	12	0.0714286	13	0.2	13	0.191667	13	0.171053	13	0.293217	13	0.527273
chr1	61440312	61441311	6	0.950739	6	0.0625	6	0.0294118	6	0.144444	6	0.0923077	6	0.59893	6	0.570175
chr1	61455612	61456611	12	0.862464	12	0.115942	12	0.15	12	0.09375	12	0.132075	12	0.194357	12	0.429066
chr1	61471012	61472011	10	0.973333	10	0.12	9	0.152542	10	0.125	10	0.195876	10	0.207018	10	0.469388
chr1	61606712	61607711	12	0.899582	12	0.912281	11	0.354839	12	0.584071	12	0.433962	12	0.684375	12	0.365
chr1	61705912	61706911	8	0.976471	8	0.918367	8	0.820513	8	0.597015	8	0.311111	8	0.91716	8	0.826087
chr1	61713712	61714711	6	0.917241	6	0.976744	6	0.653846	6	0.568627	6	0.54321	6	0.666667	6	0.605634
chr1	61734512	61735511	8	0.875	9	0.820513	8	0.531915	9	0.513889	9	0.395062	9	0.261261	9	0.566667
chr1	61802912	61803911	10	0.860465	10	0.894737	10	0.4375	10	0.452055	10	0.245614	10	0.320132	10	0.108911
chr1	61918312	61919311	7	0.733333	7	0.714286	7	0.482759	7	0.294118	7	0.2	7	0.0366492	7	0.0420168
chr1	61927212	61928211	16	0.883041	16	0.404762	16	0.241379	16	0.347826	16	0.197802	16	0.488827	16	0.756303
chr1	62102012	62103011	9	0.962963	9	0.981818	9	0.642857	9	0.408602	9	0.264957	9	0.74031	9	0.652968
chr1	62319212	62320211	6	0.863636	6	0.787879	6	0.578947	6	0.575758	6	0.547945	6	0.58427	6	0.49505
chr1	62415812	62416811	15	0.939583	15	0.945205	15	0.76	15	0.612022	15	0.472393	15	0.766393	15	0.707627
chr1	62421912	62422911	5	0.954545	5	0.941176	5	0.666667	5	0.688525	5	0.395062	5	0.723404	5	0.72043
chr1	62487612	62488611	7	0.939597	7	0.95122	7	0.425	7	0.492958	7	0.294118	7	0.515625	7	0.796748
chr1	62499412	62500411	16	0.955631	15	0.94	16	0.402439	16	0.527778	16	0.434783	16	0.846154	16	0.740933
chr1	62505812	62506811	12	0.937086	10	0.925	12	0.477612	12	0.364583	12	0.411765	12	0.805851	12	0.706294
chr1	62524312	62525311	17	0.954357	17	0.929577	17	0.470588	17	0.534392	17	0.374384	17	0.704893	17	0.632231
chr1	62547912	62548911	12	0.924574	12	1	12	0.670213	12	0.46087	12	0.373913	12	0.73903	12	0.538776
chr1	62607512	62608511	11	0.921519	11	0.709091	11	0.150943	11	0.2	11	0.185714	11	0.519348	11	0.578431
chr1	62640712	62641711	9	0.932773	9	0.633333	9	0.166667	9	0.173913	9	0.101852	9	0.567568	9	0.344828
chr1	62646212	62647211	10	0.914062	10	0.152174	10	0.02	10	0.05	10	0.0787402	10	0.757812	10	0.452514
chr1	62648612	62649611	12	0.688525	8	0.176471	12	0.0365854	12	0.0192308	12	0.05	12	0.321721	12	0.46124
chr1	62664012	62665011	14	0.948775	13	0.232143	8	0.0363636	14	0.155039	14	0.0387597	14	0.353846	14	0.235556
chr1	62693912	62694911	16	0.943162	13	0.384615	16	0.17284	16	0.0718563	16	0.0693642	16	0.81382	16	0.567686
chr1	62696012	62697011	10	0.978155	10	0.166667	10	0.157143	10	0.123596	10	0.0769231	10	0.857955	10	0.456647
chr1	62703012	62704011	11	0.941003	11	0.12963	11	0.176471	11	0.108527	11	0.0661765	11	0.422222	11	0.5
chr1	62744712	62745711	11	0.933775	11	0.2	11	0.0943396	11	0.144444	11	0.141732	11	0.721068	11	0.729592
chr1	62748312	62749311	10	0.94964	8	0.0851064	10	0.151899	10	0.104478	10	0.0636364	10	0.495913	10	0.634831
chr1	62752412	62753411	15	0.846797	15	0.0930233	15	0.0887097	15	0.0324675	15	0.038674	15	0.204738	15	0.265861
chr1	62802512	62803511	18	0.930481	18	0.183333	17	0.152381	18	0.198675	18	0.0845771	18	0.771894	18	0.411765
chr1	62856512	62857511	8	0.606635	8	0.0263158	8	0.109375	8	0.0740741	8	0.0222222	8	0.459144	8	0.314286
chr1	62866512	62867511	7	0.95288	7	0.111111	7	0.148936	7	0.14433	7	0.134021	7	0.430435	7	0.77027
chr1	62872812	62873811	17	0.842576	17	0.0917431	17	0.0384615	17	0.111111	17	0.0769231	17	0.728051	17	0.617564
chr1	62942312	62943311	7	1	7	0.183333	7	0.214286	7	0.138462	7	0.0888889	7	0.627329	7	0.913793
chr1	62996012	62997011	8	0.918919	8	0.709677	8	0.721311	8	0.58209	8	0.52	8	0.470238	8	0.458599
chr1	63307012	63308011	7	0.575758	7	0.864865	7	0.740741	7	0.426667	7	0.296296	7	0.363636	7	0.367347
chr1	63371712	63372711	18	0.0137615	18	0.0481928	18	0.0533333	18	0.0333333	18	0.0125523	18	0.592523	18	0.371274
chr1	63428612	63429611	13	0.922	13	0.157895	13	0.125	13	0.105691	13	0.0769231	13	0.349206	13	0.309904
chr1	63507712	63508711	11	0.780702	11	0.28	11	0.111111	11	0.196721	11	0.130682	11	0.6	11	0.495413
chr1	63664512	63665511	9	0.702703	9	0.0888889	9	0.0789474	9	0.0543478	9	0.0860215	9	0.20332	9	0.247191
chr1	63760012	63761011	6	0.860759	6	0	6	0.212121	6	0.0921053	6	0.06	6	0.132075	6	0.196581
chr1	63764712	63765711	8	0.963158	8	0.216216	8	0.027027	8	0.148649	8	0.0947368	8	0.698565	8	0.323529
chr1	63781412	63782411	20	0.0977543	20	0.0327869	20	0.0136986	20	0.0324324	20	0.03	20	0.75303	20	0.556962
chr1	63793512	63794511	19	0.0576132	19	0.0125	19	0.0485437	19	0.0205128	19	0.030303	19	0.172867	19	0.451515
chr1	63831912	63832911	9	0.0383481	9	0.204082	9	0	9	0.0740741	9	0.0373832	9	0.821429	9	0.69145
chr1	63907012	63908011	8	0.951009	8	0.88	8	0.224138	8	0.577778	8	0.428571	8	0.736702	8	0.621302
chr1	64022812	64023811	6	0.933884	6	0.931034	6	0.75	6	0.545455	6	0.265625	6	0.626866	6	0.432692
chr1	64035012	64036011	7	0.942446	7	0.872727	7	0.659091	7	0.622449	7	0.384615	7	0.902439	7	0.791209
chr1	64037712	64038711	8	0.962366	8	0.848485	7	0.633333	8	0.46087	8	0.435897	8	0.668103	8	0.604839
chr1	64066812	64067811	7	0.937008	7	0.90625	7	0.787879	7	0.510417	7	0.475	7	0.56391	7	0.617647
chr1	64081312	64082311	11	0.74026	11	0.8	11	0.657143	11	0.431373	11	0.307692	11	0.693811	11	0.41358
chr1	64139912	64140911	12	0.898072	12	0.0857143	12	0.188406	12	0.139344	12	0.101852	12	0.512755	12	0.414894
chr1	64169012	64170011	14	0.917995	14	0.0757576	14	0.135802	14	0.135484	14	0.120253	14	0.30888	14	0.629518
chr1	64187212	64188211	7	0.966912	7	0.172414	7	0.210526	7	0.263158	7	0.145161	7	0.858025	7	0.739583
chr1	64189512	64190511	12	0.802752	12	0.173913	12	0.119565	12	0.142857	12	0.125	12	0.769575	12	0.675182
chr1	64212012	64213011	14	0.963855	11	0.0666667	13	0.15	14	0.224138	14	0.0909091	14	0.562929	14	0.664179
chr1	64237612	64238611	6	0.846535	6	0.405405	6	0.125	6	0.254545	6	0.148148	6	0.736842	6	0.666667
chr1	64252112	64253111	17	0.931338	8	0	14	0.307692	17	0.198582	17	0.115044	17	0.745847	17	0.88141
chr1	64255512	64256511	7	0.946341	7	0.208333	7	0.14	7	0.283582	7	0.0681818	7	0.521053	7	0.72973
chr1	64257712	64258711	7	0.940367	7	0.416667	7	0.08	7	0.126761	7	0.26087	7	0.748387	7	0.818713
chr1	64260012	64261011	18	0.948207	18	0.387387	18	0.23	18	0.167513	18	0.136364	18	0.762481	18	0.778802
chr1	64262212	64263211	13	0.922652	13	0.245614	12	0.195652	13	0.301887	13	0.147887	13	0.664557	13	0.682292
chr1	64270212	64271211	8	0.908163	7	0.307692	8	0.119048	8	0.123077	8	0.13253	8	0.626866	8	0.820513
chr1	64283312	64284311	8	0.945813	8	0.605263	7	0.363636	8	0.26506	8	0.152174	8	0.708029	8	0.580357
chr1	64301212	64302211	6	0.983051	6	0.589744	6	0.361702	6	0.196721	6	0.3	6	0.901163	6	0.865854
chr1	64308612	64309611	16	0.929619	16	0.175439	16	0.128571	16	0.0606061	16	0.110497	16	0.754864	16	0.735915
chr1	64332412	64333411	9	0.952632	9	0.363636	9	0.037037	9	0.235294	9	0.195652	9	0.47343	9	0.577143
chr1	64379312	64380311	15	0.966368	15	0.183099	15	0.309524	15	0.186567	15	0.163043	15	0.316384	15	0.457338
chr1	64383412	64384411	17	0.937409	17	0.118644	16	0.180451	17	0.29932	17	0.110169	17	0.802343	17	0.635135
chr1	64393812	64394811	9	0.97	9	0.179487	9	0.244444	9	0.161905	9	0.12931	9	0.558739	9	0.719212
chr1	64508012	64509011	11	0.923645	11	0.365079	11	0.182927	11	0.166667	11	0.333333	11	0.654155	11	0.323232
chr1	64537712	64538711	8	0.960133	8	0.101695	8	0.139535	8	0.208333	8	0.127907	8	0.637427	8	0.4
chr1	64567612	64568611	9	0.966102	9	0.217391	9	0.135135	9	0.181818	9	0.110294	9	0.618012	9	0.831633
chr1	64602312	64603311	11	0.864706	11	0.228571	11	0.27451	11	0.0909091	11	0.0775194	11	0.425352	11	0.408163
chr1	64710512	64711511	11	0.121739	11	0.135593	11	0	11	0.0461538	11	0.0597015	11	0.390374	11	0.269939
chr1	64822712	64823711	19	0.871658	19	0.890625	19	0.53125	19	0.561576	19	0.303226	19	0.174699	19	0.340176
chr1	64939212	64940211	8	0.971098	8	0.728814	8	0.2	8	0.220339	8	0.173554	8	0.641593	8	0.742331
chr1	64954812	64955811	9	0.959184	9	0.712121	9	0.296875	9	0.373984	9	0.219697	9	0.528571	9	0.50838
chr1	64958312	64959311	10	0.495268	10	0.301887	10	0.295775	10	0.117647	10	0.1875	10	0.652866	10	0.770213
chr1	64992812	64993811	12	0.962054	12	0.830508	12	0.648649	12	0.669231	12	0.511628	12	0.516509	12	0.575862
chr1	65005312	65006311	9	0.901042	9	0.876923	9	0.55102	9	0.554545	9	0.3	9	0.382488	9	0.585799
chr1	65015112	65016111	8	0.81592	8	0.861111	8	0.5	8	0.511628	8	0.261364	8	0.646154	8	0.303279
chr1	65035512	65036511	9	0.943662	9	0.957447	9	0.638298	9	0.650943	9	0.389381	9	0.874644	9	0.825
chr1	65037712	65038711	9	0.978632	9	0.896552	9	0.517241	9	0.435644	9	0.27027	9	0.248927	9	0.59901
chr1	65108512	65109511	19	0.91625	18	0.902439	19	0.545455	19	0.515528	19	0.454212	19	0.866947	19	0.801775
chr1	65289612	65290611	20	0.857143	20	0.978261	20	0.380952	20	0.525547	20	0.517483	20	0.782247	20	0.479651
chr1	65347212	65348211	7	0.927536	7	0.875	7	0.545455	7	0.518987	7	0.298507	7	0.84689	7	0.867188
chr1	65352312	65353311	9	0.933579	9	0.925926	9	0.636364	9	0.45679	9	0.441176	9	0.713311	9	0.849741
chr1	65356112	65357111	10	0.953782	10	0.974359	10	0.568966	10	0.627119	10	0.393443	10	0.674863	10	0.40404
chr1	65361212	65362211	9	0.95279	9	0.947368	9	0.627119	9	0.533333	9	0.44086	9	0.935361	9	0.872928
chr1	65363412	65364411	6	0.896104	6	0.88	6	0.660714	6	0.569231	6	0.352113	6	0.618785	6	0.125
chr1	65491612	65492611	7	0.958115	7	0.137931	6	0.117647	7	0.15	7	0.107843	7	0.735294	7	0.65
chr1	65506812	65507811	17	0.953947	17	0.482759	17	0.132231	17	0.197279	17	0.170213	17	0.855034	17	0.609231
chr1	65616212	65617211	26	0.222325	26	0.858333	26	0.326923	26	0.377049	26	0.243736	26	0.803555	26	0.900369
chr1	65742712	65743711	7	0.948113	7	0.382353	6	0.107143	7	0.238806	7	0.0632911	7	0.280702	7	0.329545
chr1	65744812	65745811	9	0.950311	9	0.571429	9	0.183673	9	0.171429	9	0.177419	9	0.445026	9	0.64
chr1	65910412	65911411	7	0.944162	7	0.139535	7	0.304348	7	0.214286	7	0.0224719	7	0.819853	7	0.77931
chr1	65935312	65936311	8	0.929752	8	0.380952	8	0.369565	8	0.23913	8	0.349515	8	0.576159	8	0.55102
chr1	66708012	66709011	9	0.931915	9	0.223881	9	0.237288	9	0.245455	9	0.123894	9	0.581197	9	0.52
chr1	66737012	66738011	14	0.822917	14	0.2	13	0.141026	14	0.0555556	14	0.1125	14	0.319688	14	0.216301
chr1	66801212	66802211	13	0.927746	13	0.339623	13	0.25	13	0.31405	13	0.232394	13	0.325459	13	0.371901
chr1	66815512	66816511	8	0.947917	8	0.511628	8	0.37037	8	0.351064	8	0.258065	8	0.309917	8	0.314721
chr1	66819612	66820611	9	0.835366	9	0.297872	9	0.261905	9	0.230769	9	0.0900901	9	0.223684	9	0.338028
chr1	67156412	67157411	8	0.936508	8	0.292683	8	0.0697674	8	0.148515	8	0.0900901	8	0.490741	8	0.481013
chr1	67191312	67192311	11	0.5	11	0.0833333	10	0.104167	11	0.0333333	11	0.0786517	11	0.431122	11	0.195876
chr1	67461512	67462511	10	0.962457	10	0.842105	10	0.607595	10	0.473684	10	0.377551	10	0.892966	10	0.635922
chr1	67602812	67603811	7	0.962963	7	0.0606061	7	0.188679	7	0.0806452	7	0.116883	7	0.60199	7	0.746032
chr1	67614612	67615611	11	0.324759	11	0.0612245	11	0.0227273	11	0.0462963	11	0.0277778	11	0.247423	11	0.197425
chr1	67779812	67780811	11	0.752577	11	0.87037	11	0.34	11	0.327103	11	0.342857	11	0.451613	11	0.505747
chr1	67798712	67799711	8	0.692308	8	0.90625	8	0.475	8	0.388235	7	0.362319	8	0.682353	8	0.615385
chr1	67813412	67814411	13	0.939791	13	0.916667	13	0.5	13	0.474359	13	0.391026	13	0.596413	13	0.262222
chr1	67837212	67838211	9	0.92973	9	1	9	0.5	9	0.468085	9	0.405405	9	0.613953	9	0.428571
chr1	67841712	67842711	11	0.907407	11	0.863636	11	0.564103	11	0.43871	11	0.342657	11	0.832	11	0.483051
chr1	67864912	67865911	8	0.685185	8	0.658537	8	0.371429	8	0.333333	8	0.252747	8	0.752727	8	0.729167
chr1	67924212	67925211	9	0.924171	9	0.282051	9	0.365854	9	0.203125	9	0.234234	9	0.418519	9	0.641414
chr1	67927212	67928211	5	0.923077	5	0.1	5	0.0810811	5	0.113924	5	0.046875	5	0.820988	5	0.630631
chr1	67955212	67956211	7	0.916388	7	0.25	7	0.222222	7	0.24359	7	0.262136	7	0.879004	7	0.793651
chr1	67965912	67966911	21	0.0520548	21	0.0909091	21	0.0534351	21	0.0212766	21	0.0178571	21	0.0799439	21	0.0529412
chr1	68000912	68001911	9	0.848214	9	0.181818	9	0	9	0.235294	9	0.2	9	0.528053	9	0.301887
chr1	68020912	68021911	15	0.944089	15	0.145161	15	0.122449	15	0.0625	15	0.0638298	15	0.4447	15	0.577143
chr1	68055512	68056511	8	0.876712	8	0.153846	8	0.171429	8	0.206897	8	0.0963855	8	0.64557	8	0.475524
chr1	68066912	68067911	7	0.957895	7	0.444444	7	0.119048	7	0.19802	7	0.197917	7	0.758621	7	0.761658
chr1	68112312	68113311	7	0.931507	7	0.0833333	7	0.129032	7	0.104762	7	0.0366972	7	0.639394	7	0.339181
chr1	68201412	68202411	12	0.932862	12	0.9375	12	0.457447	12	0.601626	12	0.503876	12	0.456476	12	0.202658
chr1	68211312	68212311	7	0.901099	7	0.903226	7	0.439024	7	0.463768	7	0.253012	7	0.390728	7	0.58871
chr1	68214912	68215911	10	0.90566	8	0.961538	10	0.377358	10	0.442308	10	0.144144	10	0.326861	10	0.214286
chr1	68217912	68218911	5	0.947712	5	0.939394	5	0.513514	5	0.527273	5	0.305085	5	0.742718	5	0.684211
chr1	68225712	68226711	16	0.940727	16	0.860759	16	0.484536	16	0.517588	16	0.213333	16	0.454545	16	0.273109
chr1	68232012	68233011	17	0.92616	17	0.739726	14	0.484848	17	0.484694	17	0.279793	17	0.431762	17	0.319838
chr1	68310012	68311011	5	0.961165	5	0.9375	5	0.68	5	0.607143	5	0.548387	5	0.931818	5	0.962963
chr1	68577212	68578211	9	0.922414	9	0.585366	9	0.135593	9	0.261905	9	0.189655	9	0.760369	9	0.435233
chr1	68606512	68607511	12	0.947075	12	0.890625	12	0.557377	12	0.532374	12	0.414474	12	0.281928	12	0.332117
chr1	68785512	68786511	9	0.953668	9	0.12766	9	0.0689655	9	0.0909091	9	0.1	9	0.386364	9	0.5
chr1	68808212	68809211	28	0.0526763	28	0.229008	28	0.0263158	28	0.152174	28	0.15748	28	0.724099	28	0.514634
chr1	68896312	68897311	12	0.931915	12	0.887324	12	0.578947	12	0.638298	12	0.330645	12	0.785915	12	0.552529
chr1	68903812	68904811	6	0.851562	6	0.78125	6	0.482759	6	0.553571	6	0.426471	6	0.759563	6	0.666667
chr1	68908612	68909611	7	0.767442	7	0.930233	7	0.575758	7	0.64	7	0.347222	7	0.539683	7	0.47482
chr1	68930412	68931411	9	0.929878	6	0.892857	9	0.611111	9	0.584158	9	0.218182	9	0.371429	9	0.362319
chr1	68935912	68936911	9	0.962791	9	0.875	9	0.678571	9	0.617647	9	0.436364	9	0.878788	9	0.687898
chr1	69354712	69355711	7	0.879195	7	0.117647	7	0.36	7	0.176471	7	0.287129	7	0.728205	7	0.827586
chr1	69442012	69443011	6	0.957576	6	0.294118	6	0.464286	6	0.294118	6	0.315789	6	0.842105	6	0.855263
chr1	69543212	69544211	7	0.934673	7	0.911111	7	0.612903	7	0.525773	7	0.407407	7	0.651515	7	0.737179
chr1	69547412	69548411	6	0.915254	6	0.9	6	0.694444	6	0.767857	6	0.351852	6	0.566667	6	0.571429
chr1	69594612	69595611	8	0.928287	8	0.923077	8	0.5	8	0.573333	8	0.401869	8	0.730627	8	0.508197
chr1	70204012	70205011	7	0.875	7	0.121951	7	0.263158	7	0.228916	7	0.292683	7	0.704225	7	0.419355
chr1	70994312	70995311	11	0.846154	11	0.296296	10	0.257143	11	0.138889	11	0.1	11	0.470588	11	0.211009
chr1	71353912	71354911	9	0.865854	9	0.342857	9	0.419355	9	0.292135	9	0.177083	9	0.775862	9	0.497041
chr1	71694412	71695411	13	0.898795	13	0.25	13	0.234375	13	0.270073	13	0.208955	13	0.336842	13	0.364662
chr1	71879912	71880911	6	0.941176	6	0.24	6	0.441176	6	0.145161	6	0.09375	6	0.627219	6	0.208696
chr1	72058212	72059211	12	0.856749	12	0.190476	12	0.36	12	0.262626	12	0.150442	12	0.774793	12	0.504673
chr1	72203412	72204411	8	0.932367	8	0.131579	8	0.233333	8	0.16092	8	0.126761	8	0.684211	8	0.465241
chr1	72302312	72303311	6	0.970588	6	0.09375	6	0.258065	6	0.12766	6	0.163636	6	0.751724	6	0.390909
chr1	72466112	72467111	6	0.909091	6	0.119048	6	0.09375	6	0.135135	6	0.030303	6	0.858896	6	0.4
chr1	73450912	73451911	7	0.815642	7	0.421053	7	0.344828	7	0.287879	7	0.0892857	7	0.89418	7	0.597633
chr1	73453012	73454011	10	0.902878	10	0.257143	10	0.27451	10	0.159574	10	0.165049	10	0.874214	10	0.520446
chr1	73531512	73532511	9	0.729927	9	0.217391	9	0.2	9	0.0740741	9	0.0657895	9	0.29148	9	0.290698
chr1	74058612	74059611	12	0.930403	12	0.773585	12	0.56338	12	0.606061	12	0.409091	12	0.647059	12	0.424812
chr1	74936212	74937211	5	0.856115	5	0.09375	5	0.30303	5	0.214286	5	0.09375	5	0.25641	5	0.218978
chr1	74946412	74947411	10	0.15404	10	0.166667	10	0.0847458	10	0.0508475	10	0.037037	10	0.919512	10	0.567944
chr1	74969912	74970911	21	0.329181	21	0.174419	21	0.0619469	21	0.0895522	21	0.0575221	21	0.371341	21	0.472868
chr1	75049312	75050311	8	0.968553	8	0.121951	8	0.44	8	0.21875	8	0.222222	8	0.855856	8	0.345133
chr1	75155412	75156411	6	0.266234	6	0	6	0.0625	6	0	6	0.0222222	6	0.117021	6	0.0324675
chr1	75598312	75599311	30	0.00641026	30	0.0307692	30	0.00680272	30	0.0165289	30	0.0205761	30	0.015528	30	0.142857
chr1	75698712	75699711	13	0.719008	13	0.403226	13	0.3125	13	0.27551	13	0.132075	13	0.208531	13	0.140496
chr1	75807812	75808811	7	0.976744	7	0.945946	7	0.666667	7	0.451613	7	0.298851	7	0.721698	7	0.701613
chr1	76052912	76053911	6	0.883871	6	0.935484	6	0.566667	6	0.531915	6	0.22449	6	0.295238	6	0.538462
chr1	76137412	76138411	6	0.845638	5	0.961538	6	0.740741	6	0.492063	6	0.585366	6	0.923077	6	0.853933
chr1	76374112	76375111	7	0.912195	7	0.714286	7	0.615385	7	0.730159	7	0.5	7	0.707113	7	0.402439
chr1	76518512	76519511	9	0.952646	9	0.745763	8	0.407407	9	0.395833	9	0.271429	9	0.154062	9	0.180995
chr1	76547412	76548411	9	0.891304	9	0.914894	9	0.606557	9	0.514851	9	0.302158	9	0.515748	9	0.521327
chr1	76549712	76550711	7	0.942529	7	0.833333	7	0.653061	7	0.5	7	0.342857	7	0.408922	7	0.43662
chr1	76556012	76557011	7	0.938547	7	0.948276	7	0.694444	7	0.486486	7	0.373333	7	0.855769	7	0.572917
chr1	76619712	76620711	18	0.00276243	18	0.75	18	0.27551	18	0.354839	18	0.25	18	0.293051	18	0.183463
chr1	76703612	76704611	10	0.946203	10	0.97561	10	0.576271	10	0.673469	10	0.3125	10	0.709091	10	0.467005
chr1	76715812	76716811	6	0.952128	6	0.965517	6	0.5625	6	0.609375	6	0.445946	6	0.567442	6	0.679688
chr1	76722412	76723411	8	0.967568	8	0.909091	8	0.741379	8	0.573171	8	0.425	8	0.875502	8	0.682243
chr1	76796212	76797211	5	0.451282	5	0.6	5	0.297297	5	0.545455	5	0.233766	5	0.451923	5	0.24183
chr1	76966912	76967911	10	0.937853	10	0.637931	9	0.578947	10	0.50495	10	0.392523	10	0.32646	10	0.420732
chr1	76976612	76977611	7	0.317181	7	0.884615	7	0.285714	7	0.258065	7	0.112676	7	0.429787	7	0.371951
chr1	77307112	77308111	5	0.933333	5	0.0645161	5	0.185185	5	0.186441	5	0.122449	5	0.633028	5	0.234375
chr1	77384312	77385311	11	0.865269	11	0.941176	11	0.545455	11	0.40625	11	0.354839	11	0.589577	11	0.634146
chr1	77525812	77526811	6	0.945946	6	0.862069	6	0.363636	6	0.472222	6	0.37931	6	0.568182	6	0.416058
chr1	77547412	77548411	9	0.900901	9	0.492537	9	0.212766	9	0.292683	9	0.195652	9	0.825623	9	0.588235
chr1	77787712	77788711	8	0.901515	8	0.162791	8	0.482759	8	0.285714	8	0.166667	8	0.652406	8	0.363636
chr1	77980112	77981111	8	0.889474	7	0	8	0.27027	8	0.136364	8	0.126761	8	0.14346	8	0.130952
chr1	78290712	78291711	13	0.936224	13	0.954545	13	0.684211	13	0.568182	13	0.414815	13	0.733668	13	0.384314
chr1	78567012	78568011	7	0.955556	7	0.979167	7	0.595238	7	0.674157	7	0.358209	7	0.902098	7	0.425926
chr1	78641712	78642711	10	0.879599	10	0.88	10	0.6	10	0.641667	10	0.5	10	0.853448	10	0.380734
chr1	78690712	78691711	7	0.93662	7	0.888889	7	0.909091	7	0.626667	7	0.639535	7	0.551515	7	0.661871
chr1	78702912	78703911	7	0.917197	7	1	7	0.425	7	0.455882	7	0.307692	7	0.321637	7	0.557895
chr1	78892312	78893311	7	0.852564	7	0.479167	7	0.171429	7	0.295082	7	0.25	7	0.596774	7	0.383234
chr1	79083012	79084011	12	0.0896739	12	0.0597015	12	0.04	12	0.0138889	12	0.0205479	12	0.503741	12	0.176955
chr1	79262412	79263411	9	0.89547	9	0.166667	9	0.0810811	9	0.0927835	9	0.0957447	9	0.867403	9	0.37766
chr1	79350412	79351411	6	0.934783	6	0	6	0.26	6	0.119403	6	0.1625	6	0.237864	6	0.290909
chr1	79658212	79659211	11	0.722408	11	0.130435	11	0.175	11	0.205128	11	0.129496	11	0.78882	11	0.568027
chr1	79818612	79819611	14	0.51682	14	0.0833333	14	0.0833333	14	0.0769231	14	0.0434783	14	0.736842	14	0.337931
chr1	80191712	80192711	9	0.875817	9	0.844444	9	0.765957	9	0.494505	9	0.4375	9	0.82684	9	0.524064
chr1	80444212	80445211	7	0.927273	7	0.88	7	0.538462	7	0.521739	7	0.492537	7	0.892857	7	0.640351
chr1	80971512	80972511	6	0.946809	6	0.909091	6	0.818182	6	0.466667	6	0.42029	6	0.962343	6	0.833333
chr1	81303012	81304011	7	0.780142	7	0.926829	7	0.575758	7	0.52	7	0.490909	7	0.859649	7	0.562044
chr1	81400112	81401111	6	0.61165	6	0.918919	6	0.5	6	0.507692	6	0.305556	6	0.905109	6	0.423077
chr1	81483612	81484611	6	0.926471	6	0.166667	6	0.384615	6	0.270833	6	0.129032	6	0.778378	6	0.402174
chr1	81579812	81580811	11	0.462617	9	0.115385	11	0.0882353	11	0.0266667	11	0.0294118	11	0.88255	11	0.767857
chr1	81671412	81672411	7	0.946667	7	0.95	7	0.518519	7	0.742424	7	0.454545	7	0.686441	7	0.77907
chr1	81678212	81679211	8	0.871345	8	0.756098	7	0.533333	8	0.565217	8	0.430556	8	0.541899	8	0.459893
chr1	81691612	81692611	7	0.935743	7	0.904762	7	0.529412	7	0.395062	7	0.375	7	0.746835	7	0.685714
chr1	81702312	81703311	6	0.915385	6	0.451613	6	0.354839	6	0.375	6	0.133333	6	0.191257	6	0.376923
chr1	81716512	81717511	9	0.942857	9	0.955882	9	0.590909	9	0.554054	9	0.266667	9	0.779167	9	0.793296
chr1	81730412	81731411	9	0.701087	9	0.290323	8	0.162162	9	0.130435	9	0.103774	9	0.495495	9	0.463054
chr1	81734512	81735511	8	0.918182	7	0.25	8	0.346154	8	0.214286	8	0.2	8	0.891386	8	0.707602
chr1	81773712	81774711	9	0.868571	9	0.137255	9	0.194444	9	0.276316	9	0.109589	9	0.396985	9	0.413978
chr1	81778812	81779811	6	0.934211	7	0.142857	7	0.125	7	0.142857	7	0.2	7	0.497382	7	0.725
chr1	81813112	81814111	7	0.880795	7	0.276596	7	0.324324	7	0.154762	7	0.0666667	7	0.862222	7	0.742331
chr1	81817012	81818011	9	0.929889	10	0.163636	10	0.352941	10	0.233333	10	0.215054	10	0.715278	10	0.689076
chr1	81879812	81880811	15	0.059081	15	0.078125	15	0.0208333	15	0.0489796	15	0.0060241	15	0.244344	15	0.174603
chr1	81895512	81896511	14	0.955939	14	0.447368	14	0.333333	14	0.285714	14	0.3125	14	0.905222	14	0.933333
chr1	81897612	81898611	13	0.95	13	0.206349	13	0.138462	13	0.0762712	13	0.0774194	13	0.463659	13	0.392405
chr1	81918512	81919511	7	0.8125	7	0.238095	7	0.206897	7	0.0808081	7	0.128571	7	0.534783	7	0.371795
chr1	81975212	81976211	9	0.974138	9	0.142857	9	0.355556	9	0.138889	9	0.168067	9	0.650224	9	0.365591
chr1	82011612	82012611	12	0.945017	12	0.277778	11	0.189189	12	0.133333	12	0.161905	12	0.745098	12	0.709821
chr1	82129512	82130511	6	0.920635	6	0.08	6	0.32	6	0.0810811	6	0.0714286	6	0.747826	6	0.552083
chr1	82139912	82140911	7	0.975728	7	0	7	0.304348	7	0.225352	7	0.26087	7	0.782051	7	0.913462
chr1	82144912	82145911	5	0.333333	5	0.133333	5	0.0384615	5	0.0294118	5	0.0153846	5	0.308824	5	0.429825
chr1	82148012	82149011	12	0.946701	12	0.0961538	12	0.123457	12	0.0708661	12	0.0887574	12	0.623037	12	0.602273
chr1	82346112	82347111	24	0.926457	23	0.133333	24	0.292135	24	0.227027	24	0.265823	24	0.936828	24	0.855392
chr1	82385712	82386711	10	0.88716	10	0.0517241	10	0.243902	10	0.20202	10	0.09375	10	0.361404	10	0.291892
chr1	82433212	82434211	10	0.686567	10	0.184615	8	0.205128	10	0.261682	10	0.220183	10	0.586626	10	0.597656
chr1	82794812	82795811	7	0.941558	7	0.107143	7	0.363636	7	0.292308	7	0.166667	7	0.806122	7	0.557823
chr1	82951212	82952211	7	0.96319	7	0.166667	7	0.232558	7	0.180556	7	0.210526	7	0.402062	7	0.506667
chr1	83069912	83070911	9	0.890625	9	0.194444	9	0.235294	9	0.222222	9	0.135135	9	0.692607	9	0.47929
chr1	83303312	83304311	9	0.933962	9	0.113636	9	0.135135	9	0.106061	9	0.0978261	9	0.726592	9	0.64557
chr1	83325212	83326211	6	0.924171	6	0.121951	6	0.129032	6	0.233766	6	0.131579	6	0.793358	6	0.620968
chr1	83444412	83445411	7	0.901575	7	0.897436	7	0.606061	7	0.434783	7	0.3	7	0.692771	7	0.407609
chr1	84082012	84083011	7	0.830303	7	0.882353	7	0.666667	7	0.492063	7	0.380952	7	0.692683	7	0.59887
chr1	84084212	84085211	6	0.240741	6	0.697674	6	0.425532	6	0.253333	6	0.272727	6	0.69	6	0.606452
chr1	84097512	84098511	10	0.893536	10	0.920635	10	0.676923	10	0.449153	10	0.47	10	0.889262	10	0.604651
chr1	84157012	84158011	13	0.916545	13	0.707692	13	0.666667	13	0.471338	13	0.367925	13	0.775891	13	0.792176
chr1	84243412	84244411	12	0.947644	12	0.883333	12	0.621212	12	0.296296	12	0.342466	12	0.628458	12	0.639594
chr1	84768412	84769411	9	0.83913	9	0.482759	9	0.25	9	0.318182	9	0.194444	9	0.075188	9	0.281553
chr1	84795112	84796111	6	0.967568	6	0.630435	6	0.6	6	0.416667	6	0.409091	6	0.903704	6	0.724324
chr1	84899112	84900111	10	0.921875	10	0.0625	10	0.189189	10	0.132653	10	0.0625	10	0.541379	10	0.188525
chr1	85139812	85140811	6	0.977011	6	0.943396	6	0.466667	6	0.454545	6	0.329114	6	0.892086	6	0.722222
chr1	85152212	85153211	8	0.459596	8	0.42	8	0.195652	8	0.0776699	8	0.147727	8	0.883212	8	0.721053
chr1	85189812	85190811	21	0.0374833	21	0.247619	21	0	21	0.0265487	21	0.0300429	21	0.634738	21	0.561122
chr1	85219012	85220011	15	0.078727	15	0.075	15	0.0441176	15	0.00684932	15	0.0486726	15	0.188136	15	0.241096
chr1	85222212	85223211	6	0.891089	5	0.269231	5	0.0625	6	0.0952381	6	0.117647	6	0.748466	6	0.554622
chr1	85229612	85230611	17	0.944649	17	0.031746	17	0.297619	17	0.142857	17	0.154206	17	0.428328	17	0.373494
chr1	85237812	85238811	9	0.756849	9	0.0810811	9	0.156863	9	0.112676	9	0.015625	9	0.297125	9	0.210843
chr1	85240712	85241711	12	0.940447	12	0.421053	12	0.193182	12	0.161538	12	0.115646	12	0.702128	12	0.60101
chr1	85247812	85248811	21	0.11936	21	0.163265	21	0.00854701	21	0.0325581	21	0.0456432	21	0.43804	21	0.269841
chr1	85360112	85361111	20	0.0275953	20	0.138298	20	0.025641	20	0.0160428	20	0.0147059	20	0.43264	20	0.284457
chr1	85373012	85374011	9	0.962963	9	0.133333	9	0.179104	9	0.127119	9	0.0373832	9	0.629496	9	0.302817
chr1	85401612	85402611	6	0.715385	6	0.833333	5	0.5	6	0.350877	6	0.084507	6	0.163842	6	0.0762712
chr1	85410312	85411311	8	0.701863	8	0.787234	8	0.390244	8	0.364865	8	0.253012	8	0.322581	8	0.130769
chr1	85773412	85774411	27	0.149045	24	0.1	27	0.0144928	27	0.0631229	27	0.0511628	27	0.185606	27	0.266075
chr1	85807612	85808611	5	0.88189	5	0.659574	5	0.363636	5	0.351351	5	0.25	5	0.782258	5	0.72
chr1	85992312	85993311	7	0.763699	7	0.432432	7	0.316456	7	0.269939	7	0.246479	7	0.302663	7	0.307692
chr1	86068112	86069111	9	0.941358	8	0.111111	9	0.244444	9	0.171429	9	0.115789	9	0.795666	9	0.718919
chr1	86072812	86073811	12	0.948052	12	0.166667	12	0.258824	12	0.267327	12	0.195122	12	0.668817	12	0.473077
chr1	86094512	86095511	10	0.950292	10	0.954545	10	0.636364	10	0.541176	10	0.319149	10	0.511696	10	0.393258
chr1	86968312	86969311	19	0.00438596	19	0.0289855	19	0.0128205	19	0.0424242	19	0.0112994	19	0.429712	19	0.0598291
chr1	87207312	87208311	6	0.862069	7	0.918919	6	0.357143	6	0.535714	6	0.159091	7	0.53125	7	0.571429
chr1	87277212	87278211	16	0.886194	16	0.535211	16	0.373626	16	0.308943	16	0.266409	16	0.850943	16	0.745968
chr1	87299012	87300011	24	0.0636872	24	0.221053	24	0.0451977	24	0.0288066	24	0.0743034	24	0.676944	24	0.575
chr1	87399812	87400811	19	0.858676	19	0.91358	19	0.637681	19	0.449275	19	0.385321	19	0.794063	19	0.546032
chr1	87582312	87583311	8	0.944444	8	0.0882353	8	0.142857	8	0.0660377	8	0.125984	8	0.774892	8	0.846995
chr1	87597112	87598111	58	0.0121429	58	0.0480349	48	0.015873	57	0.01766	58	0.0144665	58	0.102955	58	0.200444
chr1	87615012	87616011	7	0.793651	7	0.107143	7	0.0238095	7	0.0421053	7	0.0649351	7	0.318367	7	0.273885
chr1	87617712	87618711	30	0.0142012	30	0.0833333	30	0.00497512	30	0.0369004	30	0.0304054	30	0.0868385	30	0.183183
chr1	87666512	87667511	14	0.786618	14	0.30137	14	0.00980392	14	0.149351	14	0.0636364	14	0.658307	14	0.618919
chr1	87691812	87692811	12	0.915464	12	0.0961538	12	0.197368	12	0.125	12	0.132231	12	0.517668	12	0.308772
chr1	87799212	87800211	15	0.0860759	15	0.226667	15	0.0961538	15	0.0378788	15	0.0273224	15	0.406091	15	0.188406
chr1	87817412	87818411	9	0.879808	9	0.107692	9	0.0877193	9	0.0991736	9	0.0666667	9	0.607273	9	0.812227
chr1	87978912	87979911	8	0.875776	8	0.102564	8	0.148148	8	0.113924	8	0.1	8	0.676471	8	0.468208
chr1	88150612	88151611	18	0.495516	18	0.0957447	18	0.0546875	18	0.107843	18	0.188571	18	0.211091	18	0.40176
chr1	88368512	88369511	7	0.966981	7	0.238095	7	0.151515	7	0.316327	7	0.195402	7	0.5	7	0.571429
chr1	88417012	88418011	7	0.973856	6	0.2	7	0.218182	7	0.0967742	7	0.0769231	7	0.660465	7	0.537415
chr1	88419312	88420311	7	0.877907	7	0.259259	7	0.413793	7	0.183333	7	0.225	7	0.595122	7	0.385135
chr1	88433512	88434511	9	0.907975	9	0.266667	9	0.37037	9	0.45283	9	0.174757	9	0.311688	9	0.259067
chr1	88439012	88440011	8	0.947137	8	0.131579	8	0.25	8	0.297297	8	0.17757	8	0.687764	8	0.669811
chr1	88599312	88600311	7	0.935714	7	0.866667	7	0.529412	7	0.681159	7	0.403509	7	0.827103	7	0.664671
chr1	88646112	88647111	13	0.576471	13	0.867647	13	0.453333	13	0.328125	13	0.302521	13	0.378378	13	0.372093
chr1	88761112	88762111	6	0.973214	6	0.914286	6	0.666667	6	0.576923	6	0.435484	6	0.933775	6	0.864865
chr1	88869812	88870811	8	0.83871	8	0.75	8	0.574468	8	0.456522	8	0.333333	8	0.763713	8	0.656566
chr1	88920812	88921811	13	0.524927	13	0.431373	13	0.27551	13	0.21875	13	0.196078	13	0.65736	13	0.375465
chr1	89113412	89114411	9	0.946524	9	0.188406	9	0.173077	9	0.231405	9	0.0854701	9	0.823077	9	0.798701
chr1	89202612	89203611	7	0.925	7	0.96	7	0.833333	7	0.725806	7	0.619048	7	0.936508	7	0.769737
chr1	89438912	89439911	5	0.939189	5	0.727273	5	0.645161	5	0.465517	5	0.405797	5	0.846561	5	0.720721
chr1	89551212	89552211	5	0.898876	5	0.172414	5	0.419355	5	0.245283	5	0.196078	5	0.836601	5	0.855556
chr1	89996212	89997211	8	0.941392	8	0.966102	8	0.8	8	0.616279	8	0.546512	8	0.713805	8	0.832461
chr1	90031512	90032511	5	0.944444	5	0.97619	5	0.709677	5	0.59375	5	0.472727	5	0.895954	5	0.577586
chr1	90064112	90065111	6	0.8125	6	0.190476	6	0.30303	6	0.125	6	0.126582	6	0.644295	6	0.511278
chr1	90245712	90246711	11	0.865429	10	0.27027	9	0.0967742	11	0.209459	11	0.114504	11	0.825472	11	0.608295
chr1	90259712	90260711	12	0.943601	12	0.361702	12	0.25641	12	0.301471	12	0.178771	12	0.8	12	0.720588
chr1	90267312	90268311	7	0.955357	7	0.181818	7	0.1	7	0.2	7	0.132653	7	0.812245	7	0.754098
chr1	90302312	90303311	5	0.89313	5	0.928571	5	0.592593	5	0.465116	5	0.413333	5	0.474286	5	0.861789
chr1	90331412	90332411	7	0.977376	5	0.923077	7	0.393939	7	0.597222	7	0.448718	7	0.811594	7	0.729885
chr1	90371612	90372611	8	0.950893	8	0.864407	8	0.674419	8	0.59434	8	0.49	8	0.420875	8	0.457711
chr1	90376112	90377111	8	0.952381	8	0.807692	8	0.758621	8	0.592	8	0.410256	8	0.459821	8	0.353293
chr1	90378612	90379611	5	0.975	5	0.964286	5	0.384615	5	0.536232	5	0.53125	5	0.908497	5	0.82906
chr1	90394812	90395811	7	0.981481	7	0.961538	7	0.537313	7	0.677966	7	0.508197	7	0.923077	7	0.923077
chr1	90399912	90400911	17	0.964706	17	0.977444	17	0.657895	17	0.694444	17	0.544554	17	0.923664	17	0.79
chr1	90404112	90405111	13	0.97377	13	0.605263	13	0.357143	13	0.440252	13	0.434211	13	0.743719	13	0.801843
chr1	90408712	90409711	8	0.970833	8	0.04	8	0.0333333	8	0.272727	8	0.1125	8	0.687243	8	0.472603
chr1	90420012	90421011	7	0.956284	7	0.419355	7	0.128205	7	0.279412	7	0.104348	7	0.79703	7	0.186992
chr1	90741012	90742011	6	0.905325	6	0.785714	6	0.761905	6	0.639344	6	0.357143	6	0.890323	6	0.677632
chr1	90967212	90968211	14	0.897243	14	0.915493	14	0.584158	14	0.571429	14	0.375691	14	0.608018	14	0.531017
chr1	91186812	91187811	16	0.0470588	16	0.037037	16	0.0196078	16	0.0203046	16	0.0342466	16	0.0477612	16	0.121528
chr1	91193812	91194811	26	0.0287511	26	0.0275862	26	0.00840336	26	0.0108696	26	0.0179211	26	0.0280543	26	0.24763
chr1	91227012	91228011	17	0.745955	17	0	17	0.0225564	17	0.111607	17	0.134831	17	0.238011	17	0.381579
chr1	91274512	91275511	6	0.940828	6	0.405405	6	0.325581	6	0.5	6	0.177215	6	0.242718	6	0.361345
chr1	91299612	91300611	31	0.00902379	31	0.0410959	31	0.0241935	31	0.0308483	31	0.0204082	31	0.0328	31	0.456923
chr1	91302912	91303911	18	0.895522	18	0.932692	18	0.75	18	0.423077	18	0.454128	18	0.402456	18	0.780105
chr1	91307112	91308111	25	0.191131	25	0.984848	25	0.256098	25	0.490196	25	0.399015	25	0.0816327	25	0.728324
chr1	91488512	91489511	11	0.596296	11	0.207317	11	0.15	11	0.0555556	11	0.0481928	11	0.923434	11	0.828452
chr1	91557712	91558711	9	0.673267	9	0.0277778	9	0.0869565	9	0.0714286	9	0.0869565	9	0.616438	9	0.253731
chr1	91563912	91564911	9	0.959707	9	0.205128	9	0.2	9	0.242857	9	0.1375	9	0.812925	9	0.264706
chr1	91569312	91570311	9	0.676471	9	0.190476	9	0.0655738	9	0.0897436	9	0.115385	9	0.322034	9	0.522293
chr1	91585712	91586711	7	0.885714	6	0.030303	7	0.0869565	7	0.175676	7	0.0786517	7	0.694064	7	0.516949
chr1	91589712	91590711	8	0.939286	8	0.372549	8	0.0731707	8	0.076087	8	0.0495868	8	0.901575	8	0.696809
chr1	91604212	91605211	8	0.847737	8	0.794872	8	0.382979	8	0.408696	8	0.224299	8	0.526154	8	0.672043
chr1	91607212	91608211	7	0.927273	7	0.914894	7	0.461538	7	0.47619	7	0.287879	7	0.703704	7	0.555556
chr1	91630612	91631611	18	0.0865854	18	0.571429	18	0.188312	18	0.0932642	18	0.0578778	18	0.437824	18	0.390023
chr1	91748012	91749011	6	0.823864	6	0.736842	6	0.487805	6	0.568182	6	0.226667	6	0.54359	6	0.454545
chr1	91852512	91853511	25	0.906143	24	0.425532	25	0.337621	25	0.327623	25	0.211688	25	0.84989	25	0.452675
chr1	91967812	91968811	6	0.184524	6	0.78125	6	0.28	6	0.290909	6	0.151515	6	0.570136	6	0.495575
chr1	91976812	91977811	9	0.948276	9	0.787234	9	0.517241	9	0.506494	9	0.268657	9	0.853107	9	0.359551
chr1	92055112	92056111	16	0.953061	16	0.285714	16	0.180328	16	0.141026	16	0.114894	16	0.782022	16	0.64311
chr1	92076812	92077811	19	0.911877	19	0.261538	18	0.123077	19	0.0935673	19	0.0730337	19	0.477477	19	0.347368
chr1	92097312	92098311	11	0.949602	11	0.159091	11	0.16	11	0.079646	11	0.0661157	11	0.766234	11	0.832558
chr1	92110312	92111311	8	0.948387	8	0.157895	8	0.184211	8	0.116279	8	0.171875	8	0.420139	8	0.681564
chr1	92149012	92150011	12	0.957806	12	0.891892	12	0.673077	12	0.411765	12	0.244275	12	0.248731	12	0.538012
chr1	92178612	92179611	16	0.943694	16	0.895349	16	0.478261	16	0.576471	16	0.495798	16	0.591579	16	0.156463
chr1	92244412	92245411	8	0.971963	8	0.595238	8	0.240506	8	0.298246	8	0.242424	8	0.669841	8	0.801047
chr1	92256512	92257511	8	0.898833	8	0.847826	8	0.5	8	0.367089	8	0.33871	8	0.460714	8	0.503448
chr1	92906912	92907911	40	0.00855365	40	0.123377	40	0.00809717	40	0.0173913	40	0.00943396	40	0.68661	40	0.526978
chr1	93324312	93325311	19	0.401079	19	0.557377	19	0.369231	19	0.301136	19	0.237288	19	0.531418	19	0.347826
chr1	93459412	93460411	9	0.863014	9	0.142857	9	0.18	9	0.0666667	9	0.0860215	9	0.665635	9	0.554404
chr1	93486912	93487911	8	0.645669	8	0.166667	8	0.171429	8	0.175676	8	0.105263	8	0.458564	8	0.371069
chr1	93590112	93591111	5	0.744186	5	0.888889	5	0.533333	5	0.396226	5	0.522727	5	0.6	5	0.678161
chr1	93740912	93741911	8	0.944954	8	0.888889	8	0.744681	8	0.5	8	0.465347	8	0.833333	8	0.724868
chr1	93770112	93771111	5	0.818182	5	0.921053	5	0.6	5	0.508772	5	0.378378	5	0.596154	5	0.518987
chr1	93809512	93810511	13	0.455285	7	1	12	0.55814	13	0.391753	13	0.370787	13	0.91	13	0.704082
chr1	93877412	93878411	9	0.978858	9	0.969697	9	0.633803	9	0.638095	9	0.426087	9	0.926471	9	0.841837
chr1	93916412	93917411	11	0.551095	11	0.851064	10	0.48	11	0.418033	11	0.283582	11	0.891496	11	0.88024
chr1	94059312	94060311	15	0.953172	15	0.936508	15	0.57732	15	0.44586	15	0.43617	15	0.676568	15	0.205607
chr1	94082512	94083511	10	0.964736	10	0.830508	10	0.530864	10	0.556818	10	0.329268	10	0.686076	10	0.632911
chr1	94094812	94095811	7	0.807692	7	0.948718	7	0.521739	7	0.397727	7	0.2125	7	0.52193	7	0.461039
chr1	94097012	94098011	9	0.966667	9	0.861111	9	0.583333	9	0.543689	9	0.483221	9	0.834862	9	0.745283
chr1	94101212	94102211	13	0.973105	13	0.971429	13	0.625	13	0.717742	13	0.568966	13	0.440389	13	0.774011
chr1	94104112	94105111	16	0.96875	16	0.904762	16	0.708861	16	0.664557	16	0.523256	16	0.551643	16	0.493671
chr1	94128912	94129911	8	0.917143	8	0.793103	8	0.578947	8	0.469388	8	0.336207	8	0.82029	8	0.535354
chr1	94156312	94157311	6	0.933333	6	0.1	6	0.131579	6	0.0540541	6	0.0877193	6	0.514451	6	0.588235
chr1	94187912	94188911	16	0.945804	16	0.0181818	16	0.0840336	16	0.06875	16	0.175258	16	0.328685	16	0.555556
chr1	94215112	94216111	9	0.942708	9	0.183673	9	0.125	9	0.2625	9	0.0740741	9	0.632432	9	0.664336
chr1	94279412	94280411	8	0.9575	8	0.510204	8	0.297872	8	0.321839	8	0.215517	8	0.727273	8	0.602273
chr1	94281812	94282811	10	0.968661	10	0.666667	10	0.629032	10	0.462264	10	0.323529	10	0.815126	10	0.670588
chr1	94286612	94287611	8	0.95283	8	0.961538	8	0.557377	8	0.32381	8	0.185185	8	0.721393	8	0.133333
chr1	94294312	94295311	12	0.954907	12	0.953125	12	0.508197	12	0.549618	12	0.428571	12	0.865591	12	0.730038
chr1	94309512	94310511	15	0.833013	12	0.859649	15	0.653846	15	0.580153	15	0.429268	15	0.750466	15	0.307018
chr1	94354012	94355011	7	0.947368	7	0.952381	7	0.653846	7	0.655172	7	0.571429	7	0.431138	7	0.609524
chr1	94477512	94478511	19	0.89505	19	0.75	19	0.666667	19	0.518987	19	0.322314	19	0.369538	19	0.511682
chr1	94504712	94505711	14	0.805743	13	0.965517	14	0.470588	14	0.611111	14	0.393204	14	0.648374	14	0.421986
chr1	94511012	94512011	32	0.096432	31	0.696078	32	0.234742	32	0.256303	32	0.09375	32	0.312734	32	0.0909091
chr1	94513612	94514611	13	0.95933	13	0.913043	13	0.521739	13	0.590164	13	0.311475	13	0.466667	13	0.448387
chr1	94519412	94520411	9	0.943689	9	0.918919	9	0.712871	9	0.488889	9	0.364583	9	0.874791	9	0.655977
chr1	94526812	94527811	8	0.864662	8	0.888889	8	0.482759	8	0.534091	8	0.159292	8	0.207006	8	0.276471
chr1	94559612	94560611	18	0.18232	17	0.72	18	0.485294	18	0.307317	18	0.333333	18	0.418079	18	0.26284
chr1	94571012	94572011	18	0.944895	14	0.230769	18	0.102564	18	0.0887574	18	0.100917	18	0.459165	18	0.478528
chr1	94724812	94725811	8	0.948113	8	0.268293	8	0.179487	8	0.128205	8	0.193277	8	0.768519	8	0.674556
chr1	94784712	94785711	10	0.970238	10	0.227273	9	0.0714286	10	0.0970874	10	0.0743802	10	0.704348	10	0.777202
chr1	94792112	94793111	18	0.166139	18	0.0266667	18	0.0211268	18	0.0368664	18	0.0181818	18	0.240288	18	0.186813
chr1	94801012	94802011	18	0.957055	17	0.040404	18	0.307692	18	0.169697	18	0.0909091	18	0.399606	18	0.214286
chr1	94873512	94874511	12	0.962687	12	0.078125	12	0.246575	12	0.198473	12	0.210526	12	0.705882	12	0.532338
chr1	94946812	94947811	7	0.897959	7	0.944444	7	0.6	7	0.460317	7	0.271605	7	0.323353	7	0.444444
chr1	94987612	94988611	7	0.768116	7	0.166667	7	0.0857143	7	0.171717	7	0.0875	7	0.428571	7	0.205714
chr1	95017212	95018211	12	0.969027	12	0.138889	12	0.131313	12	0.141892	12	0.252033	12	0.675789	12	0.391791
chr1	95020112	95021111	12	0.948655	12	0.28	12	0.122807	12	0.137931	12	0.120253	12	0.797101	12	0.755396
chr1	95089112	95090111	17	0.951439	16	0.140351	17	0.157895	17	0.142857	17	0.174699	17	0.580169	17	0.431438
chr1	95123112	95124111	12	0.936455	12	0.166667	12	0.206349	12	0.0992366	12	0.016	12	0.669421	12	0.376984
[truncated: 38,518 more rows]

## Sheet: mouse
			Sperm		Oocyte		2-cell		4-cell		ICM		E6.5d		E7.5d		Placenta
chr	start	end	CpG#	AveML	CpG#	AveML	CpG#	AveML	CpG#	AveML	CpG#	AveML	CpG#	AveML	CpG#	AveML	CpG#	AveML
chr1	4769919	4770918	12	0.0163666	12	0.629921	12	0.370213	12	0.324074	12	0.159722	12	0.396072	12	0.455696	12	0.385892
chr1	4819019	4820018	10	0.96131	10	0.463576	10	0.35369	10	0.19715	10	0.0278746	10	0.757642	10	0.888136	10	0.743191
chr1	7103519	7104518	7	0.964455	7	0.811321	7	0.559727	7	0.564935	7	0.172249	7	0.735119	7	0.828452	7	0.767677
chr1	9571419	9572418	10	0.957447	10	0.915584	10	0.831461	10	0.7723	10	0.399317	10	0.514706	10	0.710963	10	0.567474
chr1	9627019	9628018	10	0.856467	11	0.311005	11	0.0458015	11	0.107143	11	0.0273973	11	0.638075	11	0.691877	11	0.462882
chr1	12707019	12708018	15	0.798762	16	0.582656	16	0.327731	16	0.242881	16	0.0793201	16	0.650086	16	0.888889	17	0.822727
chr1	12711019	12712018	7	0.50995	9	0.621528	9	0.35782	9	0.262735	9	0.113095	9	0.634429	9	0.729805	12	0.680412
chr1	12722519	12723518	9	0.962451	9	0.475	9	0.332494	9	0.243333	9	0.0816327	9	0.703371	9	0.857639	9	0.643243
chr1	12748219	12749218	11	0.963068	11	0.887967	11	0.866878	11	0.836893	11	0.449074	11	0.76507	11	0.839104	11	0.663158
chr1	12752569	12753568	9	0.963964	9	0.867257	9	0.788506	9	0.663818	9	0.4	9	0.731765	9	0.866864	9	0.724
chr1	12762369	12763368	7	0.971429	7	0.92381	7	0.791045	7	0.817352	7	0.245763	7	0.57971	7	0.735849	7	0.586207
chr1	12771519	12772518	9	0.966667	9	0.538462	9	0.426573	9	0.364929	9	0.172727	9	0.668966	9	0.801136	9	0.702703
chr1	12790319	12791318	11	0.946984	9	0.816327	11	0.622568	12	0.649215	12	0.248201	12	0.602326	11	0.696774	12	0.518182
chr1	12795219	12796218	7	0.968051	9	0.865116	9	0.601467	9	0.60241	9	0.237113	9	0.593533	9	0.66323	9	0.573222
chr1	13585119	13586118	5	0.942308	5	0.839286	5	0.583333	5	0.611111	5	0.154545	5	0.754717	5	0.87619	5	0.403846
chr1	13599419	13600418	6	0.956403	6	0.462121	6	0.152174	6	0.0852713	6	0.0286738	6	0.677812	6	0.742537	6	0.674847
chr1	13631969	13632968	11	0.964407	11	0.889952	11	0.717949	11	0.616702	11	0.313589	11	0.760791	11	0.817552	12	0.75
chr1	13650869	13651868	14	0.981102	14	0.3475	14	0.293808	14	0.125	14	0.0272277	14	0.761836	14	0.841328	14	0.670241
chr1	13656269	13657268	5	0.9625	5	0.675	5	0.495798	5	0.329032	5	0.0887097	5	0.787709	5	0.803419	6	0.690789
chr1	16115619	16116618	12	0.555781	12	0.768041	12	0.463007	12	0.586301	12	0.249275	12	0.448276	12	0.433566	13	0.714286
chr1	16649319	16650318	6	0.956863	5	0.783133	6	0.570621	6	0.170213	6	0.0892857	6	0.877551	6	0.886667	6	0.782178
chr1	20775819	20776818	6	0.971311	6	0.766871	6	0.794776	6	0.797153	6	0.396624	6	0.758364	6	0.827273	6	0.753165
chr1	20895969	20896968	11	0.962598	11	0.396067	11	0.318987	11	0.12993	11	0.0833333	11	0.707317	11	0.794872	12	0.70751
chr1	20905119	20906118	15	0.964387	15	0.450549	15	0.254747	15	0.17207	15	0.0533643	15	0.773171	15	0.881295	15	0.801546
chr1	20908019	20909018	7	0.266667	6	0.108696	7	0.393013	7	0.0187793	7	0.00549451	7	0.342857	7	0.373494	9	0.601351
chr1	20985219	20986218	13	0.921429	13	0.785714	13	0.666099	13	0.607362	13	0.275281	13	0.714015	13	0.84104	13	0.696203
chr1	20997319	20998318	13	0.938538	13	0.705882	13	0.535655	13	0.568012	13	0.286145	13	0.515487	13	0.631579	14	0.293814
chr1	21052019	21053018	11	0.96649	11	0.522088	11	0.375887	11	0.390863	11	0.12459	11	0.715768	11	0.667692	11	0.468085
chr1	21075519	21076518	9	0.948276	10	0.186567	10	0.270349	10	0.352941	10	0.129464	10	0.501493	10	0.560669	11	0.291429
chr1	21096619	21097618	17	0.387967	17	0.254197	17	0.135241	17	0.159832	17	0.0258216	17	0.60419	17	0.800322	17	0.652079
chr1	21231119	21232118	6	0.930909	7	0.4	7	0.182796	7	0.118081	7	0.0797872	7	0.62341	7	0.829694	7	0.586957
chr1	21253019	21254018	15	0.976331	15	0.529762	15	0.434174	15	0.342291	15	0.162791	15	0.587227	15	0.766082	15	0.482927
chr1	21256819	21257818	11	0.954212	7	0.42515	11	0.280992	11	0.0930233	11	0.0314465	11	0.614458	11	0.793594	11	0.587065
chr1	24133361	24134360	22	0.0252463	22	0.111111	23	0.0842528	23	0.092955	23	0.0364807	23	0.301762	23	0.386114	23	0.415138
chr1	33563755	33564754	11	0.93159	11	0.795652	11	0.695761	11	0.630197	11	0.246305	11	0.826087	11	0.810631	11	0.768924
chr1	33642055	33643054	14	0.969083	14	0.957704	14	0.820755	14	0.588771	14	0.289744	14	0.866114	14	0.882083	14	0.82659
chr1	33663455	33664454	19	0.966777	19	0.859756	19	0.560074	19	0.41349	19	0.141002	19	0.629664	19	0.784387	19	0.722222
chr1	33713955	33714954	19	0.139671	19	0.311321	19	0.119458	19	0.0808926	19	0.00808081	19	0.288512	19	0.354902	19	0.243243
chr1	33742855	33743854	15	0.95735	15	0.751397	15	0.444444	15	0.398734	15	0.138075	15	0.355107	15	0.391117	15	0.35446
chr1	33747055	33748054	19	0.96138	19	0.394464	19	0.207156	19	0.162264	19	0.0491071	19	0.813036	19	0.860465	19	0.842301
chr1	33931255	33932254	12	0.963061	12	0.861818	12	0.668175	10	0.605802	12	0.37766	12	0.797005	12	0.898649	12	0.793388
chr1	33941455	33942454	9	0.954064	9	0.896907	9	0.765714	9	0.569579	9	0.218182	9	0.764151	9	0.866379	9	0.788235
chr1	33964205	33965204	17	0.891593	17	0.740838	17	0.739826	17	0.603015	17	0.385744	17	0.692632	16	0.743094	19	0.576923
chr1	33968355	33969354	19	0.972269	19	0.928899	19	0.698574	19	0.605951	19	0.290061	19	0.812281	19	0.86534	19	0.842437
chr1	33981655	33982654	15	0.953234	15	0.613883	15	0.724712	15	0.6596	15	0.273913	15	0.695701	15	0.836066	15	0.476071
chr1	33989255	33990254	11	0.967687	21	0.812793	20	0.586667	20	0.585304	21	0.27881	20	0.656788	19	0.849075	21	0.5671
chr1	34018455	34019454	6	0.963303	6	0.925532	6	0.793991	6	0.611111	6	0.306358	6	0.808664	6	0.862205	6	0.815789
chr1	34030205	34031204	5	0.971111	19	0.38764	19	0.324846	19	0.126206	19	0.045007	14	0.732751	19	0.876298	19	0.818887
chr1	34037455	34038454	14	0.958949	12	0.49635	16	0.278085	16	0.0677419	16	0.0586667	16	0.776957	16	0.879592	16	0.714286
chr1	34039655	34040654	12	0.965354	12	0.435185	12	0.406091	12	0.271341	12	0.0917874	12	0.79784	12	0.860169	12	0.73741
chr1	34043655	34044654	10	0.956912	10	0.815574	10	0.621176	10	0.488636	10	0.210526	10	0.720968	10	0.866667	10	0.634538
chr1	34052455	34053454	16	0.975059	16	0.847561	16	0.739766	16	0.620968	16	0.389791	16	0.817509	16	0.887405	16	0.721875
chr1	34056755	34057754	13	0.984127	18	0.966736	18	0.807839	18	0.675522	18	0.211009	18	0.736063	18	0.876033	18	0.758964
chr1	34060755	34061754	8	0.324723	8	0.736486	8	0.508929	8	0.49115	8	0.231034	8	0.327044	8	0.410959	8	0.283784
chr1	34063655	34064654	11	0.962662	11	0.908759	11	0.713551	11	0.73306	11	0.302452	11	0.803787	11	0.86456	11	0.76412
chr1	34085455	34086454	16	0.970437	16	0.952267	16	0.803487	16	0.587658	16	0.288503	16	0.861145	16	0.90301	16	0.837629
chr1	34090555	34091554	9	0.951374	10	0.714286	11	0.830239	11	0.677311	11	0.591304	11	0.812749	11	0.872131	11	0.62753
chr1	34097105	34098104	7	0.952607	7	0.673797	7	0.682143	7	0.630872	7	0.281081	7	0.729814	7	0.733813	7	0.613333
chr1	34127755	34128754	11	0.952096	11	0.875346	11	0.681564	11	0.561062	11	0.305677	11	0.678988	11	0.776567	14	0.442771
chr1	34132655	34133654	24	0.973231	24	0.657895	24	0.605634	24	0.683695	24	0.326055	24	0.81745	24	0.90469	24	0.612903
chr1	34149855	34150854	20	0.963881	21	0.963768	21	0.74255	21	0.639698	21	0.304734	21	0.837405	21	0.885301	22	0.82947
chr1	34155605	34156604	12	0.949519	12	0.913907	12	0.739308	12	0.817658	12	0.395189	12	0.812227	12	0.875723	12	0.838863
chr1	34163955	34164954	27	0.961867	27	0.827715	27	0.852037	27	0.757026	27	0.433476	27	0.752885	27	0.805054	30	0.721951
chr1	34462555	34463554	20	0.0325581	20	0.832359	20	0.491503	20	0.600719	20	0.206897	20	0.430769	20	0.492334	20	0.446328
chr1	34819155	34820154	8	0.961965	10	0.941026	9	0.665493	10	0.555305	10	0.165079	10	0.828239	10	0.88785	10	0.805243
chr1	34822905	34823904	9	0.952641	9	0.878505	9	0.715576	9	0.444444	9	0.246032	9	0.853383	9	0.946121	11	0.713896
chr1	34833505	34834504	6	0.961749	6	0.736527	6	0.645299	6	0.403509	6	0.229665	6	0.819048	6	0.86036	6	0.647059
chr1	36235655	36236654	6	0.970711	6	0.721739	6	0.666667	6	0.52514	6	0.274336	6	0.831897	6	0.893491	6	0.597315
chr1	36240455	36241454	7	0.96139	7	0.294643	7	0.186207	7	0.058296	7	0	7	0.811111	7	0.876147	7	0.785714
chr1	36251305	36252304	16	0.594136	14	0.102113	17	0.195477	16	0.0909091	16	0.0225873	15	0.216883	15	0.248201	17	0.439086
chr1	36297755	36298754	6	0.361823	6	0.424	6	0.304462	6	0.113846	6	0.0660377	6	0.59542	6	0.716172	6	0.5625
chr1	36516355	36517354	14	0.971728	15	0.936634	15	0.615894	15	0.531486	15	0.303202	13	0.838315	15	0.914119	15	0.821752
chr1	36520255	36521254	28	0.962345	28	0.916988	28	0.745933	28	0.644991	28	0.298229	28	0.866598	28	0.916778	28	0.838791
chr1	36527205	36528204	10	0.941414	14	0.949239	14	0.661479	14	0.705966	14	0.242775	14	0.862269	14	0.909565	14	0.810219
chr1	36696255	36697254	11	0.956803	11	0.414062	11	0.266958	11	0.205247	11	0.0662651	11	0.692833	11	0.756447	11	0.393678
chr1	36743755	36744754	22	0.80402	22	0.650694	22	0.622029	22	0.486832	22	0.295752	22	0.437167	22	0.581699	22	0.387826
chr1	36757755	36758754	16	0.860492	17	0.898305	17	0.795231	17	0.714107	17	0.262646	17	0.72	17	0.814346	17	0.743529
chr1	36844905	36845904	10	0.963855	10	0.846774	10	0.722348	10	0.59434	10	0.303797	10	0.455357	10	0.377698	10	0.461957
chr1	37409555	37410554	15	0.95082	15	0.922034	15	0.630592	15	0.514783	15	0.181598	15	0.569132	15	0.802239	17	0.349544
chr1	37503555	37504554	7	0.897059	7	0.873786	7	0.575875	7	0.433333	7	0.163121	7	0.625455	7	0.69863	7	0.591837
chr1	37524055	37525054	9	0.955621	9	0.87234	9	0.613636	9	0.638235	9	0.139241	9	0.680412	9	0.825758	10	0.532751
chr1	37527755	37528754	9	0.775	9	0.725806	9	0.527273	9	0.375	9	0.106977	9	0.765333	9	0.839357	9	0.751553
chr1	37615655	37616654	17	0.725883	17	0.320513	17	0.133333	17	0.0547264	17	0.0297203	17	0.698901	17	0.839827	17	0.615572
chr1	37687955	37688954	18	0.939802	19	0.314908	19	0.101952	19	0.0466583	19	0.0191972	19	0.634093	19	0.715241	19	0.639241
chr1	37883905	37884904	9	0.973872	11	0.900943	11	0.668122	11	0.52452	11	0.181058	11	0.662021	11	0.826577	11	0.737003
chr1	37900055	37901054	12	0.943333	12	0.328767	12	0.15261	12	0.162651	12	0.0319149	12	0.647866	12	0.639535	12	0.555205
chr1	38011605	38012604	9	0.939823	9	0.691729	9	0.657676	9	0.557562	9	0.493878	9	0.668421	9	0.757143	9	0.684
chr1	38058705	38059704	9	0.959259	8	0.838384	9	0.835859	9	0.680693	9	0.330855	9	0.809224	9	0.888199	9	0.712121
chr1	38109755	38110754	12	0.949755	12	0.925926	12	0.745714	12	0.740136	12	0.343849	12	0.818182	12	0.884758	13	0.654321
chr1	39292455	39293454	11	0.954	11	0.385542	11	0.252588	11	0.179325	11	0.0145349	11	0.660985	11	0.81383	11	0.563025
chr1	39335455	39336454	18	0.695518	19	0.513361	19	0.543152	19	0.544744	19	0.358814	19	0.573651	19	0.526003	19	0.504405
chr1	39348755	39349754	12	0.981878	11	0.583333	12	0.678095	12	0.641221	12	0.129151	12	0.736721	12	0.82684	12	0.618421
chr1	39424605	39425604	18	0.972826	18	0.853093	18	0.729017	18	0.655518	18	0.286378	18	0.73012	18	0.868263	18	0.777778
chr1	39429355	39430354	12	0.963768	12	0.770898	12	0.623256	12	0.694045	12	0.194444	12	0.49409	12	0.493261	12	0.48
chr1	39450355	39451354	14	0.9609	14	0.765306	14	0.635575	14	0.716895	14	0.243455	14	0.773669	14	0.809628	14	0.704082
chr1	39455055	39456054	26	0.96334	26	0.906863	26	0.65456	21	0.575736	26	0.357143	26	0.792624	26	0.887866	26	0.742179
chr1	39527305	39528304	13	0.854993	13	0.621622	13	0.47483	13	0.474409	13	0.173121	13	0.330144	13	0.404382	13	0.291045
chr1	39839355	39840354	26	0.0350584	26	0.270315	26	0.155354	26	0.0618632	26	0.0200669	26	0.3744	26	0.51157	26	0.540541
chr1	39858255	39859254	8	0.952494	8	0.268519	8	0.29703	8	0.0942029	8	0.0171233	8	0.527426	8	0.721154	8	0.556213
chr1	39884755	39885754	20	0.155767	20	0.363636	20	0.143982	20	0.121483	20	0.0326923	20	0.57381	20	0.729496	20	0.708241
chr1	39894955	39895954	6	0.893939	6	0.238462	6	0.115385	6	0.0348837	6	0.0227273	6	0.415335	6	0.473451	6	0.363095
chr1	39926155	39927154	19	0.960091	19	0.483333	19	0.327893	19	0.104283	19	0.0482375	19	0.549811	19	0.686275	19	0.554084
chr1	39939455	39940454	17	0.971779	17	0.780538	17	0.586498	17	0.521672	17	0.257092	17	0.806162	17	0.851254	17	0.651376
chr1	39945155	39946154	7	0.960674	7	0.851064	7	0.579505	7	0.356164	7	0.133663	7	0.760108	7	0.825203	7	0.580645
chr1	39948255	39949254	7	0.693333	7	0.557252	7	0.302326	7	0.177536	7	0.122951	7	0.691643	7	0.798354	7	0.517241
chr1	39952755	39953754	11	0.961023	15	0.904762	15	0.590764	15	0.603306	15	0.303681	15	0.739459	15	0.860627	15	0.555921
chr1	39955455	39956454	12	0.950166	10	0.727749	12	0.435666	12	0.354639	12	0.135321	12	0.669002	12	0.819026	12	0.71466
chr1	39958255	39959254	11	0.874275	11	0.194444	11	0.184426	11	0.147638	11	0.0167131	11	0.831889	11	0.887468	11	0.741935
chr1	39968655	39969654	10	0.952456	10	0.610687	10	0.506098	10	0.308861	10	0.1625	10	0.687266	10	0.876374	10	0.625571
chr1	39998655	39999654	20	0.962202	20	0.94964	20	0.753493	20	0.754808	20	0.343348	20	0.870354	20	0.902796	20	0.877049
chr1	40001805	40002804	10	0.97731	10	0.88189	10	0.67767	10	0.639723	10	0.282609	10	0.809035	10	0.870536	10	0.593886
chr1	43123055	43124054	27	0.034919	29	0.48494	29	0.253456	29	0.107702	29	0.0183044	29	0.814621	29	0.909258	29	0.828035
chr1	43138855	43139854	7	0.566667	8	0.192308	9	0.11655	8	0.117391	9	0.0486726	9	0.281324	9	0.409396	9	0.391304
chr1	45587455	45588454	10	0.196809	11	0.381166	12	0.166667	12	0.219048	12	0.0599251	12	0.758	12	0.844884	12	0.613169
chr1	45859355	45860354	7	0.977887	7	0.101449	7	0.227414	7	0.239837	7	0.0633484	7	0.718137	7	0.831884	7	0.445714
chr1	45929855	45930854	6	0.976667	6	0.544304	6	0.391304	6	0.261084	6	0.121622	6	0.698842	6	0.789474	6	0.72956
chr1	51529956	51530955	9	0.955854	8	0.353261	10	0.164602	10	0.0694444	10	0.0271739	10	0.607516	10	0.733796	10	0.353982
chr1	52126556	52127555	13	0.966281	15	0.751843	15	0.808204	15	0.757692	15	0.445652	15	0.790776	15	0.886443	15	0.790068
chr1	53182256	53183255	7	0.942238	7	0.901163	7	0.724832	7	0.785388	7	0.476744	7	0.623693	7	0.641509	7	0.614286
chr1	53822856	53823855	9	0.948148	9	0.761905	9	0.620253	9	0.611905	9	0.174312	9	0.342618	9	0.344398	9	0.47093
chr1	53838806	53839805	12	0.967236	12	0.955157	12	0.756711	12	0.763848	12	0.5	12	0.777083	12	0.886792	12	0.726351
chr1	53851256	53852255	7	0.958656	6	0.961538	7	0.746439	7	0.773006	7	0.220238	7	0.819588	7	0.89418	8	0.316239
chr1	55022856	55023855	5	0.933884	5	0.735294	5	0.364641	5	0.155556	5	0.054878	5	0.648148	5	0.79096	5	0.602041
chr1	55057356	55058355	7	0.962329	6	0.34	7	0.188192	7	0.142857	7	0.0353535	7	0.775244	7	0.908745	7	0.673913
chr1	55090956	55091955	10	0.952869	10	0.805882	10	0.609687	10	0.601093	10	0.259009	10	0.719844	10	0.868493	10	0.587302
chr1	57369156	57370155	6	0.949686	10	0.921233	10	0.916974	10	0.851528	10	0.643505	10	0.795981	10	0.861893	10	0.803279
chr1	57988506	57989505	13	0.696864	13	0.134884	13	0.154762	13	0.0844037	13	0.0310078	13	0.709459	13	0.842593	13	0.558594
chr1	58143956	58144955	15	0.952518	15	0.33162	15	0.279101	15	0.240204	15	0.106436	15	0.661337	15	0.749164	15	0.60179
chr1	58345506	58346505	16	0.974419	16	0.52967	16	0.265233	16	0.166415	16	0.0288889	16	0.523856	16	0.692308	16	0.515815
chr1	58350956	58351955	17	0.981839	17	0.521858	16	0.206463	17	0.137124	17	0.0836364	17	0.661224	17	0.810147	17	0.533875
chr1	58398656	58399655	11	0.978155	14	0.928382	14	0.815203	14	0.728132	14	0.320955	14	0.888996	14	0.925433	14	0.756098
chr1	58420056	58421055	10	0.922222	10	0.796875	10	0.682119	10	0.652381	10	0.244966	10	0.736	10	0.885154	10	0.565543
chr1	58724156	58725155	14	0.980861	5	0.125	13	0.128205	10	0.15	12	0.0502513	11	0.769231	10	0.594203	14	0.631579
chr1	58952156	58953155	9	0.974312	9	0.858824	9	0.634199	9	0.673469	9	0.256684	9	0.619503	9	0.751497	9	0.478261
chr1	58957156	58958155	5	0.943662	5	0.792683	5	0.717647	5	0.797468	5	0.251208	5	0.75	5	0.822581	5	0.521008
chr1	59216156	59217155	13	0.961712	12	0.888889	13	0.796954	13	0.820253	13	0.266476	13	0.818402	13	0.883289	13	0.710638
chr1	59268856	59269855	18	0.259003	18	0.192913	18	0.198347	18	0.0522788	18	0.0108992	18	0.45858	18	0.631491	18	0.487936
chr1	59316206	59317205	11	0.888514	11	0.541667	11	0.428916	11	0.376022	11	0.155462	11	0.344622	11	0.174334	11	0.386935
chr1	59465256	59466255	20	0.967449	20	0.817829	20	0.659735	20	0.577189	20	0.326203	20	0.717347	20	0.83908	20	0.798942
chr1	59471256	59472255	11	0.945833	11	0.300613	11	0.181818	11	0.0686071	11	0.0689655	11	0.474157	11	0.4	11	0.564246
chr1	59474156	59475155	18	0.951673	18	0.461538	18	0.362018	18	0.179916	18	0.0183908	18	0.689571	18	0.715447	18	0.775
chr1	59507856	59508855	16	0.177515	16	0.255193	16	0.13617	16	0.0797799	16	0.0252874	16	0.512451	16	0.387156	16	0.562334
chr1	59511656	59512655	11	0.922272	9	0.142857	11	0.14899	11	0.129676	11	0.0194805	11	0.531409	11	0.614849	11	0.629213
chr1	59659156	59660155	14	0.920477	13	0.939189	14	0.708861	14	0.583514	14	0.125424	14	0.862816	14	0.90121	14	0.794239
chr1	59693356	59694355	7	0.967153	7	0.929825	7	0.75	7	0.75974	7	0.270936	7	0.81155	7	0.825328	7	0.774194
chr1	59725456	59726455	13	0.846154	13	0.685039	13	0.505519	13	0.489888	13	0.0966057	13	0.667857	13	0.752381	13	0.520913
chr1	59728356	59729355	18	0.142857	18	0.486702	18	0.195467	18	0.0462329	18	0.017284	18	0.745721	18	0.792661	18	0.787645
chr1	59732056	59733055	7	0.928105	9	0.494186	9	0.354217	9	0.213918	9	0.0849057	9	0.771203	9	0.813559	9	0.835165
chr1	60542856	60543855	6	0.946078	6	0.869048	6	0.710059	5	0.61236	6	0.0969697	6	0.640909	6	0.766839	6	0.531915
chr1	63080526	63081525	8	0.970667	8	0.896414	8	0.706231	8	0.805112	8	0.274611	8	0.793173	8	0.896057	8	0.741935
chr1	63097126	63098125	8	0.941176	8	0.904762	8	0.890282	8	0.735409	7	0.276596	8	0.854785	7	0.9125	8	0.826347
chr1	63192676	63193675	9	0.954762	9	0.744898	9	0.564669	9	0.551821	9	0.128405	9	0.693157	9	0.752351	9	0.386047
chr1	63204026	63205025	10	0.922865	10	0.560976	10	0.554054	10	0.570909	10	0.27204	10	0.332394	10	0.31454	10	0.269939
chr1	63207926	63208925	8	0.944444	7	0.844961	8	0.751724	8	0.779279	8	0.232558	8	0.744337	8	0.867647	8	0.66
chr1	63439826	63440825	5	0.986547	5	0.333333	5	0.300699	5	0.17	5	0.0462963	5	0.613043	5	0.791139	6	0.673469
chr1	63458126	63459125	10	0.857391	12	0.335938	13	0.263815	13	0.153689	13	0.0340909	13	0.570435	13	0.741935	14	0.612613
chr1	63993976	63994975	17	0.104809	16	0.0688836	17	0.0668449	15	0.0521042	17	0.0200501	17	0.518056	16	0.598058	17	0.428571
chr1	64003626	64004625	11	0.943015	11	0.326923	11	0.256983	11	0.0340909	11	0.0579151	11	0.574786	11	0.68942	11	0.623616
chr1	64039226	64040225	13	0.952941	13	0.921922	13	0.736739	13	0.704485	13	0.351266	13	0.869176	13	0.902676	13	0.831325
chr1	64066526	64067525	12	0.965015	11	0.542373	12	0.35514	12	0.326633	12	0.163265	12	0.657068	12	0.714286	12	0.685083
chr1	64087626	64088625	14	0.575829	14	0.131579	14	0.0556522	14	0.116129	14	0.0588235	14	0.583468	14	0.64375	17	0.401993
chr1	64097326	64098325	7	0.947945	7	0.79397	7	0.5125	7	0.45	7	0.259459	7	0.619938	7	0.712598	7	0.552147
chr1	64106426	64107425	7	0.938053	7	0.474138	7	0.314685	7	0.63253	7	0.112782	7	0.541284	7	0.482517	7	0.659574
chr1	64117576	64118575	13	0.911964	14	0.826255	14	0.598485	14	0.537815	14	0.236842	14	0.635046	14	0.714556	14	0.480447
chr1	64623176	64624175	19	0.954913	19	0.746667	19	0.6388	19	0.564772	19	0.298658	19	0.530945	19	0.711082	19	0.433206
chr1	64714926	64715925	6	0.93808	6	0.765957	6	0.74581	6	0.674897	6	0.219388	6	0.735736	6	0.836449	6	0.588957
chr1	64730126	64731125	15	0.969655	15	0.774436	15	0.50838	15	0.371765	15	0.214575	15	0.8	15	0.88454	15	0.787582
chr1	64753126	64754125	17	0.170732	17	0.83662	17	0.601974	17	0.436893	17	0.146628	17	0.759547	17	0.818557	17	0.664286
chr1	65117726	65118725	8	0.962162	8	0.775862	8	0.704861	8	0.634561	8	0.083682	8	0.469444	8	0.654676	8	0.42515
chr1	65172126	65173125	6	0.813492	6	0.757009	6	0.510101	6	0.445498	6	0.262774	6	0.607143	6	0.722772	7	0.62963
chr1	66693526	66694525	15	0.971065	15	0.928571	15	0.768559	15	0.761092	15	0.375576	15	0.613372	15	0.72	18	0.528708
chr1	71098976	71099975	8	0.959288	8	0.863095	8	0.643836	8	0.469231	8	0.153846	8	0.78979	8	0.855967	8	0.763285
chr1	71568776	71569775	9	0.956403	9	0.836283	9	0.821078	9	0.696594	9	0.155932	9	0.836145	9	0.919192	9	0.747423
chr1	71609926	71610925	10	0.918981	10	0.517986	10	0.419006	10	0.212254	10	0.101626	10	0.763098	10	0.865103	10	0.794872
chr1	71635026	71636025	10	0.838346	10	0.590909	10	0.378238	10	0.125313	10	0.07173	10	0.8125	10	0.900498	10	0.761317
chr1	71640526	71641525	19	0.966086	19	0.601078	19	0.243341	19	0.0982906	19	0.0347958	19	0.862	19	0.931573	19	0.741201
chr1	71656476	71657475	16	0.954639	15	0.215116	16	0.189435	16	0.160671	15	0.0477941	16	0.642978	16	0.75	16	0.5
chr1	71691726	71692725	8	0.951782	8	0.232394	8	0.300341	8	0.277778	8	0.0695652	8	0.600522	8	0.749196	8	0.538462
chr1	72167726	72168725	16	0.94108	16	0.969595	16	0.792683	16	0.672945	16	0.272109	16	0.816187	16	0.899029	16	0.879656
chr1	72172226	72173225	18	0.960581	17	0.945087	18	0.688591	18	0.609884	18	0.198095	18	0.63871	18	0.791815	18	0.579515
chr1	72178626	72179625	21	0.97066	21	0.960818	21	0.898117	21	0.855249	21	0.46543	21	0.783378	21	0.832117	21	0.793372
chr1	72184826	72185825	12	0.969904	12	0.530075	12	0.239264	12	0.164751	12	0.0456522	12	0.712256	12	0.809524	12	0.712329
chr1	72205326	72206325	10	0.974293	10	0.877637	10	0.700965	10	0.686567	10	0.095679	10	0.70438	10	0.86398	10	0.718978
chr1	72219926	72220925	8	0.944573	8	0.21118	8	0.15528	8	0.111111	8	0.0141844	8	0.362353	8	0.465257	8	0.519126
chr1	72228326	72229325	13	0.464135	13	0.305195	13	0.362776	11	0.354086	10	0	13	0.312268	13	0.475904	13	0.349593
chr1	72278926	72279925	14	0.961353	11	0.879781	14	0.659619	14	0.409091	14	0.244813	14	0.793451	14	0.844203	14	0.711207
chr1	72577526	72578525	17	0.225731	17	0.131016	17	0.131579	17	0.0622568	17	0.0175781	17	0.286812	17	0.237226	18	0.276074
chr1	72635226	72636225	11	0.955204	14	0.91587	14	0.717647	14	0.585399	14	0.259169	14	0.730455	14	0.85503	14	0.675743
chr1	72672526	72673525	8	0.928934	8	0.780488	8	0.639583	8	0.512702	8	0.351266	8	0.534404	8	0.689888	8	0.578947
chr1	72725726	72726725	16	0.85	16	0.320225	16	0.459524	16	0.451777	16	0.342424	16	0.760719	16	0.858921	16	0.781457
chr1	72732726	72733725	13	0.961165	13	0.370968	13	0.313406	13	0.249633	13	0.0331754	13	0.75528	13	0.856176	13	0.743494
chr1	72764326	72765325	18	0.0182927	21	0.435897	23	0.220183	23	0.0954712	23	0.0352941	23	0.687943	23	0.815926	23	0.704595
chr1	72779126	72780125	8	0.96929	7	0.205128	9	0.21547	9	0.253731	9	0.0726496	9	0.590988	9	0.667582	9	0.527638
chr1	72790826	72791825	11	0.947368	11	0.487261	11	0.341912	11	0.175	11	0.0365449	11	0.737676	11	0.81491	11	0.7251
chr1	72796926	72797925	6	0.954733	6	0.310345	6	0.279835	6	0.173913	6	0.0543478	6	0.628975	6	0.740909	6	0.365385
chr1	72805476	72806475	14	0.982256	14	0.205426	14	0.139384	14	0.0590717	14	0.0439189	14	0.225806	14	0.128253	14	0.48125
chr1	72813076	72814075	10	0.832967	9	0.0779221	10	0.340782	10	0.111421	10	0.16	10	0.397906	10	0.358025	10	0.414062
chr1	72828476	72829475	5	0.968085	5	0.442623	5	0.232804	5	0.252632	5	0	5	0.598802	5	0.836957	5	0.630137
chr1	72839026	72840025	15	0.960325	15	0.16035	15	0.263223	15	0.117155	15	0.0175439	15	0.678337	15	0.797386	15	0.621951
chr1	72846826	72847825	9	0.943114	8	0.403509	9	0.336245	9	0.056962	8	0.05	9	0.685393	9	0.787546	9	0.71134
chr1	72853826	72854825	10	0.734095	10	0.093617	10	0.116705	10	0.0741627	10	0.0642857	10	0.436874	10	0.603535	10	0.641975
chr1	74244176	74245175	5	0.931217	5	0.512195	5	0.316547	5	0.215686	5	0.0211268	5	0.683168	5	0.732026	5	0.530612
chr1	74257776	74258775	9	0.943775	9	0.92517	9	0.630872	9	0.522472	9	0.271565	9	0.893983	9	0.938406	9	0.883721
chr1	74297326	74298325	9	0.973154	9	0.858491	9	0.498807	9	0.553571	9	0.174089	9	0.767981	9	0.806916	9	0.394958
chr1	74299826	74300825	10	0.935484	10	0.697417	10	0.277778	10	0.203095	10	0.0472727	10	0.709282	10	0.822102	10	0.539095
chr1	74307026	74308025	6	0.960976	6	0.463918	6	0.15	6	0.102857	6	0.0125786	6	0.528239	6	0.754237	6	0.55414
chr1	74335826	74336825	9	0.970588	9	0.733906	9	0.547215	9	0.337802	9	0.220532	9	0.853007	9	0.885986	9	0.864865
chr1	74344726	74345725	10	0.942685	10	0.582734	10	0.37963	10	0.240942	10	0.0976331	10	0.706667	10	0.825328	10	0.80427
chr1	74381326	74382325	18	0.964441	18	0.655172	18	0.403333	18	0.288248	18	0.154676	18	0.668058	18	0.84006	18	0.747871
chr1	74401476	74402475	10	0.962025	10	0.717391	10	0.663978	10	0.488152	10	0.238866	10	0.585513	10	0.679688	10	0.477444
chr1	74414826	74415825	6	0.19898	15	0.465677	12	0.379061	7	0.298611	15	0.0587002	15	0.520468	15	0.670857	15	0.553611
chr1	74609626	74610625	11	0.960784	11	0.922261	11	0.720238	11	0.51087	11	0.291667	11	0.562914	11	0.624113	11	0.624454
chr1	75214925	75215924	14	0.946463	16	0.868056	16	0.689143	16	0.600905	16	0.251953	16	0.749524	16	0.811224	16	0.681818
chr1	75229325	75230324	14	0.962396	14	0.537313	14	0.184406	14	0.12272	14	0.0264423	14	0.761134	14	0.860681	14	0.712766
chr1	75244525	75245524	9	0.935798	10	0.710526	11	0.657754	11	0.586621	11	0.268421	11	0.594203	11	0.553241	11	0.5
chr1	75400625	75401624	12	0.945559	12	0.192	12	0.237903	12	0.108772	11	0.0120846	12	0.520938	12	0.641189	12	0.587814
chr1	75413275	75414274	16	0.91723	16	0.415842	16	0.293846	16	0.185185	16	0.116477	16	0.509434	16	0.636986	16	0.671018
chr1	75499525	75500524	23	0.97033	23	0.223054	23	0.268562	23	0.148047	23	0.0409731	23	0.691291	23	0.844177	23	0.690941
chr1	75529725	75530724	16	0.976856	16	0.901961	16	0.723427	16	0.615613	16	0.229117	16	0.839961	16	0.889362	18	0.780856
chr1	77436325	77437324	5	0.959514	5	0.630631	5	0.569378	5	0.673913	5	0.106145	5	0.55157	5	0.778378	5	0.402985
chr1	77440525	77441524	16	0.969735	16	0.779841	16	0.642857	16	0.739414	16	0.148649	16	0.172414	16	0.131868	16	0.573684
chr1	77445975	77446974	19	0.903266	18	0.862069	19	0.729345	19	0.720641	19	0.245935	19	0.66571	19	0.839252	19	0.806647
chr1	77458925	77459924	6	0.941176	6	0.550725	6	0.316901	6	0.162162	6	0.0155039	6	0.540107	6	0.732877	6	0.621849
chr1	77462725	77463724	8	0.967066	11	0.914384	11	0.41165	11	0.406619	11	0.0917431	11	0.691415	11	0.676647	11	0.676471
chr1	77465525	77466524	10	0.953125	10	0.863158	10	0.538922	10	0.5625	10	0.176322	10	0.773619	10	0.876081	10	0.808989
chr1	77470725	77471724	11	0.946939	11	0.777159	11	0.459584	11	0.507042	11	0.101877	11	0.722936	11	0.788462	11	0.547038
chr1	77474125	77475124	11	0.953596	11	0.790055	11	0.4625	11	0.372822	11	0.045082	11	0.576826	11	0.694545	11	0.628571
chr1	77489825	77490824	8	0.965347	7	0.970874	8	0.71371	8	0.705069	8	0.115942	8	0.756757	8	0.872727	8	0.682692
chr1	77494225	77495224	8	0.958738	8	0.769231	8	0.397993	8	0.53617	8	0.125541	8	0.552239	8	0.620408	8	0.67284
chr1	77499325	77500324	18	0.955774	18	0.579082	18	0.379518	18	0.247904	18	0.119718	18	0.832965	18	0.923684	18	0.844133
chr1	77504325	77505324	6	0.949555	6	0.347826	6	0.277311	6	0.215743	6	0.0142857	6	0.590778	6	0.75	6	0.6
chr1	77521425	77522424	23	0.0089153	18	0.212389	23	0.122417	19	0.0336907	21	0.0167464	21	0.343137	19	0.429668	23	0.51928
chr1	77629525	77630524	6	0.942222	6	0.194805	6	0.316384	6	0.357724	6	0.205128	6	0.327684	6	0.352564	6	0.444444
chr1	78648725	78649724	9	0.82	9	0.271318	9	0.307305	9	0.179487	9	0.044164	9	0.701595	9	0.773481	9	0.702703
chr1	79682325	79683324	10	0.477573	10	0.317726	12	0.257384	12	0.0693739	12	0.0344828	12	0.402174	12	0.556548	12	0.411168
chr1	79874325	79875324	5	0.971292	7	0.366071	7	0.410646	7	0.434018	7	0.171429	7	0.685714	7	0.795987	7	0.725
chr1	80384175	80385174	18	0.0224561	26	0.351825	26	0.173248	24	0.0987325	26	0.021767	26	0.781293	26	0.858209	26	0.652961
chr1	82843025	82844024	7	0.94856	8	0.867052	8	0.719298	8	0.567935	8	0.241245	8	0.691332	8	0.845272	8	0.704545
chr1	84844425	84845424	7	0.961039	7	0.590361	7	0.316547	7	0.0815217	7	0.00961538	7	0.852632	7	0.87931	7	0.752577
chr1	84857925	84858924	17	0.913997	17	0.883721	17	0.398374	17	0.203237	17	0.0606061	17	0.770221	17	0.835267	17	0.739645
chr1	84860525	84861524	10	0.934334	10	0.27381	10	0.347032	10	0.136725	10	0.00773196	10	0.389771	10	0.635171	10	0.411017
chr1	84865025	84866024	10	0.94375	10	0.723077	10	0.2875	10	0.153285	10	0.0125	10	0.733491	10	0.847025	10	0.645
chr1	84881825	84882824	7	0.800499	9	0.84456	9	0.532438	9	0.489834	9	0.128205	9	0.385928	9	0.555195	9	0.473988
chr1	84924525	84925524	14	0.923453	12	0.528369	14	0.211031	14	0.135294	14	0.0058309	14	0.766447	14	0.868154	14	0.724138
chr1	85887025	85888024	10	0.900631	10	0.449704	10	0.192905	10	0.108844	10	0.0510441	10	0.479705	10	0.646277	10	0.478261
chr1	85897875	85898874	11	0.955128	9	0.479042	11	0.202847	11	0.120301	11	0.0945274	11	0.675182	11	0.584112	12	0.573529
chr1	85907825	85908824	13	0.96	13	0.902098	13	0.677291	13	0.450346	13	0.315904	13	0.824373	13	0.865591	13	0.740426
chr1	85921325	85922324	21	0.722644	21	0.399356	21	0.230193	21	0.1133	21	0.00501672	21	0.617932	21	0.81203	21	0.723368
chr1	85932625	85933624	16	0.749588	13	0.164062	15	0.156733	15	0.119454	15	0.0338983	16	0.602588	15	0.722222	17	0.632768
chr1	86031925	86032924	10	0.946309	10	0.162791	10	0.10515	10	0.03125	10	0.0142045	10	0.27422	10	0.235149	10	0.379592
chr1	86181325	86182324	13	0.942446	17	0.740668	17	0.653696	17	0.570423	17	0.159933	17	0.64461	17	0.77907	17	0.67561
chr1	86201125	86202124	5	0.96978	6	0.786982	6	0.701299	6	0.641463	6	0.175966	6	0.837587	6	0.939633	6	0.816568
chr1	86217925	86218924	13	0.97037	13	0.946502	13	0.659649	13	0.699571	13	0.191753	13	0.729688	13	0.876087	13	0.563422
chr1	86234825	86235824	16	0.952381	16	0.883436	16	0.75	16	0.469849	16	0.200501	16	0.680412	16	0.854785	16	0.673469
chr1	86237425	86238424	12	0.970425	12	0.885714	12	0.593423	12	0.54102	12	0.127877	12	0.844371	12	0.924485	12	0.835526
chr1	86250225	86251224	20	0.948353	20	0.899457	20	0.666997	20	0.573625	20	0.339286	20	0.762053	20	0.815205	20	0.83682
chr1	86257325	86258324	17	0.480722	17	0.916797	17	0.644567	14	0.543961	17	0.281203	17	0.611765	17	0.7763	17	0.701431
chr1	86260325	86261324	10	0.945674	10	0.881041	10	0.705993	10	0.587822	10	0.218329	10	0.805461	10	0.879781	10	0.682403
chr1	86268825	86269824	10	0.960591	10	0.876404	10	0.592511	9	0.605941	10	0.242525	10	0.807477	10	0.840295	11	0.656652
chr1	86274525	86275524	11	0.967136	11	0.867684	11	0.681917	11	0.752988	11	0.260726	11	0.716878	11	0.844011	11	0.614841
chr1	86277325	86278324	8	0.929825	8	0.874576	8	0.757647	8	0.843373	8	0.194737	8	0.64527	8	0.853755	8	0.620482
chr1	86285525	86286524	10	0.946667	8	0.902778	10	0.781646	10	0.605023	10	0.304569	10	0.801775	10	0.851852	10	0.867052
chr1	86293875	86294874	8	0.985948	10	0.877828	10	0.741866	8	0.6	10	0.226837	10	0.507435	10	0.469933	10	0.681159
chr1	86307075	86308074	9	0.958949	9	0.752294	9	0.635838	9	0.449438	9	0.232044	9	0.614391	9	0.737557	9	0.593407
chr1	86335725	86336724	10	0.951872	13	0.207254	13	0.185714	13	0.19788	13	0.14922	13	0.570829	13	0.685374	13	0.567797
chr1	87169625	87170624	30	0.090379	30	0.546463	30	0.573441	30	0.599376	30	0.270627	30	0.474006	30	0.447154	30	0.449239
chr1	87174925	87175924	8	0.679487	8	0.58209	8	0.495902	8	0.407767	8	0.198198	8	0.639175	8	0.663677	9	0.672222
chr1	87208825	87209824	19	0.957014	19	0.837209	18	0.771852	19	0.656535	19	0.472406	19	0.523507	18	0.640199	19	0.640523
chr1	87257475	87258474	19	0.0283582	19	0.0430108	19	0.0512091	19	0.0408163	19	0.0102302	19	0.309496	19	0.396857	19	0.333333
chr1	87292225	87293224	16	0.951131	16	0.127036	16	0.272069	16	0.0983359	16	0.0177165	16	0.656388	16	0.671082	16	0.605016
chr1	87296575	87297574	9	0.957806	8	0.277108	9	0.427835	9	0.293839	9	0.0495495	9	0.694981	9	0.859729	9	0.819444
chr1	87300325	87301324	9	0.965571	15	0.322581	15	0.257611	14	0.0945776	15	0.0327273	14	0.613306	15	0.756477	15	0.488571
chr1	87308775	87309774	17	0.464223	17	0.389694	17	0.23402	17	0.0666667	17	0.019685	17	0.567474	17	0.782946	17	0.525
chr1	87330625	87331624	5	0.987179	5	0.848485	5	0.785714	5	0.681319	5	0.160584	5	0.807229	5	0.890909	5	0.676056
chr1	87347375	87348374	9	0.957055	9	0.917197	9	0.810888	9	0.61	9	0.211618	9	0.806122	9	0.849123	9	0.672131
chr1	88603025	88604024	5	0.955056	6	0.158879	6	0.449495	6	0.327511	6	0.150538	6	0.677966	6	0.818713	6	0.752809
chr1	88639725	88640724	16	0.955537	16	0.648485	16	0.432133	16	0.450467	16	0.231504	16	0.641975	16	0.561848	16	0.422833
chr1	88655125	88656124	7	0.965986	7	0.525714	7	0.390845	7	0.291667	7	0.0710059	7	0.714801	7	0.837696	7	0.732558
chr1	88664725	88665724	8	0.947808	9	0.447205	9	0.314208	9	0.212209	9	0.0753138	9	0.576613	9	0.615385	9	0.496124
chr1	88668625	88669624	15	0.368056	15	0.269341	15	0.141215	15	0.135861	15	0.031941	15	0.184783	15	0.0938086	19	0.538835
chr1	88674625	88675624	8	0.947368	8	0.423358	8	0.284768	8	0.135135	8	0.0289855	8	0.756677	8	0.837209	8	0.720497
chr1	88678225	88679224	7	0.993485	7	0.248322	7	0.22963	7	0.189815	7	0.0642857	7	0.574413	7	0.604545	8	0.709091
chr1	88691425	88692424	7	0.968912	7	0.438849	7	0.368613	7	0.114094	7	0.0258065	7	0.57277	7	0.716578	9	0.721053
chr1	88696225	88697224	8	0.932353	14	0.401674	14	0.183585	14	0.0665025	14	0.00746269	14	0.765182	14	0.839779	14	0.771875
chr1	89073825	89074824	13	0.950404	13	0.2875	13	0.154248	13	0.109589	13	0.0572687	13	0.409387	13	0.667984	13	0.489614
chr1	89077025	89078024	7	0.973597	10	0.405204	10	0.222008	10	0.106538	10	0.0511811	10	0.702128	10	0.806306	10	0.808989
chr1	89081625	89082624	10	0.962025	13	0.455764	11	0.142645	13	0.0674157	13	0.0457666	13	0.803727	13	0.849558	13	0.744382
chr1	89083925	89084924	9	0.97486	9	0.476923	9	0.312303	9	0.172043	9	0.0436893	9	0.822581	9	0.880769	9	0.817869
chr1	89088625	89089624	9	0.950096	7	0.462025	9	0.251989	9	0.0695971	9	0.0280374	9	0.615551	9	0.735065	9	0.723618
chr1	89105525	89106524	15	0.972881	15	0.941176	15	0.598566	15	0.637626	15	0.356137	15	0.838218	15	0.870968	15	0.756637
chr1	89109225	89110224	11	0.908978	11	0.875	11	0.61794	11	0.623188	11	0.334601	11	0.522414	11	0.645238	11	0.541833
chr1	89111525	89112524	9	0.959239	9	0.934545	9	0.847222	9	0.899705	9	0.443902	9	0.875	9	0.935593	9	0.799107
chr1	89116425	89117424	12	0.964103	12	0.913706	12	0.690909	12	0.532986	12	0.126722	12	0.675507	12	0.818807	12	0.602694
chr1	89122425	89123424	7	0.968	7	0.833333	7	0.570352	7	0.611979	7	0.357798	7	0.77907	7	0.847561	7	0.755274
chr1	89140625	89141624	11	0.928241	11	0.886364	11	0.64133	11	0.539642	11	0.215909	11	0.838115	11	0.919308	11	0.710204
chr1	89144825	89145824	13	0.964497	44	0.938048	43	0.757492	44	0.669677	44	0.44061	44	0.902277	44	0.932453	44	0.883817
chr1	89152025	89153024	11	0.933798	11	0.694323	11	0.620087	11	0.606742	11	0.289116	11	0.844231	11	0.890625	11	0.755814
chr1	89461825	89462824	6	0.94086	10	0.746753	10	0.666667	10	0.58104	10	0.362637	10	0.709635	10	0.809947	10	0.720833
chr1	89465325	89466324	16	0.958239	16	0.904	16	0.638043	16	0.676152	16	0.235714	16	0.309987	16	0.470785	16	0.40281
chr1	89469625	89470624	8	0.962353	8	0.957854	8	0.794562	8	0.669456	8	0.390805	8	0.732426	8	0.810631	8	0.761062
chr1	89473125	89474124	10	0.931419	11	0.793706	11	0.527451	11	0.733496	11	0.233696	11	0.622093	11	0.723493	11	0.692308
chr1	89481375	89482374	16	0.96468	15	0.881119	16	0.740469	16	0.696599	16	0.188482	16	0.756881	16	0.836066	16	0.657971
chr1	89488575	89489574	19	0.958199	19	0.681574	19	0.685393	19	0.59375	19	0.302326	19	0.818455	19	0.851485	19	0.722936
chr1	89494125	89495124	8	0.963415	8	0.955056	8	0.684659	8	0.692308	8	0.386243	8	0.759305	8	0.849003	8	0.741313
chr1	89499375	89500374	11	0.962687	18	0.644342	18	0.614496	18	0.657738	18	0.216	18	0.748319	18	0.818296	18	0.60161
chr1	89511125	89512124	8	0.96995	8	0.658683	8	0.35369	8	0.378788	8	0.171429	8	0.708134	8	0.81044	8	0.744681
chr1	89514925	89515924	6	0.947222	10	0.916244	10	0.625984	10	0.661836	10	0.19281	10	0.733229	10	0.834356	10	0.783951
chr1	89524025	89525024	8	0.892473	8	0.510067	8	0.510101	8	0.440529	8	0.0945274	8	0.418118	8	0.433333	8	0.278481
chr1	89597125	89598124	12	0.971583	12	0.765799	12	0.66087	12	0.588367	12	0.257353	12	0.74808	12	0.867621	12	0.764444
chr1	89603125	89604124	15	0.930716	15	0.807018	15	0.698811	15	0.704581	15	0.396552	15	0.817568	15	0.839388	15	0.77957
chr1	89619925	89620924	10	0.968284	10	0.789286	10	0.646552	10	0.636364	10	0.258197	10	0.803604	10	0.830028	10	0.684397
chr1	89749825	89750824	14	0.945355	14	0.860169	14	0.686869	14	0.691358	14	0.267857	14	0.574413	14	0.420833	14	0.506452
chr1	89755925	89756924	13	0.960411	13	0.898438	13	0.663566	13	0.592506	13	0.293059	13	0.397112	13	0.236674	13	0.599278
chr1	89763125	89764124	7	0.947059	6	0.948339	7	0.767857	7	0.829508	7	0.442308	7	0.826316	7	0.873846	7	0.778723
chr1	89823725	89824724	29	0.962424	29	0.908722	29	0.679487	27	0.65098	29	0.234742	29	0.542035	29	0.506645	29	0.736634
chr1	89837725	89838724	16	0.970364	18	0.907378	18	0.627174	18	0.619094	18	0.28934	18	0.51731	18	0.64332	18	0.770601
chr1	89849025	89850024	36	0.969821	37	0.947115	37	0.762262	37	0.678417	37	0.396127	37	0.815327	37	0.920235	37	0.780992
chr1	89860825	89861824	13	0.977594	13	0.898551	13	0.641026	13	0.456667	13	0.222707	13	0.801187	13	0.873967	13	0.805643
chr1	89863925	89864924	10	0.974432	10	0.960784	10	0.733333	10	0.690141	10	0.287599	10	0.849662	10	0.884615	10	0.795222
chr1	89880025	89881024	18	0.955178	18	0.745283	18	0.640573	18	0.668432	18	0.216958	18	0.808146	18	0.87156	18	0.699659
chr1	89884925	89885924	13	0.968577	13	0.851711	13	0.698816	13	0.728033	13	0.374214	13	0.750411	13	0.775424	13	0.71134
chr1	89889425	89890424	27	0.966543	28	0.933539	28	0.770083	28	0.735697	28	0.397104	28	0.87513	28	0.914106	28	0.853411
chr1	89908925	89909924	10	0.912088	10	0.35443	10	0.291089	10	0.0692124	10	0.0725191	10	0.64841	10	0.755906	10	0.678967
chr1	89912125	89913124	21	0.465897	19	0.187817	21	0.130862	21	0.120647	21	0.0250417	21	0.560406	21	0.743405	21	0.595041
chr1	89926625	89927624	44	0.0074184	44	0.0823436	44	0.025071	44	0.0162102	44	0.00923594	44	0.117555	44	0.0549383	44	0.103532
chr1	89934275	89935274	21	0.0463415	21	0.0303797	21	0.0401567	21	0.0136452	21	0.00240385	21	0.38149	21	0.217795	21	0.403101
chr1	89961725	89962724	20	0.948622	21	0.544141	21	0.489493	21	0.609249	21	0.321063	21	0.517127	21	0.452412	21	0.448276
chr1	89973825	89974824	20	0.0158888	20	0.314667	21	0.166432	19	0.0433255	19	0.00763359	21	0.48	21	0.611691	21	0.582781
chr1	90206675	90207674	10	0.952843	10	0.259398	10	0.0926244	10	0.109589	10	0.0263158	10	0.641791	10	0.797531	10	0.651079
chr1	90221325	90222324	24	0.967857	24	0.366726	24	0.202544	24	0.039726	24	0.0322581	24	0.730294	24	0.864917	24	0.749625
chr1	90233825	90234824	16	0.959843	17	0.309783	17	0.144019	17	0.112162	17	0.0352697	17	0.635892	17	0.826531	17	0.642077
chr1	91016423	91017422	19	0.263362	19	0.687831	19	0.638608	19	0.612579	19	0.390152	19	0.525223	19	0.447648	19	0.420366
chr1	91032123	91033122	18	0.755743	18	0.699248	18	0.619097	18	0.553571	18	0.36105	18	0.67639	18	0.782116	18	0.444712
chr1	91038423	91039422	12	0.141975	12	0.398551	12	0.219512	12	0.0508021	12	0.0323741	12	0.468912	12	0.507788	12	0.177914
chr1	91042223	91043222	12	0.956583	12	0.605911	12	0.453861	12	0.258475	12	0.234667	12	0.710098	12	0.774892	12	0.637195
chr1	91067923	91068922	17	0.939779	27	0.742438	27	0.559361	26	0.281762	27	0.099422	26	0.848057	27	0.914358	27	0.879747
chr1	91076523	91077522	16	0.95738	18	0.876636	18	0.670455	18	0.448829	18	0.222772	18	0.795195	18	0.772358	18	0.655257
chr1	91087423	91088422	11	0.965217	11	0.888889	11	0.761773	11	0.576369	11	0.190476	11	0.848837	11	0.885475	11	0.77459
chr1	91096473	91097472	12	0.930368	9	0.613497	12	0.309469	12	0.205279	12	0.0887372	12	0.698324	12	0.841096	12	0.618557
chr1	91101723	91102722	14	0.958738	13	0.809353	14	0.720648	14	0.662144	14	0.286111	14	0.751043	14	0.887129	14	0.696774
chr1	91419823	91420822	17	0.972326	18	0.318812	18	0.384768	18	0.201804	18	0.0625	18	0.752492	18	0.814422	18	0.673077
chr1	91547423	91548422	10	0.978723	10	0.930348	10	0.731884	10	0.695291	10	0.319767	10	0.673786	10	0.792169	10	0.852814
chr1	92751323	92752322	10	0.956971	10	0.258065	10	0.209052	10	0.0802292	10	0.020202	10	0.601594	10	0.726225	10	0.418519
chr1	92774323	92775322	13	0.952984	18	0.0235294	18	0.0599112	17	0.0971524	18	0.0225303	18	0.395238	18	0.527062	19	0.107198
chr1	92840523	92841522	13	0.774667	15	0.925054	15	0.767334	14	0.669627	15	0.408696	13	0.668359	15	0.81374	15	0.757353
chr1	92848423	92849422	31	0.0878931	42	0.631236	42	0.449559	42	0.465026	42	0.465366	42	0.278403	42	0.244007	42	0.466019
chr1	92854123	92855122	7	0.946154	20	0.87344	20	0.78104	20	0.706422	20	0.36051	20	0.680579	20	0.858116	20	0.801603
chr1	93449223	93450222	9	0.964602	7	1	8	0.65812	8	0.739437	9	0.308108	9	0.890511	9	0.951923	11	0.863309
chr1	93693923	93694922	16	0.959446	12	0.71358	16	0.654809	16	0.46988	16	0.102339	16	0.830534	16	0.856343	16	0.818428
chr1	93725123	93726122	16	0.957447	16	0.879828	16	0.697674	16	0.499425	16	0.25188	16	0.845252	16	0.860577	17	0.800587
chr1	97821623	97822622	21	0.0123762	21	0.479545	21	0.132883	21	0.0779896	21	0.0071599	21	0.55666	21	0.747126	21	0.605769
chr1	97937623	97938622	9	0.97907	9	0.293103	9	0.449477	9	0.428044	9	0.165854	9	0.564987	9	0.756522	9	0.569231
chr1	98055323	98056322	15	0.218884	21	0.354391	21	0.23817	21	0.0533024	21	0.0538117	21	0.638723	21	0.810718	21	0.724551
chr1	98073223	98074222	7	0.954397	7	0.124224	7	0.2	7	0.22807	7	0.225941	7	0.491228	7	0.639785	7	0.534884
chr1	98085023	98086022	17	0.278539	17	0.433735	17	0.186597	17	0.114085	17	0.0195122	17	0.770218	17	0.839623	17	0.683673
chr1	105758323	105759322	7	0.951952	7	0.394495	7	0.314371	7	0.203448	7	0.0986842	7	0.734694	7	0.818565	7	0.734375
chr1	105980823	105981822	7	0.938907	7	0.4625	7	0.364238	7	0.272727	7	0.0407407	7	0.521614	7	0.712389	7	0.284672
chr1	118335973	118336972	5	0.726619	5	0.802198	5	0.803571	5	0.485149	5	0.112782	5	0.72973	5	0.732824	6	0.74
chr1	118362023	118363022	6	0.951327	6	0.206897	6	0.294393	6	0.0810811	6	0.0518135	6	0.442553	6	0.464706	6	0.521008
chr1	118400873	118401872	12	0.974684	11	0.988889	12	0.657303	12	0.567976	13	0.148014	12	0.804938	12	0.879845	14	0.831276
chr1	118407923	118408922	10	0.969231	8	0.494949	10	0.424837	10	0.385269	10	0.0634921	10	0.727711	10	0.878893	10	0.73822
chr1	118448723	118449722	8	0.953177	8	0.891892	8	0.779783	8	0.762178	8	0.413127	8	0.836788	8	0.900524	8	0.567073
chr1	118486823	118487822	8	0.971264	8	0.912134	8	0.763636	8	0.674359	8	0.345865	8	0.807407	8	0.863799	8	0.721088
chr1	118631873	118632872	12	0.978297	12	0.94802	12	0.8	12	0.773784	12	0.342222	12	0.824713	12	0.857944	12	0.819861
chr1	118638923	118639922	5	0.962963	5	0.910256	5	0.796992	5	0.75188	5	0.208791	5	0.767327	5	0.725191	6	0.683544
chr1	118662623	118663622	5	0.975962	5	0.695238	5	0.66383	5	0.575758	5	0.235294	5	0.828947	5	0.835227	5	0.752577
chr1	118682973	118683972	7	0.969112	7	0.893617	7	0.514286	7	0.543624	7	0.222222	7	0.72963	7	0.806763	9	0.741627
chr1	118688673	118689672	8	0.96063	8	0.597087	8	0.192453	8	0.179487	8	0.0330189	8	0.75	8	0.89	8	0.625
chr1	119255323	119256322	23	0.967871	22	0.672087	22	0.270718	21	0.244275	23	0.129456	23	0.638889	22	0.739323	25	0.766529
chr1	119313223	119314222	10	0.968391	9	0.22807	10	0.448845	10	0.480769	10	0.2875	10	0.510695	10	0.742754	10	0.579882
chr1	119355673	119356672	6	0.948328	6	0.407692	6	0.241158	6	0.0928962	6	0.0613497	6	0.546926	6	0.812207	6	0.70625
chr1	119374823	119375822	8	0.95082	9	0.473684	9	0.314286	9	0.157798	9	0.0301887	9	0.542977	9	0.686076	9	0.613497
chr1	119405623	119406622	9	0.970803	9	0.537037	9	0.314356	9	0.14652	9	0.0769231	9	0.783848	9	0.869048	10	0.823344
chr1	119409623	119410622	6	0.818533	5	0.0701754	6	0.19774	6	0.0824742	6	0.0451128	6	0.594118	6	0.704698	6	0.480916
chr1	119455623	119456622	9	0.973872	9	0.396907	9	0.61126	9	0.461538	9	0.230769	9	0.628959	9	0.830769	9	0.700599
chr1	119471173	119472172	24	0.955471	24	0.291513	24	0.34243	24	0.212524	24	0.0275229	24	0.693563	24	0.632787	24	0.716364
chr1	119485373	119486372	9	0.962865	10	0.236515	9	0.188586	10	0.177083	10	0.1375	9	0.430818	10	0.404878	10	0.635945
chr1	119497123	119498122	7	0.961373	7	0.564885	7	0.174033	6	0.12037	7	0.0330189	7	0.525568	7	0.717391	7	0.672727
chr1	119510423	119511422	17	0.961012	17	0.456522	17	0.421581	17	0.148905	17	0.0596591	17	0.618829	17	0.698438	17	0.497951
chr1	119518723	119519722	7	0.85654	7	0.519737	7	0.234043	7	0.0763052	7	0.0209205	7	0.558304	7	0.785	7	0.66092
chr1	119548923	119549922	12	0.964119	12	0.808163	12	0.489796	12	0.529172	12	0.0512821	12	0.683521	12	0.782297	12	0.72069
chr1	119565823	119566822	8	0.947368	8	0.834951	8	0.688312	8	0.486239	8	0.150198	8	0.660494	8	0.808571	8	0.712446
chr1	119634123	119635122	7	0.966234	7	0.848485	7	0.708223	7	0.64	7	0.436823	7	0.699346	7	0.560976	7	0.711656
chr1	119642373	119643372	14	0.975026	16	0.960239	16	0.727571	16	0.727491	16	0.294776	16	0.598658	16	0.805296	16	0.594907
chr1	120056373	120057372	14	0.949843	18	0.160966	17	0.208333	18	0.157663	18	0.0521886	16	0.619048	18	0.749693	18	0.342784
chr1	120060723	120061722	17	0.962582	17	0.321429	17	0.237705	17	0.209738	17	0.0537634	17	0.687259	17	0.810448	18	0.710106
chr1	120067323	120068322	18	0.940458	19	0.970339	19	0.744161	19	0.608607	19	0.263258	19	0.911111	19	0.903491	20	0.888476
chr1	120111623	120112622	11	0.973315	11	0.871528	11	0.687179	10	0.650602	11	0.34902	11	0.722611	11	0.794326	11	0.529412
chr1	120125923	120126922	12	0.964401	10	0.40264	13	0.168696	13	0.132428	13	0.0304054	13	0.555556	13	0.764398	17	0.609375
chr1	125525823	125526822	6	0.797436	7	0.299435	7	0.160279	7	0.177606	7	0.0902778	7	0.452229	7	0.672269	9	0.325153
chr1	127217673	127218672	12	0.946064	12	0.790055	14	0.519916	14	0.542781	15	0.240838	15	0.728546	12	0.822335	15	0.7393
chr1	127233823	127234822	10	0.950658	6	0.466165	10	0.440171	10	0.439306	10	0.164021	10	0.726727	9	0.84127	10	0.722222
chr1	127238623	127239622	9	0.965116	9	0.81768	9	0.497674	9	0.350877	9	0.170616	9	0.412429	9	0.475655	9	0.613861
chr1	127242223	127243222	18	0.943925	18	0.788591	18	0.677355	18	0.624801	18	0.184258	18	0.628895	18	0.810403	18	0.494802
chr1	127258723	127259722	7	0.973373	7	0.955975	7	0.791367	7	0.692308	7	0.27673	7	0.793478	7	0.917098	7	0.824121
chr1	127262423	127263422	23	0.955956	23	0.972477	23	0.80521	19	0.782609	22	0.283688	23	0.747967	23	0.899676	23	0.782178
chr1	127313323	127314322	8	0.84878	11	0.858824	11	0.645923	11	0.768844	11	0.294118	11	0.599593	11	0.629885	11	0.632411
chr1	127320273	127321272	20	0.982281	20	0.791738	20	0.636792	20	0.642643	20	0.140625	20	0.818182	20	0.846264	20	0.672986
chr1	128060323	128061322	9	0.94235	9	0.335227	9	0.501247	9	0.529058	9	0.152838	9	0.764249	9	0.807692	9	0.589147
chr1	128432523	128433522	8	0.949198	8	0.528926	8	0.544521	8	0.313131	8	0.153846	8	0.623229	8	0.710623	8	0.445415
chr1	130546723	130547722	15	0.173913	14	0.427928	15	0.14966	15	0.113879	15	0.00775194	15	0.64775	15	0.809942	15	0.587459
chr1	130550123	130551122	13	0.0350877	19	0.222222	19	0.105607	18	0.117874	19	0.0181818	19	0.560241	19	0.61036	19	0.354276
chr1	131116123	131117122	16	0.0267142	17	0.682927	18	0.520857	17	0.381123	18	0.114519	18	0.368107	18	0.490455	18	0.484765
chr1	131431723	131432722	6	0.971429	6	0.787611	6	0.716846	6	0.577519	6	0.334842	6	0.780769	6	0.812245	6	0.513158
chr1	131513823	131514822	5	0.887574	5	0.69697	5	0.640884	5	0.770115	5	0.291339	5	0.724138	5	0.818841	5	0.6875
chr1	131831323	131832322	10	0.959016	12	0.689895	12	0.559738	12	0.386482	12	0.123779	12	0.696817	12	0.813131	12	0.558282
chr1	131837523	131838522	11	0.952303	11	0.769231	11	0.533623	11	0.443925	11	0.21374	11	0.793388	11	0.852417	11	0.84507
chr1	131840423	131841422	21	0.955017	21	0.93254	21	0.549133	21	0.460497	21	0.219048	21	0.770536	21	0.873843	21	0.705882
chr1	131844523	131845522	14	0.974955	14	0.773529	14	0.688612	14	0.595395	14	0.380081	14	0.802837	14	0.874138	14	0.798742
chr1	132039623	132040622	14	0.793529	14	0.935561	14	0.69906	14	0.563845	14	0.346154	14	0.787798	14	0.8688	16	0.64214
chr1	132163773	132164772	6	0.841935	6	0.238938	6	0.383838	6	0.227612	6	0.149068	6	0.328283	6	0.239362	6	0.441441
chr1	132167823	132168822	20	0.247635	20	0.0333333	20	0.0740319	20	0.0518999	20	0.0291667	20	0.205357	20	0.216495	20	0.180247
chr1	132183223	132184222	11	0.916955	14	0.405941	14	0.167051	14	0.135276	14	0.00907029	14	0.457346	14	0.514963	14	0.437811
chr1	132206123	132207122	5	0.955556	5	0.258333	5	0.205993	5	0.106122	5	0.00653595	5	0.48494	5	0.673913	5	0.522727
chr1	132221473	132222472	7	0.626087	6	0.256757	7	0.194444	7	0.0588235	7	0.010582	7	0.326087	7	0.335052	7	0.393701
chr1	132231223	132232222	10	0.955801	10	0.805405	10	0.583548	10	0.591985	10	0.255474	10	0.462567	10	0.465672	10	0.688525
chr1	132236873	132237872	16	0.829588	16	0.455696	16	0.461404	16	0.410842	14	0.104408	16	0.378417	16	0.461538	16	0.377289
chr1	132277123	132278122	9	0.959596	9	0.603306	9	0.629938	9	0.518072	9	0.249147	9	0.725694	9	0.679758	9	0.586957
chr1	132281723	132282722	12	0.965517	12	0.888889	12	0.654275	12	0.547445	12	0.27027	12	0.528897	12	0.618454	12	0.689139
chr1	133051323	133052322	6	0.988764	6	0.948387	6	0.803493	6	0.74	6	0.307229	6	0.755102	6	0.815385	6	0.783217
chr1	133059923	133060922	11	0.966942	12	0.844282	12	0.668848	11	0.631737	12	0.250814	12	0.532925	12	0.500855	12	0.441926
chr1	133100323	133101322	18	0.963235	18	0.876682	18	0.614075	18	0.509225	18	0.307443	18	0.683158	18	0.797214	18	0.61435
chr1	133134923	133135922	18	0.905282	17	0.88	18	0.559322	18	0.640981	18	0.137931	18	0.430536	18	0.762172	18	0.338403
chr1	133141523	133142522	9	0.925926	7	0.782609	9	0.673684	9	0.536842	9	0.103333	9	0.811377	9	0.805785	10	0.823171
chr1	133598273	133599272	8	0.938667	8	0.849246	8	0.656489	8	0.697509	8	0.258824	8	0.816901	8	0.761246	8	0.690323
chr1	133677723	133678722	10	0.968153	10	0.496644	10	0.357741	10	0.378661	10	0.106481	10	0.794314	10	0.8659	10	0.792982
chr1	134081823	134082822	11	0.966667	11	0.303483	11	0.252551	11	0.0911458	11	0.0305085	11	0.74375	11	0.845144	11	0.695853
chr1	134376023	134377022	6	0.914358	6	0.358209	6	0.342857	6	0.0474684	6	0.0147601	6	0.559459	6	0.738739	6	0.54918
chr1	134393423	134394422	9	0.925725	9	0.2	9	0.15443	9	0.204611	9	0.0644068	9	0.449029	9	0.554404	9	0.493197
chr1	134427323	134428322	14	0.974654	14	0.891688	14	0.714124	14	0.68682	14	0.225275	14	0.869189	14	0.897333	14	0.845659
chr1	134431773	134432772	17	0.944751	17	0.94332	17	0.646617	17	0.586648	17	0.284635	17	0.839542	17	0.897338	17	0.678445
chr1	134500523	134501522	8	0.877828	8	0.88785	8	0.705882	8	0.691983	8	0.111702	8	0.778761	8	0.870968	8	0.808081
chr1	134509823	134510822	8	0.956679	7	0.74359	8	0.478495	8	0.491329	8	0.24	8	0.582353	8	0.611765	10	0.621951
chr1	134529523	134530522	11	0.884462	11	0.899457	11	0.736655	11	0.647552	11	0.332627	11	0.803406	11	0.838926	12	0.662069
chr1	134535023	134536022	5	0.952191	5	0.84127	5	0.673228	5	0.689956	5	0.114458	5	0.758007	5	0.848168	5	0.641667
chr1	134939923	134940922	8	0.906149	7	0.406593	8	0.391304	8	0.264516	8	0.0674847	8	0.743976	8	0.865385	8	0.644628
chr1	135173823	135174822	15	0.920415	15	0.291228	15	0.257081	15	0.121849	15	0.00860215	15	0.719807	15	0.846154	18	0.712794
chr1	135179723	135180722	11	0.960754	11	0.538835	11	0.231707	11	0.0327273	11	0.0121359	11	0.692192	11	0.790698	11	0.709016
chr1	135182123	135183122	7	0.955381	7	0.43662	7	0.226087	7	0.109966	7	0.00578035	7	0.715789	7	0.834101	9	0.688623
chr1	135187723	135188722	9	0.978022	9	0.374269	9	0.251678	9	0.236301	9	0.103679	9	0.41691	9	0.551724	9	0.576471
chr1	135191223	135192222	11	0.865546	10	0.525	11	0.207921	11	0.0677966	11	0.020202	11	0.661417	10	0.751678	11	0.769912
chr1	135194823	135195822	19	0.903356	19	0.34492	19	0.182104	19	0.107246	19	0.0026455	19	0.665317	19	0.774127	19	0.70684
chr1	135198623	135199622	21	0.097973	21	0.042065	21	0.0344418	21	0.00210305	21	0.0247117	21	0.10411	21	0.0495627	23	0.302956
chr1	135206073	135207072	21	0.865553	21	0.390892	21	0.196896	21	0.100225	21	0.0208062	21	0.669617	21	0.811125	22	0.792945
chr1	135216323	135217322	5	0.97619	5	0.456311	5	0.403226	5	0.194444	5	0.045977	5	0.804124	5	0.89372	7	0.771242
chr1	135254123	135255122	26	0.969697	27	0.52	27	0.227011	27	0.112981	27	0.0286426	27	0.746203	27	0.89992	28	0.596154
chr1	135262123	135263122	14	0.95271	14	0.691643	14	0.547945	14	0.541471	14	0.127219	14	0.691678	14	0.885036	17	0.751323
chr1	135265423	135266422	10	0.963608	11	0.652941	11	0.643154	11	0.665392	11	0.307305	11	0.72546	11	0.809129	12	0.674267
chr1	135669523	135670522	14	0.79291	14	0.474432	14	0.373717	14	0.387931	14	0.0777778	14	0.681356	14	0.701431	15	0.398754
chr1	135672023	135673022	14	0.959958	14	0.727047	14	0.585455	14	0.587774	14	0.373656	14	0.754617	14	0.848586	14	0.543131
chr1	135676523	135677522	11	0.978972	12	0.726908	12	0.643979	12	0.64	11	0.190608	12	0.486239	12	0.551402	14	0.762542
chr1	135692273	135693272	5	0.964286	5	0.4	5	0.281768	5	0.0952381	5	0.0169492	5	0.71875	5	0.88806	6	0.722222
chr1	135733023	135734022	8	0.96732	8	0.759804	8	0.419811	8	0.372263	8	0.0625	8	0.792453	8	0.895385	13	0.734756
chr1	135754823	135755822	11	0.936508	11	0.324627	11	0.222513	11	0.0880682	11	0.03003	11	0.598651	11	0.706751	11	0.319328
chr1	135759773	135760772	12	0.962105	12	0.478088	12	0.142	12	0.139949	12	0.0462633	12	0.406154	12	0.573232	14	0.528455
chr1	135783123	135784122	12	0.954993	13	0.293286	11	0.165926	13	0.108856	13	0.043956	13	0.629571	13	0.798578	16	0.456633
chr1	135788623	135789622	14	0.758099	14	0.100313	14	0.0326409	14	0.0319361	14	0.00755668	14	0.275362	14	0.448179	14	0.202749
chr1	135807923	135808922	15	0.971212	15	0.444744	15	0.290698	15	0.128114	15	0.0394265	15	0.737617	15	0.829044	16	0.758333
chr1	135812223	135813222	8	0.9475	8	0.111111	8	0.155477	8	0.0704225	8	0.0492611	8	0.68144	8	0.754237	8	0.668571
chr1	135856623	135857622	16	0.300766	17	0.288184	17	0.233209	17	0.184919	17	0.072973	17	0.378168	17	0.469512	17	0.541353
chr1	135899723	135900722	8	0.960894	7	0.235849	8	0.219331	7	0.10241	8	0.0564972	8	0.529617	8	0.647887	10	0.596491
chr1	136040423	136041422	14	0.968714	19	0.10687	19	0.137436	19	0.0485876	19	0.0478927	19	0.233333	19	0.245171	20	0.269036
chr1	136090123	136091122	8	0.967442	8	0.586957	8	0.2103	8	0.182609	8	0.0454545	8	0.508403	8	0.75	8	0.626866
chr1	136093523	136094522	8	0.960503	8	0.329843	8	0.237762	8	0.103125	8	0.0493827	8	0.542373	8	0.577039	8	0.5
chr1	136119623	136120622	7	0.969388	8	0.23445	7	0.275735	7	0.233803	8	0.0779221	7	0.702247	7	0.797909	8	0.743697
chr1	136123723	136124722	20	0.974704	20	0.443932	20	0.292571	20	0.15493	20	0.0157978	20	0.743205	20	0.807931	22	0.663405
chr1	136150623	136151622	17	0.968484	17	0.400901	17	0.294203	17	0.141814	17	0.0887772	17	0.771466	17	0.894737	20	0.852336
chr1	136164723	136165722	15	0.946479	15	0.862069	15	0.74808	15	0.606004	15	0.321867	15	0.642741	15	0.797917	15	0.797059
chr1	136178323	136179322	14	0.960916	14	0.734748	14	0.628752	14	0.567677	14	0.296919	14	0.579856	14	0.641414	14	0.615385
chr1	136240823	136241822	14	0.95889	16	0.3525	16	0.282113	16	0.202166	16	0.076225	16	0.667355	16	0.827128	16	0.801489
chr1	136254223	136255222	14	0.948875	12	0.432314	15	0.263804	14	0.211957	15	0.0544959	15	0.641732	15	0.828889	15	0.669767
chr1	136427973	136428972	10	0.969336	10	0.951351	10	0.73348	10	0.516796	10	0.171004	10	0.775744	10	0.884298	10	0.841463
chr1	136893023	136894022	10	0.797571	12	0.759184	12	0.742947	12	0.756757	12	0.114625	12	0.680934	12	0.774869	15	0.690299
chr1	136940123	136941122	11	0.970914	14	0.794931	14	0.737981	12	0.691517	14	0.248139	14	0.766497	14	0.884146	14	0.794212
chr1	136972523	136973522	5	0.96789	5	0.756944	5	0.345833	5	0.239837	5	0.0222222	5	0.749035	5	0.797814	7	0.638298
chr1	136989323	136990322	8	0.973077	8	0.345865	8	0.337802	8	0.112821	8	0.00595238	8	0.525568	8	0.665428	9	0.567961
chr1	138548223	138549222	10	0.964602	10	0.846995	10	0.743781	10	0.770781	10	0.320513	10	0.863291	10	0.875912	10	0.824104
chr1	138571323	138572322	20	0.965035	20	0.828212	20	0.780463	20	0.816647	20	0.483748	20	0.384437	20	0.5984	24	0.343909
chr1	138615523	138616522	8	0.972028	8	0.78534	8	0.518919	8	0.554386	8	0.273684	8	0.769231	8	0.852632	9	0.73
chr1	138919223	138920222	9	0.779935	9	0.383333	9	0.301205	9	0.218579	9	0.0808081	9	0.728522	9	0.769585	10	0.622093
chr1	143745520	143746519	18	0.96	18	0.491573	18	0.467249	18	0.220441	18	0.0961538	18	0.690516	18	0.796781	18	0.55
chr1	143753370	143754369	10	0.973059	10	0.93633	10	0.823285	10	0.683908	10	0.368932	10	0.739206	10	0.829949	10	0.65534
chr1	151309970	151310969	10	0.473684	9	0.125	10	0.210784	10	0.0411765	10	0	10	0.571429	10	0.694245	11	0.594059
chr1	151466470	151467469	10	0.972973	10	0.565341	10	0.274112	10	0.241758	10	0.0316901	10	0.734727	10	0.832884	10	0.712025
chr1	151511370	151512369	10	0.927641	10	0.442231	10	0.290102	10	0.149725	10	0.0498688	10	0.709389	10	0.849345	10	0.760784
chr1	151516120	151517119	9	0.694045	9	0.526316	9	0.353909	9	0.100457	9	0.0747664	9	0.59332	9	0.7737	9	0.722222
chr1	151543970	151544969	14	0.921016	14	0.824503	14	0.796353	14	0.631957	14	0.0620155	14	0.586919	14	0.750643	14	0.686364
chr1	151548270	151549269	8	0.966321	8	0.905556	8	0.531335	8	0.494536	8	0.142857	8	0.724947	8	0.801418	8	0.59375
chr1	151579420	151580419	6	0.982759	5	0.390244	7	0.296875	7	0.0555556	7	0.0674157	7	0.752294	7	0.823899	7	0.8
chr1	152778170	152779169	8	0.931408	8	0.271523	9	0.204473	9	0.166038	9	0.00749064	9	0.482249	9	0.59854	9	0.551887
chr1	152812170	152813169	5	0.94051	6	0.4	6	0.201072	6	0.0774336	6	0.019802	5	0.506024	6	0.647436	6	0.523077
chr1	152817070	152818069	14	0.955483	17	0.22741	17	0.166018	17	0.0759494	17	0.0230906	17	0.414662	17	0.508197	17	0.290909
chr1	153191670	153192669	11	0.504237	11	0.238372	11	0.0441176	11	0.0594796	11	0.040404	11	0.620553	11	0.776892	11	0.418301
chr1	153196470	153197469	9	0.952915	9	0.533333	9	0.286082	9	0.253886	9	0.0744337	9	0.782407	9	0.783163	9	0.728507
chr1	153199770	153200769	12	0.96929	11	0.486034	12	0.263462	12	0.106122	12	0.0188088	12	0.777966	12	0.795547	12	0.680645
chr1	153207070	153208069	16	0.963744	16	0.934043	16	0.585158	16	0.503226	16	0.107004	16	0.654795	16	0.82055	16	0.548753
chr1	153211170	153212169	14	0.95892	14	0.596491	14	0.372093	14	0.27409	14	0.159494	14	0.605578	14	0.645522	14	0.660274
chr1	153215770	153216769	13	0.957101	12	0.424779	13	0.335155	13	0.183544	13	0.0381471	13	0.681495	13	0.741273	13	0.605263
chr1	153218270	153219269	19	0.926061	19	0.877743	19	0.629734	19	0.533118	19	0.259714	19	0.855533	19	0.920548	19	0.894505
chr1	153226570	153227569	15	0.961283	15	0.942387	15	0.699735	15	0.719728	15	0.254958	15	0.834761	15	0.879457	15	0.754658
chr1	153260070	153261069	10	0.975062	11	0.942982	11	0.75	11	0.769231	11	0.234899	11	0.724696	11	0.79351	11	0.676113
chr1	153264720	153265719	15	0.962631	15	0.82716	15	0.676177	15	0.784615	15	0.376494	15	0.708738	15	0.830476	15	0.410995
chr1	153269070	153270069	7	0.904762	11	0.874372	11	0.797665	11	0.830435	9	0.208791	11	0.74216	11	0.903061	14	0.643725
chr1	153272570	153273569	10	0.977465	10	0.930769	10	0.697749	10	0.723881	10	0.219424	10	0.830247	10	0.90378	10	0.848958
chr1	153276570	153277569	9	0.948649	9	0.950739	10	0.665625	10	0.549296	10	0.303665	10	0.830588	10	0.857576	14	0.815574
chr1	153287470	153288469	10	0.401639	11	0.734007	11	0.618677	11	0.535792	11	0.238994	11	0.628998	11	0.790576	11	0.624454
chr1	153293470	153294469	10	0.958746	10	0.369565	10	0.286486	10	0.251908	10	0.0870871	10	0.817094	10	0.881481	11	0.763158
chr1	153318370	153319369	9	0.953488	9	0.47651	9	0.336585	9	0.133929	9	0.0497076	9	0.759152	9	0.85101	10	0.586806
chr1	153322470	153323469	11	0.978044	11	0.887892	11	0.568905	11	0.583144	11	0.237548	11	0.641079	11	0.744868	11	0.722222
chr1	153324570	153325569	10	0.959302	10	0.943503	10	0.778226	10	0.70202	10	0.248447	10	0.811111	10	0.896104	13	0.831169
chr1	153493270	153494269	8	0.953291	11	0.122449	11	0.160448	11	0.0757042	11	0.0314961	11	0.191654	11	0.330986	12	0.161943
chr1	153500820	153501819	13	0.954874	13	0.538095	13	0.194508	13	0.0979955	13	0.0183908	13	0.693204	13	0.771226	16	0.687671
chr1	153509970	153510969	5	0.937173	5	0.376068	5	0.182292	5	0.102041	5	0.0314961	5	0.4625	5	0.619718	5	0.5
chr1	153524670	153525669	16	0.865591	23	0.429439	23	0.310051	23	0.128448	23	0.0427632	23	0.665517	23	0.799347	24	0.71517
chr1	153530770	153531769	15	0.948857	15	0.38484	15	0.204686	15	0.0469484	15	0.0195228	15	0.736777	15	0.820189	15	0.720257
chr1	153534470	153535469	6	0.857143	6	0.490385	6	0.378378	6	0.110577	6	0.0352941	6	0.720588	6	0.862069	8	0.708134
chr1	153661270	153662269	14	0.1375	14	0.164114	14	0.0613915	14	0.0177384	14	0.0186567	14	0.336765	14	0.355865	15	0.363636
chr1	153664770	153665769	16	0.937624	17	0.137577	17	0.103862	17	0.101302	17	0.0405063	17	0.180769	17	0.144351	17	0.373016
chr1	153703970	153704969	11	0.944798	11	0.415789	11	0.293399	11	0.077381	11	0.0255682	11	0.457227	11	0.275862	15	0.49359
chr1	153733170	153734169	17	0.334789	17	0.293769	17	0.158648	17	0.0513761	17	0.021978	17	0.428283	17	0.487078	17	0.642857
chr1	153922270	153923269	9	0.947368	9	0.278947	9	0.116618	9	0.0724638	9	0.00390625	9	0.552288	9	0.621399	10	0.442029
chr1	155029070	155030069	17	0.240245	19	0.298824	19	0.170055	19	0.0735146	19	0.0498812	19	0.426471	19	0.413613	25	0.477462
chr1	155034670	155035669	8	0.965	8	0.548023	8	0.35	8	0.251479	8	0.0571429	8	0.761538	8	0.863354	8	0.784753
chr1	155039370	155040369	11	0.958009	12	0.0875912	12	0.148256	12	0.125645	11	0.0297872	12	0.441955	11	0.475294	15	0.462121
chr1	155069970	155070969	6	0.974522	5	0.38	6	0.243902	6	0.162393	6	0.0457143	6	0.679144	6	0.820896	8	0.541096
chr1	155075470	155076469	11	0.965318	11	0.327273	11	0.198661	11	0.203931	11	0.0927536	11	0.710821	11	0.818436	11	0.600639
chr1	155092170	155093169	8	0.341121	8	0.152	8	0.0706522	8	0.0127389	8	0.0291971	8	0.413534	8	0.457831	9	0.318182
chr1	156067170	156068169	12	0.974235	12	0.31982	12	0.37931	12	0.141732	12	0.0669456	12	0.778986	12	0.837953	13	0.8125
chr1	156073370	156074369	19	0.403377	20	0.274336	22	0.310214	21	0.231721	22	0.0961145	22	0.453501	21	0.595029	22	0.478842
chr1	156074970	156075969	14	0.955485	14	0.570312	14	0.326316	14	0.282407	14	0.0877193	14	0.581359	14	0.674274	14	0.568047
chr1	156393069	156394068	8	0.932489	8	0.889831	8	0.77551	8	0.763052	8	0.333333	8	0.625	8	0.831169	9	0.62766
chr1	156402919	156403918	16	0.963922	18	0.729075	18	0.53507	18	0.627876	18	0.362903	18	0.314096	18	0.353828	20	0.679348
chr1	156449769	156450768	15	0.909091	22	0.66242	22	0.811321	22	0.816502	22	0.411058	22	0.734663	22	0.77087	24	0.592742
chr1	156453669	156454668	17	0.960474	17	0.759591	17	0.543836	17	0.572671	17	0.325455	17	0.634731	17	0.767568	20	0.639556
chr1	156518419	156519418	13	0.548922	13	0.432143	13	0.337313	13	0.146384	13	0.066474	13	0.734657	13	0.804348	17	0.752381
chr1	156543469	156544468	21	0.0495868	21	0.294416	21	0.12792	21	0.0390625	21	0.0123239	21	0.384615	21	0.465116	22	0.329327
chr1	156787069	156788068	8	0.900862	9	0.34127	8	0.247379	8	0.0955711	9	0.0486486	9	0.598276	9	0.671674	9	0.62987
chr1	156925269	156926268	8	0.975983	8	0.89243	8	0.571831	8	0.375	8	0.155556	8	0.785714	8	0.827044	9	0.672897
chr1	156932219	156933218	7	0.841935	7	0.651786	7	0.373737	7	0.386179	7	0.126246	7	0.564179	7	0.626728	7	0.482353
chr1	156949769	156950768	9	0.850515	9	0.293478	8	0.146199	10	0.0460829	9	0	10	0.609302	7	0.741379	10	0.56338
chr1	156961069	156962068	8	0.786925	8	0.345324	8	0.230769	8	0.0833333	8	0.0336134	8	0.368715	8	0.423488	10	0.421941
chr1	156990969	156991968	8	0.948276	9	0.508772	8	0.195035	8	0.241158	9	0.102564	9	0.671698	9	0.84878	10	0.323077
chr1	156994769	156995768	8	0.955519	8	0.169312	8	0.293578	8	0.180974	8	0.0261438	8	0.767619	8	0.830275	9	0.731707
chr1	156998869	156999868	14	0.932886	14	0.57645	14	0.282051	14	0.162055	14	0.0248447	14	0.820598	14	0.854093	16	0.720207
chr1	157037569	157038568	10	0.958084	11	0.668293	11	0.558266	11	0.544118	11	0.248908	11	0.803867	11	0.806867	13	0.731707
chr1	157040169	157041168	10	0.563715	10	0.722807	10	0.655702	10	0.6475	10	0.359375	10	0.798354	10	0.873874	10	0.673307
chr1	157047769	157048768	9	0.823529	10	0.697297	11	0.529412	11	0.606811	11	0.171429	11	0.640732	11	0.638783	13	0.468013
chr1	157054169	157055168	11	0.965451	11	0.373391	11	0.49076	11	0.257618	11	0.125523	11	0.616183	11	0.800813	14	0.771208
chr1	157056469	157057468	6	0.95539	6	0.179688	6	0.362903	6	0.340249	6	0.141892	6	0.544402	6	0.634146	6	0.5625
chr1	157069969	157070968	12	0.961487	13	0.891176	13	0.646847	13	0.502783	13	0.225446	13	0.350629	13	0.608796	14	0.554348
chr1	157085369	157086368	18	0.289024	19	0.114907	19	0.115862	19	0.0531732	19	0.0294659	19	0.436541	19	0.517949	19	0.387952
chr1	157310569	157311568	5	0.952206	5	0.691667	5	0.692982	5	0.680412	5	0.0915033	5	0.553719	5	0.696335	5	0.378947
chr1	157416769	157417768	8	0.951515	9	0.734483	9	0.557203	9	0.458234	9	0.0717131	9	0.769231	9	0.797688	9	0.5
chr1	157425669	157426668	11	0.776	11	0.168449	11	0.27027	11	0.133739	11	0.0395778	11	0.657944	11	0.738028	11	0.543071
chr1	157439169	157440168	9	0.375309	9	0.355932	9	0.175793	9	0.0540541	9	0.0436681	9	0.41604	9	0.485401	10	0.575758
chr1	157443369	157444368	22	0.0925747	22	0.284182	22	0.106933	22	0.107595	22	0.0164671	22	0.263434	22	0.266925	22	0.388889
chr1	157448969	157449968	8	0.482759	15	0.15508	15	0.106959	15	0.0226415	15	0.0376812	15	0.226477	15	0.21025	15	0.281915
chr1	161029869	161030868	8	0.943662	12	0.913858	12	0.629121	12	0.268817	12	0.0241546	12	0.844059	12	0.896194	13	0.735931
chr1	161236969	161237968	19	0.937337	18	0.432749	19	0.327586	19	0.166052	19	0.106557	19	0.849354	19	0.861432	20	0.844607
chr1	161247169	161248168	10	0.963391	10	0.383459	10	0.156069	10	0.164265	10	0.0267062	10	0.68251	10	0.826705	10	0.659176
chr1	161279969	161280968	8	0.908555	8	0.626667	8	0.403636	8	0.23622	8	0.0497738	8	0.674877	8	0.803636	9	0.668067
chr1	161770269	161771268	10	0.33871	10	0.363636	11	0.174342	11	0.197115	11	0.0295858	11	0.5625	11	0.622727	11	0.495098
chr1	161914569	161915568	12	0.190037	12	0.52521	12	0.182674	12	0.0409836	12	0.00746269	12	0.719192	12	0.854369	15	0.802632
chr1	161920569	161921568	6	0.980392	6	0.431193	6	0.321101	6	0.247788	5	0.047619	6	0.551402	6	0.761006	10	0.767068
chr1	161976069	161977068	15	0.157583	15	0.119601	15	0.0490998	15	0.0591603	15	0.00584795	15	0.217868	15	0.319312	17	0.241784
chr1	164447569	164448568	9	0.288073	9	0.931298	9	0.519139	9	0.518182	9	0.3	9	0.818548	9	0.906344	10	0.798535
chr1	164451369	164452368	9	0.918841	9	0.895833	9	0.611888	9	0.507177	9	0.346667	9	0.721068	9	0.831111	9	0.656442
chr1	164522869	164523868	9	0.960961	9	0.585635	9	0.372414	9	0.322581	9	0.26513	9	0.766571	9	0.889423	9	0.769953
chr1	164537369	164538368	9	0.916667	9	0.363095	9	0.213793	9	0.0636704	9	0.0511364	9	0.674242	9	0.847273	10	0.625641
chr1	164542569	164543568	10	0.889336	9	0.345912	10	0.380435	10	0.278689	10	0.109375	10	0.770171	10	0.827922	10	0.70438
chr1	165174669	165175668	7	0.968059	7	0.930636	7	0.676712	7	0.605634	7	0.227848	7	0.766355	7	0.860714	7	0.775701
chr1	165587119	165588118	21	0.968119	21	0.858268	21	0.703235	21	0.661218	21	0.364329	21	0.713246	21	0.861446	22	0.543536
chr1	165614269	165615268	5	0.961131	5	0.754386	5	0.816964	5	0.682081	5	0.197183	5	0.835249	5	0.89899	5	0.651163
chr1	165618869	165619868	9	0.814815	9	0.928315	9	0.731449	9	0.629921	9	0.289593	9	0.814732	9	0.838284	10	0.741228
chr1	165629719	165630718	13	0.967407	13	0.612745	13	0.40785	13	0.343257	13	0.0764526	13	0.283019	13	0.362245	16	0.314815
chr1	165651669	165652668	7	0.964126	7	0.917526	7	0.768868	7	0.643192	7	0.381944	7	0.770073	7	0.852381	7	0.647059
chr1	165663369	165664368	16	0.904682	18	0.585216	18	0.300847	18	0.127832	18	0.0657439	18	0.578947	18	0.771167	21	0.71097
chr1	165666869	165667868	16	0.953159	16	0.340659	16	0.145833	16	0.109445	16	0.0441176	16	0.61454	16	0.603839	20	0.627907
chr1	165678169	165679168	11	0.94703	12	0.371212	12	0.244318	12	0.0715532	11	0.0521739	12	0.650943	12	0.735741	12	0.670968
chr1	165685869	165686868	11	0.933803	12	0.234043	12	0.28145	12	0.0765697	12	0.0553746	12	0.591837	12	0.745267	12	0.590551
chr1	165699969	165700968	14	0.886731	14	0.417178	14	0.0978723	14	0.00180832	14	0.0284091	14	0.723077	14	0.802326	15	0.688761
chr1	165771269	165772268	19	0.0956826	21	0.315094	22	0.240669	22	0.237696	19	0.0377358	22	0.148883	22	0.168657	23	0.1491
chr1	165774669	165775668	19	0.964828	19	0.667513	19	0.465767	19	0.329032	19	0.130522	19	0.685243	19	0.79558	21	0.654902
chr1	165993769	165994768	8	0.951557	8	0.668605	8	0.652344	8	0.603865	8	0.235	8	0.654804	8	0.757991	8	0.650246
chr1	166055169	166056168	10	0.969849	10	0.520446	11	0.289641	11	0.0792952	11	0.0239521	11	0.562152	11	0.659631	12	0.444
chr1	166147669	166148668	10	0.910053	12	0.550607	12	0.222222	12	0.247423	12	0.025974	12	0.536111	12	0.654545	12	0.638393
chr1	167222469	167223468	12	0.966184	11	0.285047	12	0.183432	12	0.0893471	12	0.0273224	12	0.628009	12	0.678481	14	0.623762
chr1	167232469	167233468	12	0.961672	12	0.860274	12	0.683698	12	0.635783	12	0.290179	12	0.754137	12	0.823529	13	0.716
chr1	167238869	167239868	10	0.9728	10	0.59751	10	0.4	10	0.215254	10	0.0557769	10	0.857749	10	0.921127	10	0.822115
chr1	167241169	167242168	12	0.956268	12	0.398693	14	0.39779	12	0.0755814	14	0.0352113	14	0.836852	14	0.908555	14	0.835249
chr1	167249269	167250268	19	0.96509	24	0.411765	24	0.357985	24	0.260417	24	0.0711679	24	0.871967	24	0.89	31	0.764706
chr1	167254569	167255568	10	0.950339	12	0.392453	12	0.239819	12	0.111272	12	0.126289	10	0.787798	12	0.871743	13	0.708642
chr1	167259069	167260068	10	0.961792	19	0.419032	19	0.438884	18	0.390262	19	0.204147	19	0.803347	19	0.873883	20	0.658863
chr1	167261269	167262268	18	0.95511	18	0.29368	18	0.113984	18	0.0863309	18	0.0234604	18	0.858491	18	0.884101	18	0.799632
chr1	167265369	167266368	14	0.96732	14	0.285714	14	0.375221	14	0.149441	14	0.0517711	14	0.765414	14	0.867647	16	0.837156
chr1	167289969	167290968	11	0.95	14	0.103604	14	0.0986717	14	0.0207039	14	0.00749064	14	0.213805	14	0.244019	16	0.309677
chr1	167295169	167296168	13	0.877395	11	0.219653	13	0.225951	13	0.179272	13	0.0754717	13	0.706436	13	0.759709	14	0.732777
chr1	167298369	167299368	10	0.959239	10	0.411111	10	0.266212	10	0.233766	10	0.038674	10	0.749326	10	0.823944	11	0.741379
chr1	167302069	167303068	5	0.970588	5	0.452055	5	0.222707	5	0.170507	5	0.0547945	5	0.534247	5	0.714286	6	0.423529
chr1	167304669	167305668	9	0.947581	9	0.768868	9	0.652439	9	0.686717	9	0.230769	9	0.485095	9	0.679245	10	0.466216
chr1	167372819	167373818	11	0.972015	11	0.953545	11	0.813264	11	0.642732	11	0.410334	11	0.919255	11	0.864143	14	0.813889
chr1	167379869	167380868	8	0.963636	8	0.891626	8	0.731383	8	0.576642	8	0.391003	8	0.762677	8	0.757493	9	0.760684
chr1	167381969	167382968	14	0.955795	14	0.786082	14	0.808729	14	0.720109	14	0.164865	14	0.683983	14	0.816832	17	0.702991
chr1	170062269	170063268	7	0.957143	6	0.850746	7	0.750958	7	0.751381	7	0.207965	7	0.65748	7	0.826667	7	0.696629
chr1	170166569	170167568	9	0.957787	12	0.684685	12	0.636364	12	0.515098	12	0.232737	12	0.85059	12	0.889251	12	0.844011
chr1	170169469	170170468	10	0.967419	10	0.675373	10	0.441275	10	0.33	10	0.0694444	10	0.721154	10	0.841608	10	0.768987
chr1	171229969	171230968	12	0.920495	12	0.894578	12	0.650924	12	0.64898	12	0.495798	12	0.626692	12	0.711584	16	0.718421
chr1	171241669	171242668	17	0.968421	18	0.902273	18	0.708288	18	0.538462	18	0.330909	18	0.613527	18	0.780606	19	0.787521
chr1	171298369	171299368	8	0.776699	7	0.545455	8	0.322581	8	0.250804	8	0.0822511	8	0.328841	8	0.332143	10	0.512712
chr1	171311269	171312268	9	0.976	9	0.319728	9	0.251701	9	0.106918	9	0.0578231	9	0.68932	9	0.858537	12	0.743697
chr1	171349519	171350518	13	0.967742	13	0.653409	13	0.511111	13	0.36961	13	0.0679012	13	0.757752	13	0.870968	13	0.774194
chr1	171425269	171426268	9	0.774272	9	0.273196	9	0.189189	9	0.0727763	9	0.0251046	9	0.643991	9	0.78979	11	0.584541
chr1	171430069	171431068	8	0.972678	7	0.679739	9	0.266871	9	0.0974478	9	0.087156	9	0.796703	9	0.835443	10	0.869565
chr1	171441369	171442368	5	0.878924	5	0.242857	5	0.0817308	5	0.08	5	0.047619	5	0.174274	5	0.244318	5	0.224719
chr1	171447369	171448368	15	0.938889	18	0.116505	18	0.0825566	18	0.167089	18	0.0727903	18	0.803749	18	0.896597	18	0.644338
chr1	171449969	171450968	18	0.967446	18	0.33114	18	0.190423	18	0.0439815	18	0.0302521	18	0.717509	18	0.846348	20	0.630662
chr1	171452969	171453968	15	0.944118	15	0.448931	15	0.223549	15	0.0752841	15	0.031477	15	0.71875	15	0.839768	16	0.662162
chr1	171459269	171460268	11	0.923729	11	0.220238	12	0.157658	12	0.0994318	12	0.0264151	12	0.821429	12	0.857143	12	0.62449
chr1	171464969	171465968	16	0.949672	16	0.847255	16	0.59661	16	0.390385	16	0.216931	16	0.822492	16	0.881978	17	0.773333
chr1	171470669	171471668	9	0.869757	9	0.142857	9	0.25964	9	0.155	9	0.105505	9	0.443439	9	0.591772	11	0.497006
chr1	171506869	171507868	16	0.860852	15	0.501377	16	0.42316	15	0.143541	16	0.067029	16	0.689696	16	0.81157	16	0.798186
chr1	172003969	172004968	20	0.973938	20	0.621242	20	0.375122	20	0.217822	20	0.0688337	20	0.810718	20	0.871345	20	0.76943
chr1	172017869	172018868	13	0.961039	13	0.492147	13	0.307339	13	0.0862471	13	0.0647249	13	0.796721	13	0.86398	14	0.82377
chr1	172022569	172023568	10	0.916667	9	0.597826	12	0.124088	11	0.181034	12	0.0159574	12	0.649254	12	0.745098	13	0.90678
chr1	172048369	172049368	12	0.793103	11	0.266667	12	0.0968661	12	0.102837	12	0.0365854	12	0.648387	12	0.607438	13	0.62069
chr1	172064969	172065968	15	0.95641	24	0.888745	24	0.731355	19	0.648091	24	0.350694	24	0.813894	24	0.844807	28	0.810458
chr1	172182169	172183168	8	0.874636	8	0.9801	9	0.644737	9	0.534161	9	0.122172	9	0.788571	9	0.86014	9	0.852941
chr1	172193869	172194868	16	0.953042	16	0.683168	16	0.66811	16	0.571225	16	0.277778	16	0.846765	16	0.886894	16	0.84136
chr1	172200769	172201768	10	0.963145	10	0.666667	10	0.528497	10	0.574468	10	0.289963	10	0.641667	10	0.542587	10	0.672727
chr1	172308169	172309168	7	0.946996	8	0.368852	8	0.204461	8	0.0752688	8	0.038674	8	0.429012	8	0.572193	9	0.447368
chr1	172356269	172357268	14	0.810458	15	0.217184	15	0.182973	15	0.0841709	15	0.0318302	15	0.445813	15	0.589231	18	0.555858
chr1	172417369	172418368	7	0.974576	5	0.170213	10	0.295	9	0.0789474	8	0.0752688	9	0.262295	8	0.422414	12	0.382022
chr1	172456119	172457118	5	0.719512	5	0.719298	10	0.697842	9	0.863636	8	0.270073	5	0.597938	7	0.777778	11	0.719101
chr1	172466769	172467768	17	0.946607	17	0.881481	17	0.711538	17	0.608333	17	0.262582	17	0.72327	17	0.835088	18	0.787958
chr1	172504019	172505018	20	0.934177	20	0.428571	20	0.16129	19	0.175123	20	0.0358491	20	0.782776	19	0.84127	22	0.662069
chr1	172511169	172512168	13	0.898698	13	0.45098	13	0.250883	13	0.14781	13	0.0393519	13	0.798551	13	0.844358	14	0.617816
chr1	172514269	172515268	10	0.626263	10	0.222857	10	0.20649	10	0.0662252	10	0.00881057	10	0.675676	10	0.763636	10	0.536232
chr1	172531569	172532568	23	0.202693	23	0.260274	23	0.113995	23	0.057377	23	0.0212418	23	0.282723	23	0.267554	24	0.492481
chr1	173321469	173322468	7	0.962343	8	0.3	8	0.320755	8	0.153374	8	0.0821918	8	0.48659	8	0.684848	10	0.545763
chr1	173425469	173426468	7	0.966543	7	0.224299	7	0.30303	7	0.17033	7	0.0695652	7	0.539095	7	0.722543	7	0.443038
chr1	173431469	173432468	12	0.972662	12	0.551181	12	0.512977	12	0.5725	12	0.276667	12	0.624506	12	0.818627	12	0.59661
chr1	174485219	174486218	5	0.96817	5	0.424837	5	0.33887	5	0.14554	5	0.142857	5	0.476987	5	0.704082	6	0.620915
chr1	174488869	174489868	6	0.984906	8	0.426471	8	0.320557	8	0.218023	8	0.265823	8	0.687747	8	0.809717	8	0.552885
chr1	175597969	175598968	5	0.951965	5	0.934783	5	0.463918	5	0.352459	5	0.173913	5	0.677083	5	0.857143	5	0.684211
chr1	180175669	180176668	12	0.886818	12	0.745358	12	0.721854	12	0.548913	12	0.243363	12	0.485762	12	0.607629	13	0.748299
chr1	180251719	180252718	11	0.936387	10	0.899408	11	0.601966	11	0.575	11	0.241497	11	0.653563	11	0.78	13	0.788927
chr1	180268769	180269768	9	0.643917	8	0.238095	9	0.211538	9	0.126394	9	0.0630631	9	0.288089	9	0.405109	9	0.331492
chr1	180279719	180280718	13	0.880519	13	0.0714286	13	0.159785	13	0.115086	13	0.0702247	13	0.53592	13	0.684882	13	0.35474
chr1	180564669	180565668	14	0.921905	14	0.248485	14	0.293561	14	0.200997	14	0.0325444	14	0.778638	14	0.849624	14	0.836735
chr1	180609669	180610668	12	0.853659	12	0.893462	12	0.733813	12	0.822989	12	0.400881	12	0.633452	12	0.688716	14	0.747036
chr1	180809419	180810418	15	0.949875	15	0.870861	15	0.586087	15	0.481527	15	0.101266	15	0.853015	15	0.935543	15	0.855372
chr1	180817469	180818468	5	0.954357	6	0.571429	6	0.374613	6	0.136564	6	0.00490196	6	0.528024	6	0.716599	6	0.716312
chr1	180844069	180845068	7	0.965625	8	0.502994	8	0.370504	7	0.166078	8	0.00931677	8	0.629108	8	0.722222	8	0.622222
chr1	180874269	180875268	11	0.661765	10	0.404959	11	0.199643	11	0.146293	11	0.052795	11	0.556303	11	0.562358	11	0.527473
chr1	180882969	180883968	17	0.958665	16	0.195286	17	0.204114	17	0.155587	17	0.0220264	17	0.55125	17	0.489247	17	0.482394
chr1	180912919	180913918	14	0.946146	15	0.331307	15	0.151468	15	0.105606	15	0.0426009	15	0.732084	15	0.80303	15	0.665625
chr1	180919469	180920468	10	0.304274	12	0.230404	16	0.266738	15	0.111765	16	0.0723861	16	0.360674	16	0.434641	16	0.443878
chr1	180923369	180924368	11	0.942574	11	0.298851	11	0.347107	11	0.158621	11	0.116438	11	0.711207	11	0.837838	11	0.697248
chr1	180927169	180928168	14	0.969287	14	0.31203	14	0.25	14	0.120235	14	0.0354223	14	0.755193	14	0.851145	14	0.790026
chr1	180953569	180954568	13	0.960497	13	0.473684	13	0.242188	13	0.136767	13	0.0323529	13	0.727273	13	0.806394	13	0.804533
chr1	180957269	180958268	13	0.968543	13	0.335968	13	0.187184	13	0.102397	13	0.0309051	13	0.781719	13	0.839416	15	0.662835
chr1	180964369	180965368	12	0.92629	14	0.610465	14	0.254113	14	0.102689	14	0.0626632	14	0.782051	14	0.879545	14	0.833333
chr1	181035469	181036468	7	0.964427	9	0.301205	9	0.20979	9	0.110236	9	0.0524345	9	0.55	9	0.686893	10	0.615385
chr1	181164019	181165018	10	0.959707	11	0.952586	11	0.739927	11	0.542424	11	0.336879	11	0.8875	9	0.923077	11	0.844828
chr1	181167869	181168868	6	0.396364	6	0.89375	6	0.643678	6	0.5	6	0.143646	6	0.78125	6	0.834862	6	0.515385
chr1	181215669	181216668	12	0.934307	12	0.963636	12	0.614786	12	0.55	12	0.299242	12	0.638484	12	0.747082	12	0.695431
chr1	181260469	181261468	16	0.940853	15	0.535211	16	0.343648	16	0.190722	16	0.0639269	16	0.613288	16	0.686224	16	0.709581
chr1	181860269	181861268	15	0.145631	14	0.204947	15	0.111288	15	0.10325	15	0.0144928	15	0.473534	15	0.617433	15	0.224265
chr1	181863769	181864768	13	0.815652	13	0.402985	13	0.190141	13	0.0641283	13	0	13	0.589134	13	0.647368	13	0.688596
chr1	181876869	181877868	6	0.943867	9	0.25	9	0.175788	9	0.121818	9	0.0291971	9	0.55597	9	0.72549	9	0.433036
chr1	181887969	181888968	16	0.227656	16	0.283784	16	0.220101	16	0.058698	16	0.0242915	16	0.515686	16	0.634709	16	0.6082
chr1	181893369	181894368	14	0.846702	13	0.252174	14	0.209544	14	0.0554723	14	0.0229446	14	0.687192	14	0.764588	14	0.712264
chr1	181896869	181897868	17	0.946642	17	0.313653	17	0.376645	17	0.125817	17	0.0628183	17	0.712151	17	0.773427	17	0.681199
chr1	181901369	181902368	15	0.957576	15	0.87156	15	0.725086	15	0.455108	15	0.18239	14	0.818405	15	0.864217	15	0.728522
chr1	181980619	181981618	11	0.972881	11	0.439834	11	0.469586	11	0.202273	11	0.0462428	11	0.8032	11	0.9	11	0.828767
chr1	181988619	181989618	9	0.957895	9	0.848958	9	0.701408	9	0.607955	9	0.177914	9	0.853165	9	0.894737	9	0.735577
chr1	181993419	181994418	7	0.843305	7	0.766129	7	0.568282	7	0.41196	7	0.169565	7	0.7	7	0.796875	7	0.520325
chr1	182007669	182008668	6	0.939297	6	0.974747	6	0.677686	6	0.726141	6	0.251701	6	0.922078	6	0.925581	6	0.865497
chr1	182044269	182045268	7	0.953488	9	0.265625	9	0.241636	9	0.127098	9	0.0255319	9	0.748031	9	0.872204	12	0.725806
chr1	182051169	182052168	7	0.993939	6	0.431034	7	0.345178	7	0.241071	7	0.0140845	7	0.641026	7	0.859873	7	0.653061
chr1	182068269	182069268	16	0.963351	15	0.12459	16	0.26475	16	0.117211	16	0.0019802	16	0.721293	15	0.853862	16	0.668258
chr1	182071369	182072368	9	0.958848	12	0.093633	12	0.177982	10	0.16699	12	0.0207852	12	0.777778	12	0.830935	16	0.753398
chr1	182083169	182084168	5	0.977941	5	0.509434	5	0.142857	5	0.132948	5	0.010989	5	0.746606	5	0.795082	5	0.782609
chr1	182087669	182088668	14	0.959276	14	0.27933	14	0.157319	14	0.108108	14	0.0828402	14	0.631649	14	0.786448	14	0.610619
chr1	182097169	182098168	5	0.966292	5	0.179104	5	0.182796	5	0.0816327	5	0.0273973	5	0.853535	5	0.870968	6	0.837398
chr1	182109769	182110768	15	0.824869	15	0.365979	15	0.307206	13	0.101183	15	0.0145631	15	0.741329	15	0.794492	19	0.70197
chr1	182114669	182115668	10	0.717345	10	0.19598	10	0.0996885	10	0.0569801	10	0.0477941	10	0.42623	10	0.513196	11	0.368421
chr1	182190269	182191268	5	0.95098	5	0.233083	5	0.288136	5	0.140741	5	0.0564972	5	0.589041	5	0.72	5	0.585714
chr1	182277869	182278868	27	0.961961	27	0.937866	27	0.756806	27	0.592469	27	0.302023	27	0.893043	27	0.920683	27	0.762186
chr1	184614421	184615420	23	0.0148437	24	0.442017	25	0.199461	25	0.114613	25	0.0185811	25	0.588098	25	0.743386	25	0.639013
chr1	184807221	184808220	17	0.956044	17	0.226277	17	0.188571	17	0.170036	17	0.00970874	17	0.612286	17	0.742782	17	0.521866
chr1	184836521	184837520	9	0.98125	9	0.882927	9	0.71831	9	0.573379	9	0.285714	9	0.803324	9	0.736025	9	0.813559
chr1	184851321	184852320	23	0.0505837	23	0.0445545	23	0.093633	23	0.0124434	23	0.0124113	23	0.352941	23	0.373609	23	0.294906
chr1	185335621	185336620	10	0.961957	10	0.725806	10	0.526807	10	0.394009	10	0.134557	10	0.751121	10	0.822526	10	0.582857
chr1	186601721	186602720	7	0.955414	7	0.378261	7	0.278226	7	0.160839	7	0.0305677	7	0.683582	7	0.812274	7	0.748252
chr1	186605321	186606320	7	0.94863	7	0.619048	7	0.368627	7	0.236052	7	0.0617284	7	0.623955	7	0.733813	7	0.604839
chr1	186609221	186610220	13	0.829684	9	0.258427	13	0.165644	11	0.135849	13	0.111913	12	0.52381	11	0.609023	13	0.468293
chr1	186621771	186622770	11	0.97373	11	0.829457	11	0.693023	11	0.612903	11	0.473485	11	0.617021	11	0.838641	11	0.759124
chr1	186741571	186742570	10	0.951641	14	0.824405	14	0.598499	14	0.571084	12	0.144231	14	0.79703	14	0.892784	14	0.735974
chr1	186762221	186763220	8	0.974315	9	0.436782	9	0.396552	9	0.193853	9	0.0362903	9	0.687266	9	0.755245	9	0.691244
chr1	189693221	189694220	6	0.972222	6	0.832117	6	0.801948	6	0.784232	6	0.496815	6	0.646707	6	0.766393	6	0.789062
chr1	189698321	189699320	7	0.97555	7	0.288344	8	0.213075	7	0.125561	8	0.0921986	8	0.502857	8	0.611111	7	0.635417
chr1	189735021	189736020	9	0.867435	8	0.335616	9	0.283372	9	0.258065	9	0.0434783	9	0.625954	9	0.818482	10	0.683417
chr1	189745421	189746420	10	0.907579	8	0.29932	11	0.340708	11	0.362126	11	0.178182	9	0.836689	10	0.886447	11	0.704225
chr1	189755221	189756220	13	0.967949	11	0.214286	13	0.200557	13	0.0757238	13	0.14527	13	0.714038	13	0.753247	13	0.728571
chr1	189758621	189759620	14	0.973039	25	0.434568	25	0.280563	25	0.137972	25	0.0341085	25	0.761401	25	0.867076	28	0.857349
chr1	189767221	189768220	18	0.961538	20	0.256098	20	0.0902846	20	0.0819009	20	0.0262097	20	0.539783	20	0.667763	22	0.564444
chr1	189771621	189772620	21	0.965287	23	0.430041	23	0.198562	23	0.192412	23	0.058642	23	0.705696	23	0.876164	23	0.85
chr1	189776821	189777820	8	0.965096	8	0.246753	8	0.0527859	8	0.0909091	8	0.0181818	8	0.556604	8	0.762346	8	0.598253
chr1	189781921	189782920	14	0.980213	14	0.264368	14	0.153355	14	0.180628	14	0.0361991	14	0.640823	14	0.827004	14	0.55711
chr1	189785121	189786120	27	0.958803	27	0.275	27	0.224583	27	0.15285	27	0.0864799	27	0.731533	27	0.7795	28	0.773221
chr1	189791821	189792820	11	0.971129	22	0.188822	22	0.102024	22	0.134154	22	0.0640569	22	0.770469	22	0.880365	22	0.606368
chr1	189814521	189815520	17	0.649139	17	0.490706	17	0.287273	17	0.263502	17	0.108179	17	0.684518	17	0.738764	17	0.78209
chr1	189818121	189819120	15	0.95736	19	0.389325	19	0.176539	19	0.0590717	19	0.0455531	19	0.780909	19	0.899083	20	0.787368
chr1	189868721	189869720	15	0.440511	20	0.591286	20	0.224779	20	0.173375	20	0.0809717	20	0.722042	20	0.867537	20	0.770398
chr1	189874621	189875620	18	0.915254	18	0.12931	18	0.157729	18	0.132075	18	0.0702128	18	0.557478	18	0.541387	20	0.412998
chr1	189901421	189902420	12	0.933934	24	0.720416	24	0.48562	24	0.445242	24	0.216312	24	0.818846	24	0.877956	24	0.617438
chr1	189913221	189914220	27	0.87027	27	0.315197	27	0.311027	27	0.130326	27	0.06399	27	0.870683	27	0.902851	27	0.813953
chr1	191069021	191070020	19	0.965829	19	0.915638	19	0.59065	19	0.577681	19	0.162791	19	0.796648	19	0.917847	19	0.701357
chr1	191086271	191087270	13	0.945073	13	0.713262	13	0.365217	13	0.230637	13	0.138418	13	0.787557	13	0.801105	13	0.629758
chr1	191132221	191133220	9	0.978	12	0.370892	12	0.317965	12	0.328467	12	0.167213	12	0.503671	12	0.718085	12	0.303249
chr1	191204321	191205320	10	0.953313	13	0.347826	13	0.206938	13	0.0671141	13	0.0351906	13	0.477215	13	0.661608	13	0.395664
chr1	191277121	191278120	19	0.959105	19	0.234375	19	0.0895795	19	0.0859107	19	0.0378657	19	0.386792	19	0.643312	19	0.434615
chr1	191375121	191376120	16	0.955916	16	0.936027	16	0.762901	16	0.747899	16	0.393855	16	0.805988	16	0.810903	16	0.730361
chr1	191409021	191410020	12	0.944737	12	0.398773	12	0.27918	12	0.166355	12	0.0515759	12	0.497848	12	0.381579	12	0.501706
chr1	191419271	191420270	11	0.937913	11	0.883333	11	0.687273	11	0.599609	11	0.223577	11	0.425243	11	0.446585	11	0.603659
chr1	191437071	191438070	8	0.970339	8	0.331395	8	0.280591	8	0.0882353	8	0.0309735	8	0.730556	8	0.892857	10	0.866667
chr1	191445821	191446820	11	0.859043	12	0.255639	12	0.178273	12	0.134111	12	0	12	0.531553	12	0.633333	14	0.537849
chr1	191461821	191462820	11	0.300518	11	0.558376	14	0.422492	14	0.410526	14	0.0674603	13	0.6025	14	0.544061	14	0.289216
chr1	191494721	191495720	15	0.734091	15	0.290323	15	0.110915	15	0.0993485	15	0.0408805	15	0.394947	15	0.466905	15	0.586103
chr1	191497721	191498720	17	0.949132	20	0.471033	20	0.174463	20	0.0732293	20	0.0305011	20	0.761494	20	0.832117	21	0.696154
chr1	191766521	191767520	13	0.961538	13	0.931429	13	0.778393	13	0.486275	12	0.171806	13	0.825939	13	0.907631	13	0.893536
chr1	191785621	191786620	8	0.929224	8	0.307143	8	0.322418	8	0.353659	8	0.154303	8	0.661253	8	0.842444	8	0.567376
chr1	193101906	193102905	8	0.948608	8	0.538889	8	0.269663	8	0.184697	8	0.0393258	8	0.603659	8	0.701389	8	0.575
chr1	193160006	193161005	19	0.181176	19	0.0412371	19	0.0581395	19	0.0237037	19	0.00866551	19	0.114219	19	0.114754	20	0.157005
chr1	193280106	193281105	9	0.945988	9	0.510288	9	0.485393	9	0.469903	9	0.290984	9	0.582418	9	0.76971	9	0.707627
chr1	193485906	193486905	6	0.661871	8	0.726415	8	0.459064	8	0.397015	8	0.139037	8	0.583562	8	0.641434	8	0.542857
chr1	193496656	193497655	9	0.957606	9	0.549296	9	0.374384	9	0.249084	9	0.209091	9	0.539683	9	0.712934	9	0.485149
chr1	193504106	193505105	6	0.904523	6	0.421569	6	0.238938	6	0.208556	6	0.017094	6	0.144654	6	0.223776	7	0.352381
chr1	193512606	193513605	6	0.959677	6	0.676056	6	0.528889	6	0.233083	6	0.136364	6	0.707317	6	0.851986	7	0.779221
chr1	193545506	193546505	5	0.95941	6	0.867133	6	0.485185	6	0.505319	6	0.209459	6	0.650794	6	0.727273	6	0.753521
chr1	193550806	193551805	5	0.942029	5	0.558442	5	0.296296	5	0.422764	5	0.0619469	5	0.584541	5	0.732984	5	0.409091
chr10	3745891	3746890	10	0.964706	10	0.602871	10	0.391398	10	0.198953	10	0.0787037	10	0.487414	10	0.582781	10	0.533865
chr10	3784841	3785840	10	0.824742	10	0.891026	10	0.670695	10	0.59383	10	0.235772	10	0.801205	10	0.856369	10	0.664948
chr10	3835241	3836240	19	0.968586	19	0.581871	19	0.489266	19	0.441322	19	0.24792	19	0.762542	19	0.852865	19	0.461735
chr10	3841541	3842540	11	0.251716	14	0.78553	14	0.520161	14	0.348139	14	0.171014	14	0.678571	14	0.806344	14	0.793548
chr10	3852191	3853190	9	0.862917	9	0.632768	9	0.490364	9	0.397647	9	0.141818	9	0.403292	9	0.605634	9	0.588517
chr10	3858341	3859340	10	0.91831	10	0.315508	10	0.35274	10	0.159494	10	0.0995025	10	0.484058	10	0.533613	11	0.532995
chr10	3863541	3864540	16	0.944944	16	0.299145	16	0.205594	16	0.187192	16	0.103586	16	0.416957	16	0.53012	17	0.385463
chr10	3894441	3895440	5	0.95935	5	0.82069	5	0.778351	5	0.647059	5	0.215385	5	0.658385	5	0.777778	7	0.53
chr10	3908541	3909540	8	0.966197	8	0.861111	8	0.844311	8	0.82263	8	0.425532	8	0.681698	8	0.854671	8	0.664865
chr10	3943641	3944640	11	0.929619	11	0.73494	11	0.590909	11	0.498721	11	0.113889	11	0.230248	11	0.322957	11	0.26738
chr10	4231641	4232640	8	0.951641	11	0.611111	11	0.495146	11	0.287234	11	0.0952381	11	0.767141	11	0.876761	11	0.696682
chr10	4246441	4247440	11	0.956818	11	0.831579	11	0.754386	10	0.52784	11	0.313131	11	0.773063	11	0.885294	11	0.759615
chr10	4250441	4251440	5	0.916667	5	0.825243	5	0.450216	5	0.308571	5	0.0769231	5	0.593074	5	0.653409	5	0.670732
chr10	4260041	4261040	9	0.956522	9	0.793427	9	0.648256	9	0.60597	9	0.0671937	9	0.523416	9	0.65748	9	0.5
chr10	4272741	4273740	7	0.926316	7	0.951389	7	0.645161	7	0.45481	7	0.153846	7	0.761589	7	0.859649	7	0.78882
chr10	4274941	4275940	17	0.866906	17	0.953811	17	0.698467	17	0.530655	17	0.177966	17	0.788024	17	0.880249	17	0.822086
chr10	4298041	4299040	11	0.941489	11	0.913408	11	0.668651	11	0.690867	11	0.168981	11	0.821359	11	0.875274	11	0.697509
chr10	4303191	4304190	12	0.975573	12	0.828851	12	0.646235	12	0.750784	12	0.247357	12	0.666134	12	0.756701	12	0.607973
chr10	4309291	4310290	10	0.753666	10	0.845745	10	0.742382	10	0.557895	10	0.261411	10	0.784653	10	0.854093	10	0.723164
chr10	4322941	4323940	12	0.944974	20	0.92349	20	0.772244	19	0.659574	20	0.295935	17	0.809244	20	0.899323	20	0.85399
chr10	4330891	4331890	8	0.941489	8	0.887218	8	0.571429	8	0.581132	8	0.172775	8	0.761317	8	0.829016	8	0.777778
chr10	4339141	4340140	16	0.956407	23	0.748603	23	0.544784	23	0.503311	23	0.214067	23	0.559086	23	0.683976	23	0.643541
chr10	4343541	4344540	12	0.965096	12	0.92803	12	0.644444	12	0.561856	12	0.240838	12	0.734483	12	0.819951	12	0.69802
chr10	4354441	4355440	37	0.26854	47	0.810535	47	0.659918	47	0.576672	47	0.399439	47	0.723979	47	0.815455	47	0.84965
chr10	4363941	4364940	8	0.966667	8	0.434343	8	0.296137	8	0.178832	8	0.0707071	8	0.688525	8	0.842742	8	0.783133
chr10	4372041	4373040	16	0.961373	15	0.740437	16	0.66112	16	0.514722	16	0.135849	16	0.6658	16	0.784711	16	0.671271
chr10	4381241	4382240	9	0.971429	8	0.973214	8	0.586716	9	0.490494	9	0.337017	9	0.856089	8	0.881356	9	0.785714
chr10	4467091	4468090	7	0.910959	16	0.940613	16	0.759556	15	0.791061	16	0.294372	16	0.795837	16	0.851762	16	0.791781
chr10	4492341	4493340	6	0.630952	6	0.699187	6	0.478102	6	0.497561	6	0.0666667	6	0.320388	6	0.289157	6	0.398551
chr10	7124991	7125990	7	0.954348	12	0.690027	12	0.716346	12	0.620278	12	0.225131	12	0.75762	12	0.867816	12	0.700306
chr10	7179041	7180040	10	0.961715	12	0.812357	12	0.617816	12	0.563348	12	0.242424	12	0.787535	12	0.873786	12	0.714789
chr10	7182241	7183240	23	0.975642	23	0.928477	23	0.624294	23	0.728691	23	0.464812	23	0.875	23	0.92142	26	0.690778
chr10	7206291	7207290	20	0.959285	20	0.914661	20	0.629862	20	0.610465	20	0.252613	20	0.760256	20	0.839709	20	0.641921
chr10	7582402	7583401	10	0.229432	13	0.154897	13	0.121821	11	0.0540201	13	0.0542857	13	0.343885	13	0.386943	13	0.362989
chr10	7610252	7611251	11	0.976253	11	0.920319	11	0.734146	11	0.586957	11	0.142433	11	0.737609	11	0.874251	11	0.614907
chr10	7619902	7620901	8	0.880435	9	0.926829	9	0.794749	6	0.633803	9	0.218341	9	0.641593	9	0.737003	10	0.6621
chr10	11272802	11273801	7	0.917051	7	0.844961	7	0.795181	7	0.891304	7	0.272059	7	0.536508	7	0.72524	7	0.680233
chr10	13562894	13563893	20	0.181589	20	0.701149	20	0.295322	20	0.195006	20	0.021164	20	0.839031	20	0.858998	23	0.729524
chr10	13565994	13566993	18	0.12035	18	0.33209	18	0.170286	18	0.0634615	18	0.0142857	18	0.411622	18	0.540541	21	0.399701
chr10	17675794	17676793	6	0.966667	6	0.817073	6	0.556818	6	0.591346	6	0.160377	6	0.840678	6	0.909605	6	0.738462
chr10	17807694	17808693	8	0.968293	8	0.423358	8	0.4637	8	0.55144	8	0.289617	8	0.736486	8	0.903134	8	0.643902
chr10	18418494	18419493	6	0.942149	6	0.871795	6	0.606061	6	0.576923	6	0.205882	6	0.598253	6	0.716867	6	0.666667
chr10	18422694	18423693	11	0.933333	11	0.782609	11	0.626437	11	0.547771	11	0.219512	11	0.722955	11	0.77459	12	0.620915
chr10	18436294	18437293	6	0.982906	6	0.95679	6	0.803636	6	0.604575	6	0.222222	6	0.636364	6	0.7	6	0.615385
chr10	18446594	18447593	6	0.945205	5	0.785047	6	0.66	6	0.547619	6	0.06875	6	0.413636	6	0.566667	6	0.252033
chr10	18449894	18450893	16	0.975	16	0.882729	16	0.702665	16	0.451883	16	0.212048	16	0.75709	16	0.820679	16	0.791111
chr10	18457294	18458293	9	0.961679	9	0.627273	9	0.357595	9	0.304709	9	0.133929	9	0.778068	9	0.807692	9	0.721393
chr10	18461394	18462393	10	0.946768	10	0.948187	10	0.693141	10	0.496032	10	0.14554	10	0.661417	10	0.789238	10	0.743056
chr10	18480594	18481593	15	0.969121	15	0.676093	15	0.629477	15	0.537517	15	0.218182	15	0.853042	15	0.920761	15	0.723164
chr10	18506444	18507443	18	0.963497	18	0.125683	18	0.146226	18	0.0736842	18	0.021164	18	0.538636	18	0.670279	18	0.588235
chr10	18583744	18584743	12	0.93381	12	0.822823	12	0.672065	12	0.686067	12	0.478495	12	0.125786	12	0.206977	12	0.373077
chr10	18633794	18634793	5	0.9819	5	0.78	5	0.658654	5	0.650307	5	0.359788	5	0.531818	5	0.809278	5	0.633028
chr10	18643644	18644643	5	0.95122	5	0.897436	5	0.805	5	0.833333	5	0.322148	5	0.52349	5	0.806122	5	0.735294
chr10	20351394	20352393	6	0.974522	6	0.958333	6	0.493243	6	0.588235	6	0.0921986	6	0.859031	6	0.913043	6	0.833333
chr10	20363394	20364393	7	0.925566	6	0.46988	7	0.316062	7	0.122807	7	0.0606061	7	0.638462	7	0.699507	8	0.694175
chr10	20378694	20379693	8	0.959402	9	0.446429	9	0.405714	9	0.23614	9	0.0541516	9	0.553061	9	0.757764	9	0.679654
chr10	21866594	21867593	8	0.937322	8	0.506494	8	0.307263	8	0.230263	8	0.0660661	8	0.459057	8	0.557621	8	0.541237
chr10	21890294	21891293	9	0.93994	9	0.849741	9	0.736667	9	0.57329	9	0.198473	9	0.792405	9	0.861423	9	0.713656
chr10	21898194	21899193	15	0.288008	16	0.95155	16	0.685841	16	0.545276	16	0.307692	16	0.67688	16	0.771252	16	0.6743
chr10	21916694	21917693	16	0.970423	16	0.956349	16	0.732337	16	0.463068	16	0.242991	16	0.818182	16	0.894737	16	0.800604
chr10	21936244	21937243	13	0.0263158	13	0.175966	13	0.144603	13	0.126562	13	0.0295699	13	0.347471	13	0.434125	13	0.379104
chr10	21961344	21962343	13	0.934609	13	0.881041	13	0.695035	13	0.66835	13	0.314732	13	0.800275	13	0.842213	13	0.79322
chr10	21970794	21971793	9	0.978261	9	0.661111	9	0.795222	9	0.686869	9	0.298701	9	0.783333	9	0.793991	9	0.778523
chr10	21985494	21986493	11	0.96087	11	0.916667	11	0.693617	11	0.526502	11	0.104859	11	0.827004	11	0.888651	11	0.696594
chr10	21988194	21989193	10	0.94849	10	0.788856	10	0.611111	10	0.536437	10	0.078853	10	0.394052	10	0.589744	10	0.678112
chr10	24556694	24557693	18	0.753637	18	0.379902	18	0.242059	18	0.264822	18	0.0856269	18	0.756937	18	0.855244	18	0.736434
chr10	24590794	24591793	10	0.910811	9	0.528	10	0.281579	10	0.165049	10	0.0836013	10	0.294766	10	0.338776	10	0.371951
chr10	24609194	24610193	12	0.144676	12	0.348958	12	0.263717	12	0.153457	12	0.0378378	12	0.665179	12	0.854406	12	0.654867
chr10	24811244	24812243	11	0.946136	11	0.454545	11	0.449173	11	0.244681	11	0.0299625	11	0.767296	11	0.816901	11	0.678295
chr10	24819394	24820393	6	0.97551	6	0.368932	6	0.283019	6	0.246809	6	0.112299	6	0.721239	6	0.821229	6	0.743802
chr10	24823194	24824193	12	0.92973	13	0.524064	13	0.683919	13	0.540687	13	0.186158	13	0.731343	13	0.860595	13	0.535256
chr10	24831494	24832493	15	0.889855	13	0.5	14	0.311065	14	0.212766	15	0.0527704	15	0.710356	15	0.820339	15	0.721854
chr10	28085394	28086393	12	0.940503	12	0.54491	12	0.196217	12	0.0849673	12	0.066879	12	0.53125	12	0.604027	13	0.630037
chr10	28088994	28089993	9	0.97541	9	0.237037	9	0.293103	9	0.215686	9	0.0948276	9	0.798343	9	0.815126	11	0.810811
chr10	28129894	28130893	14	0.960825	14	0.328502	14	0.462935	14	0.321762	14	0.19877	14	0.885578	14	0.92144	14	0.863962
chr10	28176644	28177643	9	0.990099	6	0.508772	10	0.65704	9	0.36	10	0.335404	9	0.723183	10	0.925373	10	0.822785
chr10	28184144	28185143	9	0.971326	5	0.519231	9	0.38189	9	0.325	9	0.20922	9	0.78	9	0.804469	9	0.698925
chr10	28232194	28233193	5	0.928358	6	0.506757	6	0.39375	6	0.293103	6	0.158273	6	0.544262	6	0.521186	6	0.559322
chr10	28244894	28245893	10	0.956274	10	0.458564	10	0.355828	10	0.416667	10	0.127341	10	0.778043	10	0.87234	10	0.5625
chr10	28492894	28493893	23	0.0382003	23	0.318548	23	0.0758547	23	0.110569	23	0.075388	23	0.514317	23	0.516026	23	0.523629
chr10	28517144	28518143	6	0.97281	6	0.6	6	0.351485	6	0.443137	6	0.106918	6	0.659574	6	0.788991	6	0.770186
chr10	30639294	30640293	5	0.944954	5	0.386364	5	0.510753	5	0.439759	5	0.192708	5	0.617021	5	0.799065	5	0.566929
chr10	30727894	30728893	6	0.956522	6	0.888889	6	0.718876	6	0.80203	6	0.105769	6	0.568905	6	0.742718	6	0.717391
chr10	30735594	30736593	6	0.968454	7	0.91342	7	0.866071	7	0.762402	7	0.236052	7	0.670241	7	0.770548	7	0.77193
chr10	31327494	31328493	9	0.972376	9	0.574163	9	0.260623	9	0.403646	9	0.0699301	9	0.796009	9	0.810976	9	0.699029
chr10	34139394	34140393	9	0.966135	9	0.393035	9	0.287841	9	0.274566	9	0.121469	9	0.526829	9	0.716418	9	0.522449
chr10	34187444	34188443	6	0.825455	6	0.428571	6	0.283784	6	0.0917874	6	0.0331126	6	0.625483	6	0.86875	6	0.731034
chr10	34247494	34248493	5	0.971564	5	0.223214	5	0.190217	5	0.162921	5	0.0839161	5	0.545455	5	0.679775	5	0.429907
chr10	34300194	34301193	11	0.949153	11	0.475113	11	0.399113	11	0.582474	11	0.276808	11	0.592179	11	0.680203	11	0.514706
chr10	39114344	39115343	8	0.820455	8	0.840659	8	0.590909	8	0.6	8	0.251497	8	0.606178	8	0.618677	8	0.718519
chr10	39377694	39378693	8	0.956063	8	0.644172	8	0.719346	8	0.428144	8	0.234483	8	0.54359	8	0.563686	8	0.67757
chr10	39481594	39482593	14	0.96788	14	0.890863	14	0.742402	14	0.699565	14	0.324873	14	0.655172	14	0.751138	14	0.709199
chr10	39510394	39511393	13	0.973684	14	0.900277	14	0.665649	14	0.638387	14	0.284706	14	0.724138	14	0.786828	14	0.654286
chr10	39523694	39524693	18	0.964953	18	0.924731	18	0.738443	18	0.672999	18	0.28145	18	0.75618	18	0.872204	18	0.691388
chr10	39540794	39541793	17	0.922764	17	0.650873	17	0.508748	17	0.608059	17	0.214141	17	0.59027	17	0.699717	17	0.618227
chr10	39543194	39544193	20	0.971626	20	0.738971	20	0.653795	20	0.716233	20	0.255639	20	0.499415	20	0.553191	20	0.567633
chr10	39546694	39547693	7	0.976293	8	0.936556	8	0.701299	8	0.634715	8	0.307407	8	0.653933	8	0.780864	8	0.793893
chr10	39563294	39564293	26	0.919225	28	0.891433	28	0.553398	28	0.549823	28	0.276394	28	0.625782	28	0.759443	28	0.688207
chr10	39571594	39572593	12	0.956522	13	0.326984	13	0.161742	13	0.0779661	13	0.0218341	13	0.520988	13	0.644689	13	0.618868
chr10	39616444	39617443	12	0.948424	15	0.81104	15	0.473552	15	0.351351	15	0.236402	15	0.873368	15	0.895928	15	0.839721
chr10	39639594	39640593	13	0.945338	13	0.611446	13	0.616809	13	0.686456	13	0.314103	13	0.782544	13	0.889943	13	0.659443
chr10	40191594	40192593	29	0.0274765	19	0.0271186	29	0.0621327	29	0.0280778	29	0.00957592	29	0.452915	29	0.60578	29	0.436975
chr10	40237194	40238193	27	0.968174	27	0.940068	27	0.704348	27	0.67757	27	0.38088	27	0.905117	27	0.937238	27	0.863874
chr10	40267294	40268293	16	0.947066	16	0.335917	16	0.273148	16	0.0628099	16	0.0142276	16	0.578735	16	0.670713	16	0.578818
chr10	40307444	40308443	8	0.9575	8	0.526316	8	0.159091	8	0.102484	8	0.0323887	8	0.40393	8	0.613889	8	0.601036
chr10	40309994	40310993	11	0.815939	11	0.233766	11	0.210421	11	0.0320988	11	0.0160772	11	0.559687	11	0.655647	11	0.734234
chr10	40420094	40421093	10	0.964706	10	0.724299	10	0.738411	10	0.62963	10	0.27381	10	0.799511	10	0.870504	10	0.752174
chr10	40450694	40451693	8	0.926471	8	0.798122	8	0.658824	8	0.610224	8	0.348039	8	0.746575	8	0.771186	8	0.703911
chr10	40458494	40459493	25	0.413197	25	0.942634	25	0.859402	25	0.82906	25	0.490076	25	0.704183	25	0.84908	25	0.771971
chr10	40476894	40477893	15	0.949754	18	0.851942	18	0.688935	18	0.634146	18	0.226475	18	0.827707	18	0.902326	18	0.693617
chr10	40479294	40480293	9	0.957916	9	0.927481	9	0.672101	9	0.586854	9	0.367713	9	0.748549	9	0.715068	9	0.689498
chr10	40489194	40490193	13	0.958057	13	0.52924	13	0.209272	13	0.163776	13	0.0961039	13	0.829891	13	0.844278	13	0.846405
chr10	40492044	40493043	9	0.967972	9	0.254777	9	0.356295	9	0.265766	9	0.108108	9	0.767075	9	0.780822	9	0.801205
chr10	40498394	40499393	10	0.953125	10	0.328767	10	0.397015	10	0.307692	10	0.117057	10	0.770138	10	0.916667	10	0.663551
chr10	40839594	40840593	11	0.973958	11	0.655431	11	0.667351	11	0.596372	11	0.11245	11	0.85473	11	0.91067	11	0.835938
chr10	40843894	40844893	17	0.959273	19	0.846037	19	0.595122	19	0.665377	19	0.288499	19	0.749767	19	0.828025	19	0.503916
chr10	40897044	40898043	12	0.9375	12	0.793103	12	0.535714	12	0.672078	12	0.198661	12	0.656319	12	0.816949	12	0.722388
chr10	40902444	40903443	8	0.715356	9	0.672414	9	0.438697	9	0.257353	9	0.104839	9	0.703846	9	0.805405	9	0.768166
chr10	40910144	40911143	11	0.962025	11	0.598837	11	0.481544	11	0.509302	11	0.227414	11	0.60728	11	0.751131	11	0.708543
chr10	40918394	40919393	13	0.965138	12	0.504032	13	0.54071	13	0.5	13	0.198157	13	0.636535	12	0.760116	13	0.675676
chr10	40935444	40936443	18	0.914921	20	0.742925	18	0.715215	20	0.583756	20	0.282772	20	0.672322	20	0.818182	20	0.818182
chr10	41319994	41320993	18	0.0471162	18	0.488818	18	0.214772	18	0.0930902	18	0.0117302	18	0.699091	18	0.803474	18	0.7
chr10	41465794	41466793	15	0.941038	15	0.975779	15	0.514477	15	0.537604	15	0.176944	15	0.899267	15	0.93617	15	0.880658
chr10	41469494	41470493	15	0.967	15	0.639535	15	0.242386	15	0.0458115	15	0.03	15	0.733119	15	0.828924	15	0.778711
chr10	41523894	41524893	5	0.968966	7	0.902857	7	0.712074	7	0.350877	7	0.112033	7	0.830508	7	0.883436	7	0.747706
chr10	41541994	41542993	11	0.971888	15	0.916201	15	0.76196	14	0.570521	15	0.349754	15	0.838516	15	0.908755	15	0.832258
chr10	41545744	41546743	7	0.937908	7	0.828194	7	0.734411	7	0.724684	7	0.342857	7	0.595442	7	0.723636	7	0.71
chr10	41551694	41552693	5	0.960396	6	0.752381	6	0.672269	5	0.520349	6	0.23445	6	0.215426	6	0.271375	6	0.446667
chr10	41829994	41830993	7	0.978062	10	0.807947	10	0.672638	10	0.671429	10	0.135	10	0.57855	10	0.570902	10	0.452962
chr10	41881344	41882343	15	0.963109	15	0.247423	15	0.110577	15	0.0808081	15	0.0145631	15	0.56538	15	0.643785	15	0.62963
chr10	42190394	42191393	9	0.954866	12	0.855305	12	0.698166	11	0.622896	12	0.233954	12	0.813031	12	0.843866	12	0.756983
chr10	42209994	42210993	13	0.954077	15	0.912434	15	0.808416	15	0.738095	15	0.42283	15	0.832888	15	0.816794	15	0.835681
chr10	42219894	42220893	13	0.960227	13	0.895122	13	0.669312	13	0.625506	13	0.164491	13	0.767857	13	0.866359	13	0.664557
chr10	42231094	42232093	8	0.945	8	0.69708	8	0.411628	8	0.387534	8	0.149682	8	0.743455	8	0.792135	8	0.80786
chr10	42238644	42239643	10	0.949206	13	0.845815	13	0.60089	13	0.490025	13	0.212121	13	0.821687	13	0.885246	13	0.784053
chr10	42243894	42244893	12	0.958032	12	0.9125	12	0.607774	12	0.690428	12	0.232376	12	0.803571	12	0.752155	12	0.669014
chr10	42248494	42249493	8	0.95122	9	0.745968	9	0.600451	9	0.640244	9	0.189504	9	0.756487	9	0.869955	9	0.700405
chr10	42251994	42252993	10	0.944737	10	0.735931	10	0.698997	10	0.520833	10	0.234127	10	0.765586	10	0.757463	10	0.657143
chr10	42259894	42260893	14	0.952748	15	0.770241	15	0.668919	15	0.545324	15	0.222904	15	0.699063	15	0.777614	15	0.574176
chr10	42270894	42271893	16	0.92277	16	0.346863	16	0.335664	16	0.145078	16	0.0163934	16	0.590164	16	0.629167	16	0.49422
chr10	42448294	42449293	13	0.94198	13	0.873272	13	0.628478	13	0.611691	13	0.226891	13	0.731501	13	0.788835	13	0.596154
chr10	42646194	42647193	9	0.907834	9	0.584746	9	0.351906	9	0.348684	9	0.0689655	9	0.594752	9	0.650407	9	0.653153
chr10	42650894	42651893	12	0.958763	12	0.795031	12	0.646113	12	0.389785	12	0.103152	12	0.759725	12	0.915254	12	0.83
chr10	42688094	42689093	15	0.969084	15	0.815421	15	0.745	15	0.622673	15	0.157795	15	0.82311	15	0.845794	15	0.781513
chr10	43227194	43228193	9	0.966805	9	0.935065	9	0.651685	9	0.619048	9	0.312741	9	0.813387	9	0.886842	9	0.692641
chr10	43243994	43244993	7	0.856061	7	0.393443	7	0.28866	7	0.100592	7	0.129944	7	0.624642	7	0.71978	7	0.684211
chr10	43276644	43277643	14	0.952778	14	0.878238	14	0.721713	14	0.741056	14	0.197531	14	0.682111	14	0.772085	14	0.636612
chr10	43438694	43439693	10	0.947658	10	0.923858	10	0.588424	10	0.5	10	0.167442	10	0.237952	10	0.395161	10	0.392473
chr10	43452294	43453293	19	0.947323	19	0.14653	19	0.172881	19	0.0581242	19	0.0163339	19	0.249513	19	0.261845	19	0.295181
chr10	43463294	43464293	14	0.943485	14	0.295082	14	0.239224	14	0.0924025	14	0.0174129	14	0.660622	14	0.684211	14	0.724138
chr10	43486594	43487593	8	0.976351	8	0.907317	8	0.587156	8	0.458333	8	0.0819113	8	0.8375	8	0.883534	8	0.779221
chr10	43500444	43501443	16	0.970264	16	0.947154	16	0.694444	16	0.525036	16	0.090708	16	0.913361	16	0.898305	16	0.845238
chr10	43514694	43515693	12	0.868668	12	0.944637	12	0.703276	12	0.551963	12	0.268371	12	0.817886	12	0.890995	12	0.772358
chr10	43527094	43528093	9	0.943574	11	0.709677	11	0.454815	11	0.535032	11	0.162037	11	0.478648	11	0.562232	11	0.302817
chr10	44287994	44288993	8	0.97561	9	0.863971	9	0.720109	8	0.727273	9	0.249012	9	0.799578	9	0.85752	9	0.728814
chr10	44314294	44315293	6	0.971774	6	0.801802	6	0.818548	6	0.671815	6	0.371981	6	0.644599	6	0.72	6	0.88
chr10	44325194	44326193	15	0.95414	15	0.834862	15	0.591241	15	0.491103	15	0.174515	15	0.7	15	0.802548	15	0.52994
chr10	44337094	44338093	9	0.971429	9	0.931507	9	0.73012	9	0.613757	9	0.323404	9	0.834821	9	0.900875	9	0.843023
chr10	44381444	44382443	21	0.946942	21	0.407982	21	0.231643	21	0.00600962	21	0.011925	21	0.757967	21	0.845972	21	0.666667
chr10	44401294	44402293	17	0.970522	17	0.429379	17	0.224818	17	0.216667	17	0.0661157	17	0.750559	17	0.829047	17	0.610778
chr10	44409694	44410693	24	0.267685	24	0.369469	24	0.20802	24	0.0469613	24	0.013544	24	0.716887	24	0.757541	24	0.780127
chr10	44422994	44423993	13	0.886957	13	0.552752	13	0.214724	13	0.173913	13	0.0464548	13	0.833939	13	0.874593	13	0.778667
chr10	44431894	44432893	19	0.239829	20	0.479208	20	0.168631	20	0.0559585	20	0.0149813	20	0.679807	20	0.817471	20	0.744361
chr10	44445594	44446593	9	0.97411	9	0.852349	9	0.634812	9	0.533123	9	0.323077	9	0.782895	9	0.886364	9	0.875
chr10	44448794	44449793	11	0.975709	11	0.882353	11	0.675799	10	0.442661	11	0.364557	11	0.720149	11	0.810298	11	0.657025
chr10	44469444	44470443	5	0.852564	5	0.478261	5	0.235669	5	0.0661157	5	0.0338983	5	0.659292	5	0.779874	5	0.604167
chr10	44475994	44476993	17	0.0606557	17	0.961538	17	0.621586	17	0.349754	17	0.248092	17	0.660578	17	0.81733	17	0.79235
chr10	44483094	44484093	14	0.141002	14	0.774306	14	0.639676	14	0.522976	14	0.166667	14	0.646825	14	0.808933	14	0.688406
chr10	44486594	44487593	15	0.93617	15	0.931034	15	0.632017	15	0.586902	14	0.130435	15	0.617211	15	0.814493	15	0.707317
chr10	44492994	44493993	13	0.917591	13	0.916049	13	0.529412	13	0.613248	13	0.315942	13	0.566474	13	0.616	13	0.75
chr10	44507094	44508093	5	0.914027	5	0.910256	5	0.666667	5	0.55303	5	0.241667	5	0.46	5	0.578231	5	0.446429
chr10	44535294	44536293	11	0.922156	14	0.909091	14	0.730935	14	0.495238	14	0.160784	14	0.585086	14	0.623701	14	0.427778
chr10	44538994	44539993	19	0.0261067	19	0.48155	19	0.517134	19	0.494624	19	0.325658	19	0.477612	19	0.29913	19	0.490975
chr10	45074294	45075293	16	0.956853	16	0.884718	16	0.624317	16	0.52349	16	0.103659	16	0.841675	16	0.907586	16	0.545852
chr10	45082244	45083243	12	0.973451	12	0.916129	12	0.675676	12	0.694545	12	0.296399	12	0.842939	12	0.854206	12	0.739865
chr10	45086894	45087893	10	0.949541	14	0.929412	14	0.782558	14	0.59812	14	0.277683	14	0.850354	14	0.906892	14	0.762279
chr10	45095494	45096493	11	0.979239	11	0.959259	11	0.854321	11	0.859091	11	0.450593	11	0.817822	11	0.84136	11	0.821918
chr10	45410194	45411193	9	0.947368	9	0.186335	9	0.31746	9	0.462094	9	0.125	9	0.519737	9	0.803571	9	0.403141
chr10	45445344	45446343	5	0.99375	5	0.333333	5	0.343284	5	0.181818	5	0.204724	5	0.227848	5	0.211382	5	0.196721
chr10	50747094	50748093	11	0.95	10	0.957447	11	0.853731	11	0.855769	11	0.227273	11	0.716667	11	0.833333	11	0.786096
chr10	52258094	52259093	14	0.55102	13	0.725581	14	0.601351	14	0.466867	14	0.107492	14	0.703125	14	0.761468	14	0.490826
chr10	52275294	52276293	6	0.915858	6	0.568966	6	0.538813	6	0.559829	6	0.202381	6	0.751852	6	0.685393	6	0.668874
chr10	52279794	52280793	9	0.939547	9	0.276243	9	0.196765	9	0.13783	9	0.0127796	9	0.659367	9	0.832787	9	0.690196
chr10	52283594	52284593	11	0.957944	11	0.745763	11	0.725131	11	0.680851	11	0.161812	11	0.864957	11	0.92623	11	0.79386
chr10	52295944	52296943	6	0.963415	6	0.992	6	0.857923	6	0.945833	6	0.259542	6	0.744493	6	0.898734	6	0.713178
chr10	56382844	56383843	12	0.510671	12	0.157692	12	0.228448	12	0.0769231	12	0	12	0.805556	12	0.853365	12	0.761682
chr10	56387694	56388693	29	0.00722456	39	0.270799	39	0.225094	38	0.0648873	39	0.00343053	39	0.800658	39	0.896552	39	0.833121
chr10	56401444	56402443	12	0.76	11	0.218543	12	0.25046	12	0.0713043	12	0.0147929	12	0.760589	12	0.914405	12	0.751613
chr10	56425694	56426693	14	0.363868	13	0.829268	14	0.398671	14	0.259887	14	0.013369	12	0.368254	14	0.656371	13	0.428571
chr10	56439894	56440893	14	0.879828	14	0.198895	14	0.174004	14	0.150418	14	0.0337079	14	0.641326	14	0.818878	14	0.459627
chr10	56453194	56454193	6	0.36859	6	0.551402	6	0.414474	6	0.114833	6	0.0338983	6	0.599174	6	0.774194	6	0.767123
chr10	58364202	58365201	7	0.982036	7	0.744966	7	0.534413	7	0.537549	7	0.0905172	7	0.572603	7	0.725564	7	0.452381
chr10	58529802	58530801	6	0.976048	6	0.937143	6	0.755319	6	0.784452	6	0.291667	6	0.670732	6	0.871508	6	0.728682
chr10	59267602	59268601	19	0.534028	19	0.339578	19	0.182131	19	0.0619159	19	0.0353303	19	0.729695	19	0.775325	19	0.79476
chr10	59593852	59594851	15	0.961194	15	0.59726	15	0.466361	15	0.406026	15	0.160079	15	0.708861	15	0.812405	15	0.577957
chr10	59753852	59754851	6	0.954023	6	0.936508	6	0.764706	6	0.617834	6	0.24569	6	0.65942	6	0.794239	6	0.739726
chr10	59837452	59838451	10	0.975952	10	0.935897	10	0.640212	10	0.607656	10	0.306859	10	0.777559	10	0.872	10	0.679167
chr10	59842202	59843201	9	0.969605	9	0.812834	9	0.695402	9	0.65097	9	0.212418	9	0.854722	9	0.877301	9	0.851163
chr10	59848852	59849851	20	0.970565	20	0.842857	20	0.4	20	0.327038	20	0.108949	20	0.75544	20	0.762737	20	0.757812
chr10	59864652	59865651	19	0.9339	24	0.823232	24	0.672087	17	0.643077	24	0.236256	24	0.528497	24	0.557604	24	0.521401
chr10	59975052	59976051	10	0.917995	9	0.570048	10	0.344371	10	0.179775	10	0.0810811	10	0.810458	10	0.889231	10	0.830601
chr10	59979652	59980651	6	0.952381	6	0.604317	6	0.256318	6	0.112319	6	0.0229885	6	0.728495	6	0.831683	6	0.715328
chr10	60026352	60027351	8	0.94964	15	0.891986	15	0.663876	12	0.636691	15	0.214592	15	0.63619	15	0.695703	15	0.504329
chr10	60050052	60051051	14	0.953917	14	0.946203	14	0.729131	14	0.539157	14	0.223926	14	0.825676	14	0.87395	14	0.792308
chr10	60080702	60081701	21	0.9259	21	0.714968	21	0.626331	21	0.62489	21	0.300554	21	0.595156	21	0.687912	21	0.49884
chr10	60087502	60088501	10	0.968137	10	0.868182	10	0.64186	10	0.537594	10	0.316151	10	0.795294	10	0.818991	10	0.767773
chr10	60116952	60117951	9	0.923611	9	0.273333	9	0.303896	9	0.283582	9	0.0626781	9	0.496164	9	0.578231	9	0.59887
chr10	60141952	60142951	9	0.955414	6	0.611111	9	0.310484	9	0.176245	9	0.105691	9	0.804533	9	0.834951	9	0.80102
chr10	60287452	60288451	5	0.943734	5	0.766839	5	0.432624	5	0.476744	5	0.165563	5	0.778481	5	0.828179	5	0.656051
chr10	60299052	60300051	21	0.962904	21	0.957944	21	0.752326	21	0.650525	21	0.313814	21	0.908003	21	0.941558	21	0.92638
chr10	60353252	60354251	8	0.964455	8	0.837321	8	0.789969	8	0.714953	8	0.351515	8	0.687204	8	0.834025	8	0.364964
chr10	60668252	60669251	8	0.946903	9	0.548193	9	0.341954	9	0.316923	9	0.193548	9	0.779614	9	0.869198	9	0.827273
chr10	60721952	60722951	16	0.960938	16	0.460154	16	0.457704	16	0.214286	16	0.105802	16	0.797954	16	0.860504	16	0.769022
chr10	60736952	60737951	16	0.966574	16	0.491773	16	0.255578	16	0.260644	16	0.12753	16	0.816169	16	0.803922	16	0.778075
chr10	60740752	60741751	14	0.946037	15	0.469091	15	0.294521	15	0.0894819	15	0.0654762	15	0.781457	15	0.865604	15	0.859701
chr10	60746502	60747501	12	0.869427	10	0.347032	12	0.192053	12	0.125	12	0.0206186	12	0.681624	12	0.777126	12	0.709821
chr10	60767952	60768951	11	0.965704	17	0.906902	14	0.704545	17	0.559643	17	0.259101	17	0.837232	17	0.898438	17	0.806593
chr10	60784952	60785951	10	0.967816	10	0.859296	10	0.699005	9	0.735294	10	0.395161	10	0.856115	10	0.94186	10	0.797814
chr10	60787552	60788551	14	0.954315	14	0.861972	14	0.579926	14	0.532319	14	0.204128	14	0.884793	14	0.878282	14	0.689441
chr10	60792452	60793451	22	0.960333	25	0.428344	25	0.330292	25	0.149123	25	0.101713	25	0.44403	25	0.468468	25	0.342812
chr10	60796952	60797951	13	0.966071	13	0.591346	13	0.642276	13	0.552764	13	0.195531	13	0.783401	13	0.837209	13	0.725322
chr10	60799952	60800951	23	0.915017	23	0.690745	23	0.808184	23	0.760138	23	0.364318	23	0.279808	23	0.269504	23	0.36703
chr10	60803852	60804851	17	0.962362	25	0.880537	24	0.737072	22	0.402062	25	0.282051	24	0.755806	25	0.792395	25	0.737216
chr10	60807952	60808951	21	0.953216	21	0.940299	21	0.760578	21	0.650933	21	0.389716	21	0.796154	21	0.766716	21	0.418219
chr10	60816852	60817851	14	0.960854	14	0.739011	14	0.540157	14	0.562295	14	0.351282	14	0.447251	14	0.457014	14	0.303371
chr10	60836752	60837751	7	0.929236	15	0.319361	15	0.260638	15	0.134446	15	0.0286976	15	0.540659	15	0.728771	15	0.552239
chr10	60852252	60853251	11	0.954819	11	0.413127	11	0.276442	11	0.174497	11	0.0604982	11	0.472222	11	0.668464	11	0.618357
chr10	60928052	60929051	16	0.953447	16	0.339882	16	0.272277	16	0.194444	16	0.0336842	16	0.496815	16	0.710863	16	0.664723
chr10	60948452	60949451	9	0.813953	10	0.0512821	10	0.232108	10	0.0833333	10	0.0351438	10	0.615819	10	0.716667	10	0.531381
chr10	60979352	60980351	11	0.942693	9	0.0869565	11	0.174603	11	0.0496084	11	0.038835	11	0.367542	11	0.354667	11	0.454545
chr10	60990952	60991951	12	0.951613	12	0.397129	12	0.294314	12	0.10087	12	0.0662983	12	0.489933	12	0.709016	12	0.621723
chr10	60997552	60998551	11	0.974555	11	0.271277	11	0.218919	11	0.310096	11	0.0795756	11	0.627002	11	0.747191	11	0.679181
chr10	61001952	61002951	21	0.139024	23	0.442396	25	0.182936	25	0.0266075	25	0.0158311	25	0.566009	25	0.782686	25	0.708333
chr10	61044652	61045651	10	0.424303	10	0.10728	10	0.173675	10	0.216518	10	0.0402477	10	0.355236	10	0.284672	10	0.269461
chr10	61202302	61203301	17	0.965714	17	0.519298	17	0.350168	17	0.177177	17	0.0755814	17	0.662921	17	0.836697	17	0.646018
chr10	61227352	61228351	5	0.924242	8	0.372822	8	0.381766	7	0.163636	8	0.150502	7	0.679487	7	0.772908	8	0.693182
chr10	61238952	61239951	10	0.961957	10	0.369369	10	0.298765	10	0.204082	10	0.0269231	10	0.648094	10	0.820225	10	0.733577
chr10	61250252	61251251	12	0.957494	12	0.373057	12	0.370445	12	0.153153	12	0.0463415	12	0.61302	12	0.789227	12	0.834646
chr10	61257352	61258351	7	0.945455	7	0.614907	7	0.416084	7	0.330909	7	0.162791	7	0.644776	7	0.83557	7	0.686441
chr10	61260952	61261951	14	0.948148	14	0.252459	14	0.209302	14	0.154176	14	0.0554017	14	0.503012	14	0.662362	14	0.415677
chr10	61286552	61287551	10	0.967267	11	0.428571	11	0.281596	11	0.0443262	11	0.0307692	11	0.587276	11	0.767184	11	0.559028
chr10	61309152	61310151	25	0.957303	24	0.427536	25	0.449175	25	0.311582	25	0.155698	25	0.674956	25	0.780886	25	0.777778
chr10	61312852	61313851	13	0.947205	13	0.311966	13	0.265018	13	0.103876	13	0.0839695	13	0.699825	13	0.768	13	0.568345
chr10	61316452	61317451	11	0.96496	11	0.392857	11	0.363636	11	0.150769	11	0.0344828	11	0.7375	11	0.802676	11	0.808383
chr10	61328752	61329751	14	0.958991	14	0.398305	14	0.409917	14	0.398196	14	0.248394	14	0.70318	14	0.850794	14	0.501754
chr10	61336252	61337251	15	0.938889	13	0.331915	15	0.240072	15	0.243354	15	0.101562	15	0.643777	15	0.701205	15	0.573477
chr10	61341852	61342851	15	0.961249	23	0.437194	23	0.296377	23	0.138606	23	0.0278481	22	0.695622	23	0.845771	23	0.732929
chr10	61345352	61346351	12	0.946827	17	0.444785	17	0.206847	17	0.232479	17	0.0865533	17	0.67033	17	0.685157	17	0.636364
chr10	61349352	61350351	16	0.960751	16	0.544419	16	0.408952	15	0.435927	16	0.232465	16	0.861522	16	0.898533	16	0.911111
chr10	61354352	61355351	13	0.950927	15	0.327586	15	0.271144	15	0.157497	15	0.0267857	15	0.802149	15	0.868852	15	0.710921
chr10	61359002	61360001	14	0.962926	14	0.418338	14	0.290162	14	0.0734095	14	0.0127226	14	0.799552	14	0.910277	14	0.828479
chr10	61364752	61365751	9	0.952641	9	0.565445	9	0.309524	9	0.180602	9	0.0332326	9	0.830065	9	0.92	9	0.776596
chr10	61368952	61369951	11	0.968314	11	0.21831	11	0.266871	11	0.182909	11	0.0736342	11	0.834464	11	0.888889	11	0.809859
chr10	61378252	61379251	13	0.968326	12	0.325843	13	0.27027	13	0.135283	13	0.0666667	13	0.774481	13	0.880597	13	0.810811
chr10	61393552	61394551	11	0.958406	12	0.332386	12	0.191011	9	0.277014	12	0.0901857	12	0.499305	12	0.623596	12	0.519313
chr10	61397252	61398251	12	0.908929	12	0.410405	12	0.34	12	0.159383	12	0.0610687	12	0.713992	12	0.705539	12	0.68018
chr10	61406552	61407551	13	0.935766	13	0.333333	13	0.224638	13	0.179832	13	0.035533	13	0.496753	13	0.617544	13	0.643564
chr10	61410052	61411051	11	0.904762	12	0.154574	11	0.213115	12	0.153119	12	0.0638298	12	0.353488	12	0.365385	12	0.4
chr10	61441702	61442701	9	0.985263	9	0.875	9	0.657492	9	0.682692	9	0.334906	9	0.871886	9	0.932886	9	0.766551
chr10	61448752	61449751	10	0.940828	10	0.806306	10	0.535032	10	0.325926	10	0.0684932	10	0.640367	10	0.827195	10	0.655629
chr10	61491452	61492451	20	0.0934844	19	0.33463	20	0.322642	20	0.393189	20	0.113734	20	0.216509	20	0.223714	20	0.120996
chr10	61497902	61498901	20	0.971376	20	0.773234	20	0.466184	20	0.362389	20	0.127628	20	0.797679	20	0.883369	20	0.855828
chr10	61510652	61511651	14	0.917148	12	0.619377	14	0.581176	14	0.385263	14	0.239875	14	0.613553	14	0.596899	14	0.506024
chr10	61534652	61535651	9	0.947368	9	0.777293	9	0.634831	9	0.616667	9	0.165975	9	0.600928	9	0.790754	9	0.445455
chr10	61570602	61571601	14	0.960848	14	0.84252	14	0.592892	14	0.581579	14	0.247525	14	0.59542	14	0.7	14	0.568966
chr10	61590952	61591951	19	0.218459	19	0.180527	19	0.129412	19	0.0552546	19	0.0238569	19	0.502419	19	0.479197	19	0.597911
chr10	62188152	62189151	15	0.961502	21	0.947686	21	0.764045	21	0.554035	21	0.345622	21	0.609516	21	0.803178	21	0.688235
chr10	62195452	62196451	12	0.958603	12	0.836512	12	0.778111	12	0.714754	12	0.376997	12	0.701518	12	0.747045	12	0.702422
chr10	62210552	62211551	17	0.954918	15	0.0931174	16	0.157778	16	0.0836653	17	0.0894737	16	0.665529	16	0.785398	17	0.754448
chr10	62217402	62218401	17	0.962624	18	0.597101	18	0.446991	18	0.229358	18	0.115854	18	0.776016	18	0.817694	18	0.668539
chr10	62222952	62223951	22	0.1475	27	0.408367	27	0.352711	28	0.176771	28	0.0964467	28	0.685039	28	0.806883	28	0.740891
chr10	62304852	62305851	19	0.968254	19	0.508969	19	0.37156	19	0.19256	19	0.0744949	18	0.783831	19	0.85255	19	0.750484
chr10	62312802	62313801	18	0.955414	7	0.6	18	0.529284	18	0.555344	18	0.332344	18	0.803695	18	0.806122	18	0.736364
chr10	62324652	62325651	7	0.962069	5	0.585714	7	0.306202	7	0.208738	7	0.0411523	7	0.781145	7	0.828125	7	0.854922
chr10	62329252	62330251	17	0.963605	17	0.221453	17	0.203704	17	0.13312	17	0.0184758	17	0.542355	17	0.735294	17	0.440559
chr10	62332852	62333851	25	0.961513	25	0.434599	25	0.246792	25	0.0829268	25	0.0179514	25	0.564572	25	0.679027	25	0.67162
chr10	62374852	62375851	11	0.970497	19	0.304348	17	0.236842	16	0.12294	19	0.0297483	19	0.563003	19	0.688437	19	0.327309
chr10	62475752	62476751	5	0.958678	5	0.876712	5	0.785276	5	0.685185	5	0.361111	5	0.791139	5	0.930769	5	0.772727
chr10	62517002	62518001	11	0.955959	11	0.91411	11	0.759358	11	0.822115	10	0.306773	11	0.734406	11	0.868339	11	0.653979
chr10	62838552	62839551	18	0.960561	18	0.480469	18	0.297354	18	0.229773	18	0.064695	18	0.873511	18	0.915152	18	0.816993
chr10	62846252	62847251	15	0.957672	15	0.418118	15	0.226236	15	0.0713101	15	0.0588235	15	0.803841	15	0.89755	15	0.790698
chr10	62850352	62851351	6	0.932735	6	0.484127	6	0.219178	6	0.128205	6	0.0276243	6	0.781377	6	0.867816	6	0.637097
chr10	62856852	62857851	7	0.935252	8	0.211111	9	0.2	7	0.0498084	9	0.00471698	9	0.792771	9	0.861963	9	0.754601
chr10	62881952	62882951	6	0.795918	6	0.214286	6	0.31016	6	0.292929	6	0.09375	6	0.535714	6	0.728723	6	0.480769
chr10	62910852	62911851	14	0.848297	12	0.432258	14	0.293939	14	0.131944	14	0.0694981	14	0.705189	14	0.77907	14	0.643216
chr10	63271052	63272051	12	0.949438	10	0.80315	12	0.556627	12	0.369014	12	0.113433	12	0.708531	12	0.860465	12	0.806228
chr10	63426052	63427051	13	0.95045	11	0.324138	13	0.280576	13	0.137871	13	0.0802292	13	0.644817	13	0.810484	13	0.594982
chr10	67070402	67071401	15	0.865169	15	0.440367	15	0.431551	15	0.182217	15	0.0770833	15	0.703704	15	0.749656	15	0.752515
chr10	67077352	67078351	16	0.606287	16	0.928367	16	0.732523	16	0.487915	16	0.250988	16	0.816032	16	0.860041	16	0.808777
chr10	67081952	67082951	14	0.939815	14	0.882353	15	0.772727	14	0.728947	15	0.0902527	12	0.416928	11	0.650485	15	0.672131
chr10	67085352	67086351	16	0.96714	16	0.981387	16	0.70245	16	0.62345	16	0.255859	16	0.712731	16	0.847619	16	0.841076
chr10	67106652	67107651	14	0.954855	14	0.870488	14	0.575269	14	0.447846	14	0.107807	14	0.451276	14	0.665693	14	0.468571
chr10	67109752	67110751	19	0.979392	19	0.956357	19	0.700344	19	0.614439	19	0.230068	19	0.77437	19	0.892473	19	0.77037
chr10	67113252	67114251	12	0.857143	12	0.968839	12	0.618947	12	0.582915	12	0.0971223	12	0.734411	12	0.866295	12	0.8
chr10	67117852	67118851	14	0.962141	14	0.776699	14	0.586408	14	0.442516	14	0.169381	14	0.765027	14	0.864775	14	0.826923
chr10	67120752	67121751	6	0.946768	6	0.873874	6	0.671171	6	0.61194	6	0.218905	6	0.782443	6	0.857143	6	0.702532
chr10	67984152	67985151	19	0.535025	19	0.24505	19	0.261346	19	0.14378	19	0.051756	19	0.483412	19	0.674783	20	0.394872
chr10	67994652	67995651	19	0.130112	22	0.890805	22	0.749344	22	0.786853	22	0.324427	22	0.640823	22	0.751984	23	0.760984
chr10	69295752	69296751	18	0.0670554	18	0.24	18	0.20979	18	0.0545287	18	0.0268199	18	0.688344	18	0.780764	18	0.733533
chr10	69311652	69312651	31	0.0215449	31	0.440051	31	0.130312	31	0.075	31	0.00873362	31	0.720118	31	0.824472	31	0.760811
chr10	69314252	69315251	17	0.260059	14	0.4	22	0.153398	22	0.0685279	22	0.027027	22	0.669565	22	0.802198	22	0.631148
chr10	69336452	69337451	18	0.930025	18	0.938947	18	0.737637	18	0.686891	18	0.258772	18	0.860435	18	0.898135	19	0.797203
chr10	69347952	69348951	16	0.947522	16	0.322086	16	0.339623	16	0.203039	16	0.0486486	16	0.668565	16	0.812018	16	0.508434
chr10	69366052	69367051	18	0.274168	15	0.0442804	18	0.185841	16	0.0490716	18	0.00255102	18	0.614695	18	0.761553	18	0.427451
chr10	69374252	69375251	12	0.088274	14	0.358974	14	0.20436	14	0.0671488	14	0.0194346	14	0.531629	14	0.716918	14	0.621483
chr10	69385852	69386851	15	0.27993	13	0.466443	15	0.427273	15	0.210784	15	0.0586667	15	0.666185	15	0.815552	15	0.666667
chr10	69406652	69407651	13	0.967539	21	0.5186	21	0.27952	20	0.1472	21	0.0538302	21	0.667611	21	0.807551	21	0.768852
chr10	69916352	69917351	13	0.961776	13	0.369919	13	0.250482	13	0.143113	13	0.0189873	13	0.566071	13	0.667917	13	0.457447
chr10	70126152	70127151	29	0.958212	29	0.899058	29	0.662783	29	0.683529	29	0.31336	29	0.836576	29	0.877655	29	0.801709
chr10	70129952	70130951	14	0.959658	14	0.916667	14	0.563845	14	0.698499	14	0.32783	14	0.864926	14	0.90273	14	0.663774
chr10	70139652	70140651	13	0.950719	18	0.909836	18	0.669789	18	0.604326	18	0.284569	18	0.778644	18	0.888175	18	0.6814
chr10	70428852	70429851	17	0.138239	17	0.472973	17	0.24971	17	0.0332779	17	0.00542005	17	0.778571	17	0.868421	17	0.791667
chr10	70443852	70444851	7	0.949527	6	0.436782	7	0.279661	7	0.158451	7	0.0380952	7	0.834677	7	0.845455	7	0.789773
chr10	70448352	70449351	31	0.00642398	31	0.444976	31	0.240585	31	0.0405815	31	0.0113314	31	0.54219	31	0.673408	31	0.664296
chr10	70484702	70485701	12	0.210526	12	0.70354	12	0.507341	12	0.576433	12	0.248252	12	0.570115	12	0.611722	12	0.478261
chr10	70505702	70506701	10	0.851789	10	0.742857	10	0.644444	10	0.481336	10	0.244813	10	0.634508	10	0.75179	10	0.666667
chr10	70538652	70539651	16	0.961588	16	0.920863	16	0.700565	16	0.717546	16	0.327273	16	0.738796	16	0.835749	16	0.807229
chr10	70546652	70547651	20	0.964696	20	0.851916	20	0.714876	20	0.551724	20	0.314662	20	0.694215	20	0.839444	20	0.686688
chr10	71250152	71251151	19	0.116456	26	0.648009	26	0.411084	26	0.345837	26	0.153374	25	0.651515	26	0.794142	26	0.733102
chr10	71267152	71268151	24	0.967091	24	0.377391	24	0.258004	24	0.150124	24	0.137978	24	0.697947	24	0.786277	24	0.748603
chr10	71324352	71325351	13	0.843305	14	0.520833	14	0.245847	14	0.0718954	14	0.0254545	14	0.687361	14	0.791789	14	0.689873
chr10	71352252	71353251	22	0.96	22	0.966102	22	0.687307	22	0.544283	22	0.2603	22	0.849802	22	0.892308	22	0.864151
chr10	71355752	71356751	17	0.949648	17	0.891837	17	0.755355	17	0.748	16	0.2331	17	0.60125	16	0.748466	17	0.576642
chr10	71375002	71376001	7	0.960526	7	0.648936	7	0.530504	7	0.448802	7	0.113514	7	0.698901	7	0.850794	7	0.772947
chr10	75396955	75397954	18	0.533437	19	0.371663	19	0.282675	19	0.0829932	19	0.0825893	19	0.520373	19	0.649819	19	0.347716
chr10	75443455	75444454	25	0.0483959	29	0.915663	29	0.682381	29	0.515513	29	0.363545	29	0.699338	29	0.741026	29	0.784399
chr10	75446455	75447454	22	0.0138981	24	0.874183	24	0.543091	23	0.539947	24	0.304217	24	0.411547	24	0.498573	24	0.419732
chr10	75525755	75526754	13	0.954257	13	0.915751	13	0.794393	13	0.702811	13	0.286807	13	0.90407	13	0.903226	13	0.848837
chr10	75649155	75650154	13	0.964516	13	0.969697	13	0.655844	13	0.782946	13	0.0668524	13	0.817857	13	0.840796	13	0.768908
chr10	75678105	75679104	5	0.953079	7	0.837838	7	0.588732	7	0.596817	7	0.29562	7	0.905882	7	0.881395	7	0.835749
chr10	75688655	75689654	5	0.936782	5	0.866197	5	0.661972	5	0.565517	5	0.293333	5	0.792244	5	0.797521	5	0.78
chr10	75788455	75789454	18	0.963343	18	0.401747	18	0.39375	18	0.196646	18	0.0677419	18	0.707865	18	0.809224	18	0.695775
chr10	75817955	75818954	15	0.720588	15	0.901786	15	0.659498	15	0.601709	15	0.288703	15	0.526243	15	0.648214	15	0.653386
chr10	75897555	75898554	11	0.856643	11	0.827692	11	0.594538	11	0.603025	11	0.346988	11	0.805601	11	0.82618	11	0.308756
chr10	75926455	75927454	32	0.961046	32	0.508982	32	0.33457	32	0.0878661	32	0.0824338	32	0.628237	32	0.786689	32	0.786248
chr10	75968505	75969504	14	0.498994	14	0.368421	14	0.286076	14	0.219955	14	0.0190476	14	0.803797	14	0.86087	14	0.738693
chr10	76001505	76002504	9	0.897796	9	0.553279	9	0.388889	9	0.424	9	0.121212	9	0.491701	9	0.495845	9	0.432292
chr10	76038755	76039754	26	0.968338	26	0.947826	26	0.738778	26	0.61913	26	0.291028	26	0.856157	26	0.922205	26	0.842262
chr10	76065055	76066054	17	0.961832	17	0.296791	17	0.335269	17	0.225714	17	0.0858469	17	0.547889	17	0.712871	17	0.661943
chr10	76095855	76096854	16	0.855556	15	0.614035	16	0.541732	15	0.348592	16	0.119374	16	0.794985	16	0.849906	16	0.780856
chr10	76247555	76248554	22	0.790734	22	0.178947	22	0.197196	22	0.0405244	22	0.018617	22	0.58443	22	0.779363	23	0.678643
chr10	76264055	76265054	25	0.971657	29	0.967705	29	0.733601	29	0.70394	29	0.406869	29	0.795848	29	0.837645	29	0.853731
chr10	76336455	76337454	11	0.96413	24	0.924877	24	0.787327	22	0.547813	24	0.279887	24	0.738247	24	0.786265	24	0.635048
chr10	76438905	76439904	14	0.974453	14	0.826374	14	0.756393	14	0.64574	14	0.0878661	14	0.821277	14	0.884176	14	0.810909
chr10	76457155	76458154	21	0.559177	21	0.801339	21	0.596913	21	0.564184	21	0.300236	21	0.695725	21	0.774687	21	0.687366
chr10	76570055	76571054	21	0.0798387	21	0.509091	21	0.24975	21	0.187198	21	0.0114566	21	0.589041	21	0.801097	21	0.730263
chr10	76769855	76770854	9	0.964691	20	0.906375	19	0.779402	20	0.645815	20	0.375987	20	0.664336	20	0.815846	20	0.768374
chr10	76776755	76777754	11	0.968883	11	0.907407	11	0.756701	11	0.644781	11	0.396501	11	0.606285	11	0.832985	11	0.715596
chr10	76785805	76786804	13	0.964516	16	0.876457	16	0.718999	16	0.607143	16	0.297158	16	0.707645	16	0.861768	16	0.743182
chr10	76819255	76820254	11	0.945513	11	0.940767	11	0.828794	11	0.740139	11	0.459877	11	0.645503	11	0.778281	11	0.703081
chr10	76902455	76903454	7	0.956124	10	0.731183	10	0.575697	10	0.559055	10	0.23176	10	0.46114	10	0.614919	10	0.234513
chr10	76974355	76975354	18	0.944444	17	0.837545	18	0.69697	17	0.637228	18	0.240449	18	0.557166	18	0.726244	18	0.60767
chr10	77004755	77005754	10	0.945423	13	0.848485	13	0.645833	13	0.635007	13	0.36019	13	0.657143	13	0.683929	13	0.51632
chr10	77007755	77008754	17	0.911392	17	0.729508	17	0.575064	17	0.600666	17	0.289277	17	0.495134	17	0.537453	17	0.429936
chr10	77016055	77017054	17	0.976139	17	0.752016	17	0.636678	17	0.690614	17	0.368324	17	0.567951	17	0.638554	17	0.65896
chr10	77047605	77048604	9	0.946903	9	0.909091	9	0.757576	9	0.82397	9	0.170306	9	0.763926	9	0.84345	9	0.75
chr10	77110155	77111154	17	0.962304	17	0.329305	17	0.236126	17	0.252066	17	0.127717	17	0.779141	17	0.886236	17	0.813417
chr10	77119255	77120254	22	0.960227	22	0.570248	22	0.362385	22	0.107477	22	0.0902475	22	0.791411	22	0.89099	22	0.878947
chr10	77122655	77123654	7	0.952381	7	0.235772	7	0.254019	7	0.181159	7	0.0196078	7	0.718182	7	0.847751	7	0.637306
chr10	77127155	77128154	8	0.969412	7	0.411348	8	0.261818	8	0.19883	8	0.0940594	8	0.73176	8	0.842857	8	0.722222
chr10	77130255	77131254	16	0.780969	17	0.129442	17	0.212284	17	0.102863	17	0.0919765	17	0.373782	17	0.417693	17	0.4
chr10	77135555	77136554	10	0.925234	12	0.354386	12	0.348915	12	0.204545	12	0.0988701	12	0.745427	12	0.850312	12	0.782468
chr10	77139255	77140254	12	0.954853	12	0.425806	12	0.293935	12	0.28858	12	0.0928726	12	0.727389	12	0.874183	12	0.684615
chr10	77142555	77143554	14	0.96112	14	0.372951	14	0.224066	14	0.174	14	0.11413	14	0.774947	14	0.856397	14	0.849593
chr10	77147355	77148354	13	0.958333	13	0.455696	13	0.190871	13	0.121951	13	0.0334821	13	0.583612	13	0.80303	13	0.732824
chr10	77159055	77160054	14	0.958115	16	0.204255	16	0.178819	16	0.172581	16	0.0212264	16	0.694823	16	0.735395	16	0.605364
chr10	77160955	77161954	9	0.87874	9	0.528689	9	0.350498	9	0.216895	9	0.0192926	9	0.660584	9	0.813627	9	0.714715
chr10	77171905	77172904	13	0.976109	13	0.41841	13	0.387454	13	0.381313	13	0.208178	13	0.625828	13	0.857143	13	0.653333
chr10	77433455	77434454	10	0.923218	9	0.42735	10	0.212034	10	0.107463	10	0.0510638	10	0.641425	10	0.72	10	0.617347
chr10	77496755	77497754	22	0.962225	22	0.93595	22	0.822121	22	0.707447	22	0.371859	22	0.87774	22	0.907921	22	0.815556
chr10	77499755	77500754	20	0.967961	16	0.891486	20	0.681716	20	0.708543	20	0.254157	20	0.778146	20	0.842553	20	0.684807
chr10	77509755	77510754	20	0.956255	20	0.727599	20	0.558586	20	0.573383	20	0.295056	20	0.652041	20	0.715339	20	0.594286
chr10	77572055	77573054	16	0.958203	16	0.205189	16	0.186992	16	0.0659537	16	0.0106383	16	0.395	16	0.493827	16	0.431624
chr10	77587955	77588954	9	0.963934	9	0.894558	9	0.768362	9	0.697531	9	0.312715	9	0.719269	9	0.837766	9	0.857143
chr10	77591655	77592654	12	0.94487	12	0.776632	12	0.561644	12	0.486258	12	0.212714	12	0.885042	12	0.917431	12	0.825758
chr10	77600455	77601454	5	0.936782	5	0.75	5	0.53	5	0.328125	5	0.23913	5	0.737864	5	0.852941	5	0.764706
chr10	77609605	77610604	12	0.961228	12	0.865801	12	0.787456	12	0.786427	12	0.324582	12	0.810651	12	0.881743	12	0.690909
chr10	77629255	77630254	8	0.956522	8	0.88015	8	0.688073	8	0.636042	8	0.279851	8	0.839175	8	0.808362	8	0.835616
chr10	77670355	77671354	11	0.951505	11	0.32381	11	0.181818	11	0.112701	11	0.0466321	11	0.563567	11	0.733161	11	0.625
chr10	78012455	78013454	15	0.612293	17	0.388601	17	0.326923	17	0.0514019	17	0.0235294	17	0.805038	17	0.8854	17	0.735099
chr10	78015755	78016754	5	0.954545	9	0.254167	9	0.217839	9	0.123232	9	0.0485437	9	0.625	9	0.650334	9	0.621622
chr10	78062155	78063154	12	0.959157	12	0.880814	12	0.798305	12	0.709677	12	0.314214	12	0.780715	12	0.867882	12	0.711111
chr10	78084055	78085054	9	0.227504	9	0.559846	9	0.444241	9	0.295218	9	0.130952	9	0.509921	9	0.588808	9	0.643172
chr10	78095755	78096754	5	0.95057	5	0.409639	5	0.281022	5	0.324232	5	0.146067	5	0.770909	5	0.818505	5	0.741379
chr10	78113655	78114654	6	0.972286	8	0.455026	8	0.330144	6	0.254181	8	0.0721649	8	0.570715	8	0.73348	8	0.772277
chr10	78417155	78418154	13	0.950845	13	0.183908	13	0.208426	13	0.0668524	13	0.0554156	13	0.463224	13	0.521978	13	0.45679
chr10	78437255	78438254	9	0.925287	8	0.331967	10	0.282548	10	0.134409	10	0.0723404	10	0.475564	10	0.543536	10	0.5
chr10	78457855	78458854	7	0.735763	8	0.373239	8	0.238845	8	0.263352	8	0.107692	8	0.445396	8	0.454839	8	0.482234
chr10	79580855	79581854	11	0.813172	18	0.319911	17	0.250947	17	0.114355	18	0.00911162	18	0.607306	18	0.77431	18	0.566502
chr10	79607455	79608454	8	0.928918	8	0.316964	8	0.211905	8	0.166667	8	0.0371747	8	0.501176	8	0.674129	8	0.50838
chr10	79629255	79630254	7	0.928571	16	0.347917	16	0.245339	15	0.0697385	16	0.0322581	16	0.568441	16	0.751553	16	0.628906
chr10	79700855	79701854	16	0.953303	16	0.0739726	16	0.0644531	16	0.0229555	16	0.0258964	16	0.537791	16	0.486739	16	0.357341
chr10	79721655	79722654	11	0.903226	11	0.34466	11	0.301837	11	0.240476	11	0.171512	11	0.535885	11	0.613889	11	0.51087
chr10	79849855	79850854	9	0.971867	8	0.93617	9	0.335404	9	0.217877	9	0.00564972	9	0.807786	9	0.881029	9	0.64539
chr10	79858055	79859054	20	0.931784	20	0.53539	20	0.447318	20	0.557229	20	0.192513	20	0.717762	20	0.833773	20	0.477612
chr10	79859555	79860554	17	0.966437	26	0.831943	23	0.624549	25	0.58468	26	0.297817	26	0.885125	26	0.907433	26	0.852735
chr10	79865855	79866854	11	0.973767	37	0.573663	37	0.624714	37	0.507209	37	0.365	37	0.632424	37	0.770833	37	0.652927
chr10	79898155	79899154	25	0.965896	26	0.932039	26	0.736282	26	0.732208	26	0.347787	26	0.679002	26	0.76352	26	0.799712
chr10	79901555	79902554	15	0.958159	15	0.898477	15	0.687603	15	0.630115	15	0.203463	15	0.644917	15	0.65272	15	0.675079
chr10	79936205	79937204	22	0.955947	25	0.613419	25	0.530769	25	0.409441	25	0.168142	25	0.534914	25	0.712254	25	0.194
chr10	80026255	80027254	22	0.65281	31	0.39842	31	0.289766	31	0.1374	31	0.0618893	31	0.753453	31	0.881335	31	0.749441
chr10	80028955	80029954	19	0.652816	19	0.578947	19	0.278296	19	0.110738	19	0.0318792	19	0.770814	19	0.893204	19	0.74344
chr10	80034255	80035254	10	0.950495	10	0.932642	10	0.656836	10	0.524887	10	0.171429	10	0.750951	10	0.863524	10	0.823151
chr10	80069855	80070854	12	0.96038	12	0.821229	12	0.82035	12	0.712895	12	0.357778	12	0.861066	12	0.899777	12	0.825545
chr10	80079505	80080504	14	0.969786	14	0.915447	14	0.721854	14	0.59235	14	0.32397	14	0.897175	14	0.893162	14	0.793194
chr10	80088455	80089454	28	0.727036	28	0.661731	28	0.544496	28	0.561202	27	0.287072	28	0.653199	28	0.734893	28	0.667808
chr10	80097555	80098554	8	0.963124	9	0.884892	9	0.683742	9	0.530713	9	0.27193	9	0.632479	9	0.690751	9	0.634831
chr10	80109755	80110754	9	0.947573	9	0.358333	9	0.186992	9	0.111421	9	0.0107143	9	0.546875	9	0.659091	9	0.577093
chr10	80130755	80131754	28	0.260338	49	0.775096	49	0.602588	48	0.592775	49	0.246787	49	0.388188	49	0.440495	49	0.543258
chr10	80153655	80154654	24	0.967945	34	0.874784	34	0.620562	34	0.533531	34	0.298105	34	0.832761	34	0.889362	34	0.806342
chr10	80185655	80186654	24	0.798466	24	0.701413	24	0.697368	24	0.54461	24	0.150273	24	0.299484	24	0.227174	24	0.383268
chr10	80200055	80201054	15	0.968	19	0.49652	19	0.284314	19	0.221861	19	0.0211946	19	0.620175	19	0.766075	19	0.688442
chr10	80206155	80207154	7	0.950249	8	0.358974	7	0.298507	8	0.149378	8	0.0495868	8	0.714286	8	0.795556	8	0.761468
chr10	80215355	80216354	13	0.939394	13	0.135294	13	0.163569	13	0.132616	13	0.026178	13	0.177134	13	0.165198	13	0.376344
chr10	80222655	80223654	13	0.94165	10	0.210526	13	0.273128	13	0.0992167	13	0.0231214	13	0.638723	13	0.828157	13	0.640351
chr10	80255055	80256054	15	0.971631	15	0.911765	15	0.799447	15	0.74189	15	0.151631	15	0.83625	15	0.887701	15	0.785714
chr10	80268505	80269504	6	0.942693	6	0.836735	6	0.404605	6	0.364865	6	0.166667	6	0.773134	6	0.813869	6	0.735294
chr10	80273705	80274704	8	0.965392	9	0.918149	9	0.641434	9	0.46087	9	0.222222	8	0.878486	9	0.878049	9	0.762557
chr10	80282555	80283554	19	0.955438	19	0.814259	19	0.397472	19	0.405405	19	0.108886	19	0.780488	19	0.891482	19	0.677003
chr10	80287055	80288054	26	0.970588	26	0.903686	26	0.670902	26	0.629167	26	0.258427	26	0.838655	26	0.881853	26	0.797101
chr10	80410155	80411154	35	0.790863	36	0.892916	36	0.73942	36	0.706551	36	0.441894	36	0.829527	36	0.896203	36	0.871944
chr10	80413405	80414404	6	0.939815	11	0.842995	11	0.716049	10	0.624806	11	0.257985	8	0.851103	11	0.898754	11	0.807292
chr10	80423155	80424154	18	0.928479	18	0.891111	18	0.690958	18	0.603865	18	0.195382	18	0.619048	18	0.785928	18	0.697436
chr10	80441255	80442254	25	0.471125	25	0.58	25	0.272947	25	0.0567093	25	0.0502092	25	0.479134	25	0.645914	25	0.697917
chr10	80446655	80447654	21	0.761238	22	0.735294	22	0.494263	22	0.518653	22	0.173053	22	0.419743	22	0.572421	22	0.355634
chr10	80480955	80481954	22	0.209512	22	0.0748441	22	0.10153	22	0.0367279	22	0.010917	22	0.214709	22	0.164286	22	0.234973
chr10	80513355	80514354	23	0.951065	30	0.280724	29	0.164938	22	0.203947	30	0.0933504	30	0.282333	30	0.246732	30	0.252893
chr10	80585355	80586354	8	0.951807	12	0.89661	12	0.718153	12	0.686695	12	0.290141	7	0.822034	12	0.894198	12	0.809896
chr10	80586355	80587354	17	0.191781	51	0.917647	51	0.715388	46	0.618365	51	0.5	51	0.706426	51	0.889608	51	0.867664
chr10	80597005	80598004	9	0.932735	9	0.285714	9	0.234177	9	0.0694006	9	0.0315457	9	0.717803	9	0.843206	9	0.630208
chr10	80612955	80613954	8	0.982609	8	0.797203	8	0.682759	8	0.609948	8	0.2	8	0.847352	8	0.8	8	0.675439
chr10	80659055	80660054	19	0.759569	19	0.129338	19	0.0980092	19	0.0569767	19	0.0411664	19	0.247412	19	0.367852	19	0.213942
chr10	80667455	80668454	10	0.96	10	0.892857	10	0.734831	10	0.685792	10	0.345205	10	0.855903	10	0.879896	10	0.808889
chr10	80692955	80693954	14	0.962282	18	0.857835	18	0.639303	18	0.550117	18	0.325145	18	0.843558	18	0.849442	18	0.536232
chr10	80725455	80726454	14	0.952577	14	0.641929	14	0.427978	14	0.291781	14	0.102174	14	0.777213	14	0.8679	14	0.67313
chr10	80758755	80759754	6	0.946341	11	0.552486	11	0.611111	11	0.520833	11	0.267857	11	0.632184	11	0.796265	11	0.572016
chr10	80765155	80766154	6	0.979522	6	0.903448	6	0.686411	6	0.413223	6	0.236025	6	0.820312	6	0.840426	6	0.8
chr10	80782355	80783354	11	0.963012	12	0.92217	12	0.769947	12	0.701299	12	0.233796	11	0.789474	12	0.866242	12	0.722222
chr10	80830855	80831854	18	0.245543	18	0.371369	18	0.215064	17	0.166526	18	0.0684211	18	0.295181	18	0.301189	18	0.289157
chr10	80838255	80839254	12	0.930398	12	0.55122	12	0.257322	12	0.0550285	12	0.0451613	12	0.540643	12	0.664921	12	0.561462
chr10	80944455	80945454	14	0.946809	13	0.526786	14	0.418354	14	0.159609	14	0.0633147	14	0.818994	14	0.892916	14	0.863636
chr10	80994455	80995454	23	0.184932	22	0.0319361	23	0.0980163	23	0.0138741	23	0.00928382	23	0.146789	23	0.232999	23	0.114786
chr10	81006955	81007954	20	0.737987	20	0.28754	20	0.125	20	0.0863229	20	0.0319444	20	0.402737	20	0.484136	20	0.436494
chr10	81064955	81065954	10	0.971014	11	0.26616	11	0.366812	11	0.364892	11	0.157895	11	0.661585	11	0.7473	11	0.616279
chr10	81082855	81083854	9	0.943128	9	0.923387	9	0.585624	9	0.619141	9	0.214925	9	0.778452	9	0.855895	9	0.574219
chr10	81119855	81120854	10	0.951321	10	0.886842	10	0.707018	10	0.602041	10	0.269231	10	0.804412	10	0.878719	10	0.774809
chr10	81153805	81154804	57	0.306354	57	0.913793	57	0.584651	57	0.468406	57	0.301567	57	0.723328	57	0.836784	57	0.882056
chr10	81159705	81160704	10	0.964964	10	0.910394	10	0.675299	10	0.605119	10	0.197802	10	0.795341	10	0.898004	10	0.65019
chr10	81224155	81225154	17	0.915297	16	0.366142	17	0.19398	17	0.0769231	17	0.0157978	17	0.617329	17	0.76311	17	0.62776
chr10	81272855	81273854	19	0.945502	26	0.913402	26	0.791962	24	0.843154	26	0.288299	26	0.902367	26	0.932817	26	0.876471
chr10	81306655	81307654	23	0.954037	23	0.938511	23	0.784936	22	0.687075	23	0.368124	23	0.829561	23	0.899345	23	0.82764
chr10	81310655	81311654	11	0.944758	25	0.912651	25	0.688535	25	0.635965	25	0.332547	25	0.871196	25	0.90099	25	0.826848
chr10	81353155	81354154	10	0.959885	10	0.325581	10	0.199546	10	0.178571	10	0.0204778	10	0.801255	10	0.86166	10	0.777778
chr10	81361355	81362354	8	0.962585	8	0.923611	10	0.792135	10	0.686469	10	0.259146	10	0.764268	10	0.850993	10	0.779817
chr10	81373705	81374704	8	0.97891	11	0.904762	11	0.737548	11	0.6825	11	0.357843	11	0.872443	11	0.915447	11	0.892562
chr10	81389455	81390454	12	0.961385	18	0.662885	17	0.594595	16	0.728294	18	0.344622	17	0.519763	18	0.555975	18	0.447368
chr10	81517055	81518054	18	0.799817	18	0.267139	18	0.267349	18	0.28366	18	0.108541	18	0.533971	18	0.623313	18	0.517766
chr10	81580255	81581254	30	0.429053	31	0.579782	31	0.68999	31	0.673105	31	0.326531	31	0.487732	31	0.546541	31	0.558627
chr10	81592355	81593354	9	0.945007	12	0.88254	12	0.651015	11	0.700557	12	0.22007	12	0.672297	12	0.789003	12	0.660066
chr10	81613755	81614754	15	0.965517	15	0.394286	15	0.31216	15	0.208054	15	0.0561798	15	0.71777	15	0.796935	15	0.727869
chr10	81618455	81619454	15	0.958406	14	0.586345	18	0.42439	17	0.259036	18	0.252083	18	0.794118	18	0.864407	18	0.8
chr10	81621255	81622254	12	0.871601	11	0.897233	12	0.662835	12	0.686636	12	0.295515	12	0.875731	12	0.899142	12	0.855422
chr10	82745855	82746854	5	0.970149	5	0.953488	5	0.517442	5	0.580087	5	0.279661	5	0.925439	5	0.896552	5	0.869565
chr10	82758805	82759804	5	0.956204	5	0.901961	5	0.751773	5	0.471545	5	0.344595	5	0.822857	5	0.86	7	0.761364
chr10	82804055	82805054	5	0.488152	5	0.2	5	0.208333	5	0.0429448	5	0.00531915	5	0.745	5	0.837349	5	0.641791
chr10	82825955	82826954	13	0.940526	13	0.260504	13	0.189711	13	0.0738786	13	0.0205656	13	0.535769	13	0.625755	13	0.360704
chr10	82837755	82838754	12	0.949664	12	0.855769	12	0.863934	12	0.761076	12	0.231788	12	0.631912	12	0.799582	12	0.765217
chr10	82842905	82843904	18	0.947413	18	0.826568	18	0.73161	18	0.718954	18	0.273234	18	0.787065	18	0.861314	18	0.698376
chr10	83513955	83514954	17	0.893764	17	0.708861	17	0.592122	17	0.370301	17	0.267108	17	0.737853	17	0.842942	17	0.66747
chr10	84543855	84544854	8	0.938992	8	0.301508	8	0.27027	8	0.0958333	8	0.0420712	8	0.569106	8	0.773994	8	0.738854
chr10	84548355	84549354	10	0.866559	10	0.380753	10	0.249292	10	0.028133	10	0.0133333	10	0.62212	10	0.812883	10	0.736842
chr10	84590705	84591704	20	0.957076	22	0.764331	22	0.705828	22	0.692708	22	0.223514	22	0.669785	22	0.809051	22	0.736111
chr10	84658405	84659404	15	0.953271	14	0.296	15	0.176895	15	0.0577428	15	0.119777	15	0.73717	15	0.833992	15	0.624161
chr10	84665255	84666254	8	0.972393	10	0.920168	10	0.76129	10	0.714715	10	0.458537	10	0.690751	10	0.724739	10	0.669725
chr10	85196955	85197954	13	0.968992	13	0.459596	13	0.211905	13	0.238007	13	0.0216049	13	0.701131	13	0.842553	13	0.722222
chr10	85390455	85391454	6	0.977273	6	0.487395	6	0.288793	6	0.203791	6	0.100457	6	0.726619	6	0.887574	6	0.765957
chr10	86782405	86783404	8	0.966667	7	0.903226	8	0.576132	8	0.476	8	0.230769	8	0.583333	8	0.685	10	0.685083
chr10	86793805	86794804	9	0.958564	9	0.89272	9	0.827465	9	0.753968	9	0.382979	9	0.789894	9	0.821918	10	0.794737
chr10	86813455	86814454	18	0.964381	18	0.763393	18	0.775679	18	0.625668	18	0.263918	18	0.803812	18	0.902511	18	0.869688
chr10	86816355	86817354	22	0.911284	22	0.919521	22	0.742331	22	0.615114	22	0.175589	22	0.792336	22	0.717842	24	0.660969
chr10	86819255	86820254	17	0.965944	17	0.903433	17	0.637666	17	0.636111	17	0.209677	17	0.78941	17	0.872727	17	0.685879
chr10	88494905	88495904	7	0.963942	7	0.52071	7	0.496774	7	0.572881	7	0.111702	7	0.66443	7	0.722022	8	0.687805
chr10	88499855	88500854	14	0.951111	14	0.673797	14	0.27649	14	0.190731	14	0.0966851	14	0.702544	13	0.757333	15	0.540123
chr10	88513355	88514354	9	0.885906	9	0.260274	9	0.216438	9	0.0255474	9	0.00833333	9	0.509132	9	0.5625	9	0.431818
chr10	88701555	88702554	10	0.984127	10	0.472727	10	0.184729	10	0.2	10	0.0273973	10	0.769412	10	0.826367	10	0.7
chr10	88706255	88707254	14	0.953073	14	0.293878	14	0.286689	14	0.167024	14	0.0252918	14	0.827586	14	0.8921	14	0.774942
chr10	89433555	89434554	13	0.946058	12	0.392308	13	0.358333	13	0.321023	13	0.183529	13	0.851324	13	0.890449	13	0.721713
chr10	89439105	89440104	6	0.968487	9	0.946768	9	0.542601	9	0.465154	9	0.122047	9	0.59751	9	0.758025	9	0.624242
chr10	89453155	89454154	12	0.215976	20	0.60262	20	0.25737	20	0.217469	20	0.0590278	20	0.673593	20	0.78744	20	0.624758
chr10	91137305	91138304	19	0.238333	21	0.477387	21	0.276358	21	0.0215164	21	0.0266393	21	0.614731	21	0.69218	22	0.617512
chr10	91142905	91143904	19	0.93381	19	0.35905	19	0.264631	19	0.145867	19	0.0127971	19	0.554967	19	0.647255	20	0.487059
chr10	91158055	91159054	15	0.961006	15	0.762082	15	0.679331	15	0.46651	15	0.205189	15	0.854167	15	0.895461	15	0.474777
chr10	93156255	93157254	11	0.637097	11	0.422078	11	0.322816	11	0.180769	11	0.0532319	11	0.714724	11	0.783784	11	0.540984
chr10	93175255	93176254	8	0.946588	9	0.874286	9	0.755981	9	0.610169	9	0.186851	9	0.713592	9	0.853035	10	0.689655
chr10	93178155	93179154	14	0.961303	14	0.495283	14	0.378313	13	0.19469	14	0.129268	14	0.89016	14	0.907834	14	0.857143
chr10	93193655	93194654	6	0.910156	6	0.89313	6	0.776042	6	0.650602	6	0.413174	6	0.623616	6	0.707792	7	0.698529
chr10	93200655	93201654	8	0.963855	8	0.94697	8	0.722222	8	0.815385	8	0.349462	8	0.841346	8	0.90604	8	0.907216
chr10	93241855	93242854	9	0.94517	9	0.647799	9	0.662577	9	0.664596	9	0.177778	9	0.312676	9	0.303571	9	0.471111
chr10	93250255	93251254	22	0.955947	22	0.648696	22	0.683832	21	0.61165	22	0.242798	21	0.852194	22	0.882155	24	0.631193
chr10	93255055	93256054	19	0.955679	19	0.699208	19	0.495506	19	0.416332	19	0.281573	19	0.618557	19	0.605105	21	0.694656
chr10	93261905	93262904	12	0.960546	17	0.65	17	0.618211	17	0.778135	17	0.169856	17	0.390879	17	0.380531	17	0.151436
chr10	93270655	93271654	10	0.933871	10	0.833333	10	0.738182	10	0.560417	10	0.233898	10	0.781651	10	0.889764	11	0.807547
chr10	93326455	93327454	14	0.160479	17	0.63354	17	0.457413	17	0.209613	17	0.154013	17	0.717258	17	0.846498	17	0.699552
chr10	93331755	93332754	8	0.926136	8	0.307292	8	0.16996	8	0.156997	8	0.0169492	8	0.649007	8	0.778226	9	0.553191
chr10	93369755	93370754	9	0.951172	9	0.372727	9	0.262664	9	0.190058	9	0.0534125	9	0.60334	9	0.731707	11	0.504505
chr10	93390455	93391454	7	0.756329	6	0.393939	7	0.229452	7	0.120301	7	0.0327103	7	0.675182	7	0.762557	8	0.571429
chr10	93394155	93395154	8	0.956349	8	0.387097	8	0.233766	8	0.0594714	8	0.0294118	8	0.636943	8	0.801187	9	0.580524
chr10	93419855	93420854	6	0.887892	10	0.324444	9	0.234375	10	0.0950704	8	0.0319149	10	0.560907	10	0.679245	11	0.658088
chr10	93424755	93425754	6	0.951456	10	0.427966	10	0.206311	10	0.0726141	10	0.0669291	10	0.653696	10	0.783854	10	0.76
chr10	93437255	93438254	8	0.971888	7	0.361111	10	0.216	8	0.134199	10	0.0330579	9	0.675781	9	0.614907	10	0.707602
chr10	93442555	93443554	7	0.953488	6	0.383929	7	0.246291	7	0.176471	7	0.0361991	7	0.654952	7	0.781893	8	0.542986
chr10	93840255	93841254	12	0.966867	15	0.688679	15	0.564516	15	0.552239	15	0.174312	15	0.552581	15	0.597368	17	0.40625
chr10	93914655	93915654	17	0.243722	21	0.259875	21	0.234925	21	0.0706033	21	0.0560748	21	0.599746	21	0.510166	23	0.628975
chr10	95291266	95292265	17	0.961302	18	0.886435	18	0.792453	18	0.727044	18	0.405975	18	0.730734	18	0.860175	18	0.587699
chr10	95300366	95301365	10	0.946636	10	0.414141	10	0.461224	10	0.349112	9	0.183673	10	0.718676	10	0.854369	10	0.677083
chr10	95304266	95305265	7	0.964384	7	0.84058	7	0.568733	7	0.604895	7	0.126904	7	0.725664	7	0.850806	7	0.477778
chr10	95307566	95308565	10	0.946588	10	0.796407	10	0.656051	10	0.638393	10	0.163265	10	0.718905	10	0.855319	10	0.704082
chr10	95327866	95328865	15	0.959544	15	0.309735	15	0.138169	15	0.114341	15	0.0742358	15	0.653352	15	0.802099	15	0.736232
chr10	95388466	95389465	20	0.845407	29	0.29202	29	0.16366	29	0.0633484	29	0.0164127	29	0.683158	29	0.835664	29	0.497085
chr10	95398466	95399465	24	0.0536913	24	0.0222222	24	0.0441527	24	0.0416	24	0.0269663	24	0.347275	24	0.180103	24	0.27451
chr10	95439066	95440065	21	0.953752	21	0.199017	21	0.29653	21	0.160256	21	0.0613811	21	0.450094	21	0.400651	21	0.33004
chr10	95449466	95450465	15	0.953714	15	0.531599	15	0.229412	15	0.169255	15	0.0334821	15	0.688679	15	0.847267	15	0.648094
chr10	95465816	95466815	15	0.408377	14	0.140127	15	0.251111	15	0.16185	15	0.0277778	15	0.618785	15	0.703614	15	0.479167
chr10	95518766	95519765	5	0.962617	5	0.94186	5	0.761194	5	0.701493	5	0.277419	5	0.739884	5	0.807339	5	0.71134
chr10	95553466	95554465	10	0.967687	10	0.93133	10	0.678279	10	0.639175	10	0.155378	10	0.752632	10	0.874036	10	0.69434
chr10	95556566	95557565	7	0.967611	7	0.909091	7	0.780488	7	0.68595	7	0.150602	7	0.808989	7	0.949686	7	0.857143
chr10	95584966	95585965	8	0.949029	8	0.789116	8	0.609827	8	0.55	8	0.163717	8	0.616246	8	0.824451	8	0.679775
chr10	96625116	96626115	12	0.962801	11	0.541401	12	0.353741	12	0.212766	12	0.0294118	12	0.704492	12	0.802281	12	0.760163
chr10	96646466	96647465	14	0.069808	14	0.110638	14	0.0891266	14	0.00609756	14	0.0261097	14	0.342857	14	0.306785	14	0.417508
chr10	98929466	98930465	15	0.794586	15	0.138801	15	0.186047	15	0.119748	15	0.0747126	15	0.624413	15	0.736709	15	0.391089
chr10	98962466	98963465	9	0.966597	9	0.896341	9	0.665428	9	0.643963	9	0.174174	9	0.768817	9	0.916084	9	0.751479
chr10	98966966	98967965	18	0.955785	18	0.623529	18	0.6946	18	0.576536	18	0.247906	18	0.881926	18	0.920886	18	0.701789
chr10	99258016	99259015	12	0.947826	8	0.22619	12	0.248792	12	0.168498	12	0.0431894	12	0.769932	12	0.821012	12	0.701657
chr10	99269516	99270515	15	0.0310421	12	0.339623	15	0.14881	14	0.0454545	15	0.0224719	15	0.509434	15	0.554455	15	0.372093
chr10	99286066	99287065	14	0.354037	23	0.11332	23	0.0691882	23	0.027933	23	0.0121212	23	0.360489	23	0.345616	23	0.256471
chr10	99288466	99289465	11	0.873582	9	0.410714	11	0.242678	11	0.0710227	11	0.0184502	11	0.659639	11	0.75	11	0.605
chr10	108167344	108168343	9	0.922432	9	0.816667	9	0.60041	9	0.592593	9	0.205479	9	0.771812	9	0.891176	9	0.610811
chr10	108180444	108181443	9	0.982843	9	0.944724	9	0.84097	9	0.660839	9	0.354962	9	0.876426	9	0.903101	9	0.802158
chr10	108183544	108184543	15	0.958904	15	0.919463	15	0.805511	15	0.768182	15	0.41369	15	0.827109	15	0.878453	15	0.745283
chr10	108194244	108195243	9	0.87069	9	0.899666	9	0.748837	9	0.712446	9	0.367965	9	0.645309	9	0.820513	10	0.778947
chr10	108238744	108239743	17	0.953321	17	0.83844	17	0.751269	17	0.781699	17	0.313225	17	0.8659	17	0.934192	17	0.669399
chr10	108286944	108287943	9	0.923841	7	0.292929	9	0.266881	9	0.393443	9	0.040404	9	0.211538	9	0.465704	9	0.658824
chr10	108353194	108354193	7	0.944186	6	0.879121	7	0.376884	7	0.508772	7	0.163399	7	0.688889	7	0.7	7	0.601942
chr10	108363044	108364043	10	0.958057	10	0.705556	10	0.537356	10	0.556962	10	0.100649	10	0.742389	10	0.872549	10	0.738532
chr10	108389644	108390643	10	0.977995	10	0.869565	10	0.64507	10	0.666667	10	0.308244	10	0.747191	10	0.689655	10	0.686813
chr10	108402844	108403843	9	0.961739	10	0.795222	10	0.625	10	0.437759	10	0.207283	10	0.767355	10	0.829004	10	0.798246
chr10	108407244	108408243	8	0.978723	8	0.472868	8	0.326241	8	0.116071	8	0.0607735	8	0.576803	8	0.795556	8	0.712418
chr10	108430744	108431743	20	0.944942	19	0.921429	20	0.698013	20	0.648876	20	0.173913	20	0.750334	20	0.855688	20	0.792079
chr10	108433944	108434943	22	0.0601578	21	0.656174	22	0.5	22	0.559219	22	0.148362	22	0.195864	22	0.228346	22	0.195592
chr10	108451844	108452843	27	0.137206	27	0.471673	27	0.194876	27	0.101882	27	0.0109671	27	0.755984	27	0.862517	29	0.841066
chr10	108454544	108455543	20	0.745283	20	0.0378947	20	0.0522388	20	0.0218839	20	0.024531	20	0.56956	20	0.717742	25	0.585821
chr10	110748844	110749843	15	0.965085	18	0.420561	18	0.262781	18	0.0890052	18	0.117318	18	0.876289	18	0.898656	18	0.853261
chr10	110758744	110759743	12	0.958134	12	0.488136	12	0.279801	12	0.1232	12	0.0236407	12	0.856145	12	0.922383	15	0.845771
chr10	110765444	110766443	26	0.962596	26	0.425134	26	0.329439	26	0.193103	26	0.0695652	26	0.890361	26	0.905344	26	0.768657
chr10	110781544	110782543	17	0.825146	29	0.926696	29	0.777653	24	0.721393	29	0.319902	29	0.922476	29	0.923957	29	0.892487
chr10	110791944	110792943	7	0.961326	7	0.541176	7	0.510448	7	0.429799	7	0.146789	7	0.615789	7	0.765472	7	0.572864
chr10	110795844	110796843	9	0.949066	9	0.39576	9	0.631365	9	0.559859	9	0.277344	9	0.667411	9	0.837778	9	0.681818
chr10	110799644	110800643	6	0.959707	6	0.597826	6	0.529126	6	0.523364	6	0.155405	6	0.733906	6	0.869318	6	0.757576
chr10	111108744	111109743	25	0.0199161	24	0.223118	25	0.128205	25	0.109113	25	0.0145985	25	0.277512	25	0.379501	25	0.340226
chr10	111156344	111157343	32	0.0109223	32	0.457609	32	0.207012	32	0.15142	32	0.00650558	32	0.590909	32	0.68437	32	0.642795
chr10	111170944	111171943	12	0.94725	15	0.848276	15	0.403034	15	0.364749	15	0.031339	15	0.766749	15	0.879845	15	0.631879
chr10	111514844	111515843	13	0.825397	12	0.438849	13	0.282609	13	0.111324	13	0.0252101	13	0.740283	13	0.856522	14	0.646341
chr10	115196544	115197543	9	0.916129	9	0.631944	9	0.551084	9	0.489655	9	0.28169	9	0.904145	9	0.934066	13	0.804781
chr10	115242844	115243843	8	0.951754	9	0.793427	9	0.815451	9	0.853309	9	0.381526	8	0.820175	9	0.9117	9	0.758621
chr10	115308344	115309343	11	0.965455	11	0.952153	11	0.670103	11	0.567619	11	0.21519	11	0.840246	11	0.89726	11	0.788104
chr10	115311844	115312843	12	0.942974	12	0.775362	12	0.5	12	0.44665	12	0.268097	12	0.712305	12	0.81268	12	0.546099
chr10	116555444	116556443	8	0.946785	8	0.679803	8	0.546512	8	0.627451	8	0.0996979	8	0.848411	8	0.882716	8	0.769231
chr10	116569844	116570843	9	0.944444	9	0.804054	9	0.725926	9	0.70297	9	0.171975	9	0.802326	9	0.821739	9	0.827338
chr10	116913444	116914443	24	0.964884	24	0.436559	24	0.419048	24	0.324007	24	0.108067	24	0.842439	24	0.921781	24	0.778702
chr10	116932844	116933843	11	0.976115	11	0.930769	11	0.653396	11	0.694915	11	0.317568	11	0.89769	11	0.924138	11	0.858586
chr10	117113944	117114943	6	0.938511	6	0.895105	6	0.511628	6	0.497561	6	0.174157	6	0.797251	6	0.809524	6	0.743056
chr10	117125944	117126943	6	0.962848	6	0.85	6	0.873016	6	0.841432	6	0.539535	6	0.764543	6	0.870968	6	0.744361
chr10	117166844	117167843	17	0.863683	18	0.442907	18	0.182073	18	0.112516	18	0.0338983	18	0.395319	18	0.677049	18	0.375
chr10	117639644	117640643	26	0.0328554	26	0.324759	26	0.266156	26	0.198535	26	0.0728022	26	0.44257	26	0.564978	26	0.529319
chr10	117649144	117650143	14	0.937589	14	0.848958	14	0.585691	14	0.44335	14	0.117333	14	0.705321	14	0.809886	14	0.796089
chr10	117705244	117706243	6	0.971193	6	0.976879	6	0.715302	6	0.640541	6	0.279661	6	0.891192	6	0.92517	6	0.886228
chr10	117717844	117718843	15	0.95533	19	0.0542636	19	0.0861196	16	0.0734967	19	0.0412844	19	0.534672	19	0.705463	19	0.4273
chr10	117723944	117724943	9	0.96131	9	0.378571	9	0.187097	9	0.197436	9	0.0275591	9	0.710784	9	0.789238	9	0.681818
chr10	117737844	117738843	17	0.965018	17	0.925773	17	0.69869	17	0.595294	17	0.135906	17	0.737975	17	0.810345	17	0.754854
chr10	117741244	117742243	12	0.957207	19	0.910072	14	0.731308	18	0.554054	19	0.31433	19	0.709647	19	0.822642	19	0.696296
chr10	117797144	117798143	20	0.0811554	20	0.438525	20	0.232938	20	0.0315186	20	0.010274	20	0.527734	20	0.727414	20	0.418182
chr10	117804444	117805443	17	0.0837209	17	0.335648	17	0.248053	17	0.0243902	17	0.0402414	17	0.733615	17	0.760895	18	0.661157
chr10	117808944	117809943	12	0.944056	12	0.250836	12	0.121693	12	0.0410959	12	0.0302198	12	0.271003	12	0.312127	12	0.453061
chr10	117810844	117811843	16	0.952974	16	0.703704	16	0.458704	16	0.229611	16	0.0743494	16	0.698601	16	0.828947	16	0.669118
chr10	118106844	118107843	26	0.962089	23	0.36	26	0.131325	26	0.138223	26	0.0810398	26	0.628257	26	0.796231	26	0.682131
chr10	118109744	118110743	11	0.954023	9	0.255319	11	0.117871	11	0.0826446	11	0.045977	11	0.440318	11	0.35989	11	0.42723
chr10	118121344	118122343	31	0.829926	31	0.135863	31	0.163825	31	0.074359	31	0.0265487	31	0.568824	31	0.760431	31	0.493711
chr10	118125544	118126543	31	0.0251229	32	0.349942	32	0.242991	32	0.0733713	32	0.0544554	32	0.563177	32	0.765135	32	0.70615
chr10	118145644	118146643	18	0.973929	18	0.923077	18	0.706977	18	0.60146	18	0.400359	18	0.66129	18	0.769129	18	0.830409
chr10	118164144	118165143	21	0.952517	21	0.914384	21	0.682081	21	0.716606	21	0.432373	21	0.858709	21	0.907625	26	0.797794
chr10	118787044	118788043	13	0.0622348	16	0.434066	16	0.228336	16	0.0778098	16	0.0419948	16	0.611888	16	0.726316	16	0.622391
chr10	118836944	118837943	17	0.929276	16	0.283843	17	0.179245	17	0.0835381	17	0.0379404	17	0.646098	17	0.754386	17	0.670213
chr10	118848244	118849243	8	0.879552	8	0.430769	8	0.22619	8	0.221698	8	0.0532544	8	0.679641	8	0.786713	9	0.696498
chr10	119230794	119231793	14	0.672694	14	0.369863	14	0.220044	14	0.0970395	14	0.0176678	14	0.647986	14	0.775253	14	0.599099
chr10	121376344	121377343	26	0.975831	29	0.901373	29	0.634518	25	0.722222	29	0.188377	29	0.773316	29	0.842725	31	0.55873
chr10	121413444	121414443	24	0.932601	24	0.915905	24	0.757422	24	0.684543	24	0.354515	24	0.864188	24	0.894004	25	0.807322
chr10	121416944	121417943	12	0.94347	12	0.889205	12	0.653144	12	0.724221	12	0.333333	12	0.824017	12	0.908616	13	0.747934
chr10	121420244	121421243	19	0.964143	18	0.736695	19	0.554945	19	0.559947	19	0.114447	19	0.750271	19	0.764384	19	0.529138
chr10	121425344	121426343	22	0.963027	22	0.60961	22	0.280671	22	0.151463	22	0.0237288	22	0.722071	22	0.813514	22	0.754319
chr10	121428344	121429343	15	0.977621	15	0.892617	15	0.592292	15	0.69448	15	0.275938	15	0.70725	15	0.808247	15	0.761388
chr10	121433244	121434243	11	0.951983	11	0.833333	11	0.738786	11	0.785124	11	0.334347	11	0.647959	11	0.694444	11	0.697095
chr10	121436944	121437943	10	0.94958	14	0.948012	14	0.71134	14	0.623853	12	0.21519	14	0.688889	14	0.80117	14	0.649485
chr10	121445744	121446743	12	0.959698	12	0.921348	12	0.806513	12	0.793893	12	0.377682	12	0.718954	12	0.865385	13	0.701897
chr10	121453844	121454843	17	0.977605	17	0.914634	17	0.701378	17	0.556617	17	0.120763	17	0.520368	17	0.755945	18	0.616708
chr10	121459744	121460743	12	0.946548	13	0.892351	13	0.685714	13	0.523277	13	0.139535	13	0.764438	13	0.874286	14	0.743333
chr10	121462844	121463843	19	0.96664	20	0.403315	22	0.269129	21	0.193469	22	0.0377698	22	0.659691	22	0.864653	25	0.707317
chr10	121468244	121469243	13	0.961759	12	0.271357	13	0.265107	13	0.116142	13	0.0275689	13	0.622018	13	0.704595	14	0.517028
chr10	121471144	121472143	7	0.963455	8	0.301587	8	0.150602	10	0.119266	9	0.0657895	9	0.663073	9	0.823755	11	0.48366
chr10	121520644	121521643	15	0.638973	15	0.262357	15	0.0897196	14	0.0451895	15	0.0186047	15	0.39075	15	0.526096	15	0.588235
chr10	122962544	122963543	7	0.961612	13	0.335065	13	0.224456	13	0.152797	13	0.0730689	13	0.644195	13	0.658869	13	0.673529
chr10	123200144	123201143	15	0.00956284	15	0.894068	15	0.503566	15	0.524476	15	0.0378378	15	0.536842	15	0.763941	15	0.697613
chr10	125948644	125949643	21	0.0548712	19	0.26045	21	0.0967742	21	0.0888291	21	0.0378619	21	0.393404	21	0.386473	22	0.540839
chr10	125956494	125957493	7	0.610092	7	0.364583	7	0.314159	7	0.0629371	7	0.0928571	6	0.567376	7	0.653846	8	0.729064
chr10	125968844	125969843	16	0.783751	16	0.276667	16	0.122396	16	0.105155	12	0.0765957	16	0.485294	16	0.606589	17	0.633065
chr10	125985944	125986943	15	0.954034	15	0.45203	15	0.239418	15	0.168453	15	0.174648	15	0.814268	15	0.930657	15	0.781407
chr10	126985144	126986143	14	0.94926	15	0.788095	15	0.424754	15	0.471038	15	0.165025	15	0.716418	15	0.79292	16	0.616402
chr10	126988944	126989943	15	0.955414	15	0.879433	15	0.477905	15	0.32549	15	0.130178	15	0.826021	15	0.809735	15	0.641791
chr10	127015944	127016943	22	0.956233	22	0.386282	22	0.300537	22	0.245797	22	0.118098	22	0.592094	22	0.68661	22	0.596715
chr10	127037144	127038143	13	0.969325	22	0.781938	22	0.455194	22	0.217631	22	0.100189	22	0.596875	22	0.758218	22	0.635104
chr10	127214344	127215343	9	0.85	9	0.42	9	0.303258	9	0.212219	9	0.00401606	9	0.583732	9	0.641509	9	0.461538
chr10	127223944	127224943	11	0.924127	11	0.425339	11	0.245798	11	0.104317	11	0.00512821	11	0.625229	11	0.762774	11	0.555
chr10	127230994	127231993	31	0.966741	40	0.31229	40	0.157189	39	0.0893389	40	0.0191693	40	0.565838	40	0.767579	41	0.634444
chr10	127251744	127252743	15	0.960864	15	0.501818	15	0.274793	15	0.147228	15	0.0479705	15	0.498619	15	0.710938	15	0.552553
chr10	127271844	127272843	11	0.950301	13	0.901499	13	0.705797	13	0.624037	13	0.223022	13	0.827744	13	0.860687	13	0.786517
chr10	127559644	127560643	28	0.96281	39	0.956849	39	0.897727	37	0.857653	35	0.540827	39	0.80985	39	0.913377	39	0.834137
chr10	127577744	127578743	13	0.977413	28	0.810345	28	0.745477	26	0.69464	28	0.439353	28	0.74613	28	0.874907	29	0.744538
chr10	127584294	127585293	19	0.95856	32	0.95776	32	0.731098	32	0.623223	32	0.32997	32	0.783709	32	0.904505	32	0.792179
chr10	127610244	127611243	17	0.960241	17	0.936768	17	0.72426	17	0.641341	17	0.286219	17	0.836491	17	0.889972	18	0.800766
chr10	127613344	127614343	11	0.947471	11	0.189189	11	0.310513	11	0.122807	11	0.0216606	11	0.5625	11	0.606742	13	0.596567
chr10	127680744	127681743	10	0.958874	10	0.982456	10	0.565534	10	0.549107	10	0.214008	10	0.760345	10	0.846561	10	0.803089
chr10	128064244	128065243	10	0.96603	10	0.901316	10	0.460048	10	0.370647	10	0.0923077	10	0.856502	10	0.915361	10	0.751269
chr10	128066844	128067843	6	0.965986	6	0.910714	6	0.649123	6	0.618644	6	0.314286	6	0.808955	6	0.918103	6	0.770186
chr10	128102844	128103843	7	0.951515	7	0.894366	7	0.423529	7	0.172297	7	0.0358744	7	0.829949	7	0.884	7	0.663158
chr10	128109144	128110143	6	0.942857	6	0.96	6	0.651515	6	0.488372	6	0.251163	6	0.837758	6	0.905579	6	0.811111
chr10	128126694	128127693	15	0.96615	15	0.831169	15	0.664122	15	0.634228	15	0.222222	15	0.827815	15	0.917526	15	0.730496
chr10	128133044	128134043	15	0.922742	17	0.758403	17	0.549699	17	0.488027	17	0.181619	17	0.707547	17	0.755587	17	0.763158
chr10	128142444	128143443	18	0.970179	18	0.947612	18	0.895404	18	0.699387	18	0.148936	18	0.808451	18	0.894464	18	0.576602
chr10	128145544	128146543	12	0.854671	12	0.902256	11	0.697425	12	0.702083	11	0.236111	12	0.711155	10	0.835294	12	0.742424
chr10	128158244	128159243	18	0.956021	18	0.919444	18	0.601942	18	0.499438	18	0.160757	18	0.729792	18	0.802009	18	0.720833
chr10	128172294	128173293	6	0.764012	6	0.727273	6	0.477733	6	0.365639	6	0.0572917	6	0.706199	6	0.771429	6	0.508621
chr10	128184344	128185343	9	0.889197	10	0.395122	10	0.154839	9	0.079235	10	0.00694444	10	0.724346	10	0.84	10	0.656805
chr10	128247244	128248243	29	0.974445	29	0.933702	29	0.871891	29	0.902029	29	0.386364	29	0.853403	29	0.912317	29	0.748634
chr10	128345544	128346543	9	0.953782	8	0.908046	9	0.537778	9	0.414634	9	0.266129	9	0.853659	9	0.911765	9	0.656126
chr10	128385244	128386243	15	0.968789	14	0.911458	15	0.609618	15	0.540331	15	0.250518	15	0.827429	15	0.908851	15	0.81422
chr10	128393394	128394393	17	0.599125	17	0.916084	17	0.713222	17	0.701923	17	0.309859	17	0.644678	16	0.735499	17	0.739669
chr10	128504044	128505043	7	0.953488	15	0.682667	11	0.521333	15	0.443243	15	0.087619	10	0.681672	15	0.783352	15	0.493261
chr10	128534344	128535343	6	0.946309	6	0.720339	6	0.561338	6	0.435233	6	0.175	6	0.527972	6	0.708696	6	0.63354
chr10	128569044	128570043	29	0.865245	29	0.806159	29	0.442673	29	0.365617	29	0.0794118	29	0.791861	29	0.841903	29	0.805755
chr10	128577644	128578643	20	0.655684	20	0.419087	20	0.320822	20	0.205852	20	0.0682196	20	0.635854	20	0.794483	20	0.628641
chr10	128630944	128631943	7	0.308642	7	0.596491	7	0.570946	7	0.316129	7	0.0754717	7	0.114815	7	0.106122	7	0.191489
chr10	128634944	128635943	21	0.959459	21	0.933045	21	0.718872	21	0.635334	21	0.377143	21	0.781622	21	0.885154	21	0.837905
chr10	128639244	128640243	18	0.93203	18	0.861933	18	0.701019	18	0.64023	18	0.326821	18	0.763889	18	0.84349	18	0.824934
chr10	128685894	128686893	6	0.946237	6	0.946237	6	0.598639	6	0.738182	6	0.283465	6	0.884615	6	0.892405	6	0.884956
chr10	128714844	128715843	16	0.400256	16	0.797844	16	0.56106	16	0.480537	16	0.101852	16	0.638418	16	0.737075	16	0.621302
chr10	128778744	128779743	10	0.901596	10	0.672414	10	0.729107	10	0.829897	10	0.270769	10	0.409341	10	0.576419	10	0.217105
chr10	128794144	128795143	15	0.795602	15	0.861538	15	0.64404	15	0.625832	15	0.299505	15	0.765957	15	0.75	15	0.750842
chr10	128904644	128905643	12	0.963415	12	0.417391	12	0.215569	12	0.149474	12	0.00333333	12	0.490722	12	0.649852	12	0.438272
chr11	3144897	3145896	11	0.918288	11	0.870036	11	0.614	11	0.568273	11	0.262338	11	0.656934	11	0.752914	11	0.445016
chr11	3294797	3295796	8	0.974063	8	0.849558	8	0.568807	8	0.575682	8	0.0824176	8	0.813699	8	0.880435	8	0.627737
chr11	3297897	3298896	12	0.944065	12	0.916418	12	0.722727	11	0.631225	12	0.201681	12	0.861833	12	0.891071	12	0.761905
chr11	3301597	3302596	9	0.94484	9	0.86385	9	0.608602	9	0.494413	9	0.170051	9	0.845361	9	0.892857	9	0.770335
chr11	3321397	3322396	8	0.936819	8	0.811429	8	0.495845	8	0.47981	8	0.0943396	8	0.631365	8	0.804428	8	0.719807
chr11	3338697	3339696	12	0.955947	12	0.91866	12	0.526946	12	0.395631	12	0.0868597	12	0.774775	12	0.88361	12	0.752252
chr11	3360397	3361396	9	0.956284	9	0.457746	9	0.386819	9	0.376506	9	0.152174	9	0.770936	9	0.870748	9	0.75
chr11	3366797	3367796	12	0.970297	12	0.872671	12	0.412174	11	0.387295	12	0.150862	12	0.626	12	0.741617	12	0.586441
chr11	3374997	3375996	15	0.965026	15	0.325137	15	0.279514	15	0.286086	15	0.111492	15	0.620408	15	0.750469	15	0.384615
chr11	3380597	3381596	12	0.972119	12	0.927835	12	0.679739	12	0.698292	12	0.22291	11	0.656818	12	0.761574	12	0.75
chr11	3391697	3392696	8	0.941989	8	0.862245	8	0.640541	8	0.547558	8	0.210909	8	0.8125	8	0.880137	8	0.822485
chr11	3394997	3395996	6	0.959707	6	0.98	6	0.688	6	0.639676	6	0.531034	6	0.847584	6	0.909871	6	0.758621
chr11	3402797	3403796	8	0.947631	8	0.593137	8	0.504	8	0.283163	8	0.114407	8	0.624709	8	0.786667	8	0.635802
chr11	3417197	3418196	9	0.960784	9	0.751908	9	0.54712	9	0.585421	9	0.236467	9	0.654912	9	0.789216	9	0.490196
chr11	3425797	3426796	7	0.9375	7	0.633588	7	0.481865	7	0.364548	7	0.233051	7	0.782609	7	0.845638	7	0.707692
chr11	3458297	3459296	13	0.346	9	0.822034	14	0.639723	9	0.50134	10	0.271709	13	0.493644	9	0.606557	9	0.615023
chr11	3496047	3497046	8	0.93837	8	0.85641	8	0.597938	8	0.558045	8	0.191406	8	0.612326	8	0.712538	8	0.634538
chr11	3544397	3545396	9	0.905172	9	0.600917	9	0.409563	8	0.179104	9	0.0638298	9	0.837248	9	0.90625	9	0.857708
chr11	3547397	3548396	11	0.556886	11	0.261307	11	0.258794	11	0.130573	11	0	11	0.393519	11	0.566343	11	0.54717
chr11	3572997	3573996	16	0.826962	16	0.278443	16	0.166667	16	0.0495768	16	0.0193705	16	0.339233	16	0.259887	16	0.253731
chr11	3577797	3578796	12	0.9591	12	0.441441	12	0.261792	12	0.124161	12	0.083004	12	0.752193	12	0.812968	12	0.766082
chr11	3583097	3584096	14	0.939898	13	0.445283	14	0.31619	14	0.0636792	14	0.0542986	14	0.614568	14	0.748466	14	0.484375
chr11	3586897	3587896	7	0.927711	5	0.136986	7	0.189189	7	0.158537	7	0.0380952	7	0.431925	7	0.538462	7	0.496124
chr11	3613797	3614796	19	0.152318	18	0.369906	19	0.227176	19	0.156821	19	0.0243506	19	0.713656	19	0.831424	19	0.80396
chr11	3624647	3625646	12	0.335188	12	0.5	12	0.244519	12	0.0233723	12	0.0199115	12	0.647541	12	0.821277	12	0.725322
chr11	3900897	3901896	13	0.950605	16	0.891089	16	0.599241	16	0.496329	16	0.28607	16	0.591915	16	0.697009	16	0.688285
chr11	3905247	3906246	5	0.980315	5	0.88189	5	0.631579	5	0.436842	5	0.00746269	5	0.638989	5	0.701923	5	0.588235
chr11	3920297	3921296	13	0.959858	13	0.814815	13	0.770833	13	0.586319	13	0.187805	13	0.642308	13	0.809872	13	0.753472
chr11	4181297	4182296	6	0.931548	6	0.759398	6	0.660079	6	0.498525	6	0.191489	6	0.858131	6	0.839286	6	0.541985
chr11	4196697	4197696	8	0.949202	12	0.825083	12	0.50431	10	0.350548	12	0.259341	11	0.752407	12	0.788909	12	0.489097
chr11	4214347	4215346	23	0.962769	23	0.940455	23	0.726763	23	0.674087	23	0.332795	23	0.758403	23	0.844156	23	0.85249
chr11	4221147	4222146	28	0.608458	28	0.92951	28	0.680815	28	0.491071	28	0.224684	28	0.76036	28	0.828916	28	0.713163
chr11	4239297	4240296	28	0.0595393	33	0.335707	33	0.205346	32	0.0964765	33	0.0121043	33	0.730176	33	0.822124	33	0.781421
chr11	4249597	4250596	14	0.9699	10	0.355731	17	0.284404	17	0.138065	17	0.0623742	17	0.807642	17	0.869822	17	0.774118
chr11	4262197	4263196	11	0.948636	12	0.30031	13	0.215873	9	0.0857788	13	0.00946372	13	0.616477	11	0.676409	13	0.596838
chr11	4273897	4274896	9	0.967341	9	0.432749	9	0.290323	9	0.0873563	9	0.00546448	9	0.69428	9	0.802703	9	0.635965
chr11	4295497	4296496	6	0.967033	6	0.433121	6	0.271739	6	0.110687	6	0.0410256	6	0.651099	6	0.8659	6	0.77907
chr11	4298797	4299796	19	0.816574	20	0.178131	20	0.117757	20	0.165992	20	0.0468948	20	0.473327	20	0.511719	20	0.308351
chr11	4303597	4304596	13	0.969799	14	0.410853	15	0.188356	15	0.125567	15	0.00497512	14	0.805513	15	0.837248	15	0.828571
chr11	4306897	4307896	25	0.955956	24	0.391304	25	0.31738	25	0.179487	25	0.0316369	25	0.759363	25	0.859951	25	0.812821
chr11	4324597	4325596	9	0.96789	9	0.583333	9	0.616901	9	0.480769	9	0.284672	9	0.568282	9	0.708215	9	0.552239
chr11	4531997	4532996	8	0.961538	8	0.722449	8	0.652819	8	0.642202	8	0.308	8	0.769596	8	0.847403	8	0.695402
chr11	4642897	4643896	13	0.962779	13	0.777778	13	0.716049	13	0.607923	13	0.226463	13	0.551105	13	0.77665	13	0.671186
chr11	4655197	4656196	16	0.972564	16	0.953795	16	0.609455	16	0.542117	16	0.386005	16	0.902985	16	0.917713	16	0.847769
chr11	4661597	4662596	14	0.974392	14	0.944751	14	0.806861	14	0.790698	14	0.180556	14	0.858904	14	0.899293	14	0.863014
chr11	4839797	4840796	7	0.966368	7	0.885057	7	0.604839	7	0.471098	7	0.190635	7	0.756522	7	0.854111	7	0.755981
chr11	4854897	4855896	13	0.951715	11	0.386473	13	0.190217	13	0.0342717	13	0.0111359	13	0.75264	13	0.791971	13	0.658537
chr11	4879897	4880896	9	0.933216	9	0.837696	9	0.652268	8	0.630739	9	0.275132	9	0.618081	9	0.82	9	0.590164
chr11	4882497	4883496	16	0.218681	16	0.821121	16	0.486556	16	0.393245	16	0.251656	16	0.269287	16	0.384738	16	0.180952
chr11	4953597	4954596	15	0.896836	15	0.138889	15	0.096563	15	0.0833333	15	0.0338983	15	0.0789981	15	0.0513308	15	0.0629921
chr11	5005297	5006296	8	0.939058	8	0.912371	8	0.634146	8	0.569014	8	0.28821	8	0.734807	8	0.883077	8	0.622222
chr11	5046447	5047446	16	0.710789	16	0.153558	16	0.146028	16	0.0803859	16	0.0190678	16	0.472989	16	0.586608	16	0.384868
chr11	5050397	5051396	12	0.901218	11	0.370588	12	0.212245	12	0.0948379	12	0.0221774	12	0.765648	12	0.811352	12	0.719388
chr11	5157897	5158896	26	0.0872065	26	0.268041	26	0.239845	26	0.0970437	26	0.0374449	26	0.651809	26	0.788475	26	0.744444
chr11	5241297	5242296	19	0.958743	19	0.960396	19	0.589783	19	0.61521	19	0.301639	19	0.771654	19	0.839713	19	0.685864
chr11	5253297	5254296	6	0.933702	6	0.477273	6	0.0954064	6	0.0991254	6	0.0411523	6	0.695291	6	0.841317	6	0.401235
chr11	5256297	5257296	18	0.532185	18	0.445748	18	0.182415	18	0.0796857	18	0.032	18	0.739421	18	0.746032	18	0.631579
chr11	5396197	5397196	11	0.949555	11	0.981221	11	0.64218	11	0.431174	11	0.136646	11	0.817857	11	0.893506	11	0.826087
chr11	5413597	5414596	6	0.702439	6	0.831683	6	0.557604	6	0.488372	6	0.17037	6	0.570755	6	0.492147	6	0.608696
chr11	5530497	5531496	16	0.968617	18	0.873016	18	0.650591	18	0.660896	18	0.283747	16	0.878788	18	0.895161	18	0.708171
chr11	5691447	5692446	14	0.946115	14	0.435986	14	0.234568	14	0.212735	14	0.0333952	14	0.389127	14	0.3222	14	0.345161
chr11	6360097	6361096	10	0.946839	10	0.410526	10	0.23918	10	0.141129	10	0.0573066	10	0.676871	10	0.768612	10	0.598039
chr11	6376597	6377596	8	0.941368	8	0.384615	8	0.310757	8	0.140127	8	0.046332	8	0.660622	8	0.682594	8	0.610092
chr11	6405397	6406396	6	0.967033	6	0.193333	6	0.131488	6	0.076	6	0.0355556	6	0.699187	6	0.675258	6	0.598291
chr11	6409897	6410896	9	0.882793	8	0.512048	9	0.197987	9	0.0411622	9	0.021978	9	0.520833	9	0.65704	9	0.527174
chr11	7210297	7211296	11	0.939948	10	0.340426	11	0.329932	11	0.4375	11	0.124031	11	0.340502	11	0.331839	11	0.165829
chr11	8487897	8488896	19	0.962153	19	0.737213	19	0.540218	19	0.587649	19	0.320408	19	0.754647	19	0.801299	19	0.692308
chr11	8503897	8504896	17	0.971455	17	0.502994	17	0.623602	17	0.652835	17	0.184348	17	0.541997	17	0.550877	17	0.384393
chr11	8548397	8549396	16	0.947972	16	0.871053	16	0.739884	16	0.550371	16	0.340637	16	0.845212	16	0.903846	16	0.824257
chr11	8558947	8559946	13	0.968666	14	0.939394	14	0.616149	14	0.668547	14	0.301738	14	0.851305	14	0.932773	14	0.460154
chr11	8565797	8566796	10	0.967213	10	0.904918	10	0.729798	10	0.742204	10	0.172515	10	0.875465	10	0.932907	10	0.817757
chr11	8570697	8571696	5	0.96	5	0.920635	5	0.675105	5	0.777778	5	0.298507	5	0.738462	5	0.837349	5	0.766667
chr11	8575547	8576546	14	0.966523	14	0.893382	14	0.67823	14	0.669761	14	0.173536	14	0.696233	14	0.818671	14	0.684211
chr11	8580497	8581496	14	0.976808	14	0.916256	14	0.726937	14	0.661142	14	0.193548	14	0.810409	14	0.872897	14	0.768328
chr11	8589097	8590096	12	0.961771	12	0.837607	12	0.624672	12	0.61413	12	0.33584	12	0.585417	12	0.759531	12	0.437736
chr11	8597597	8598596	18	0.968597	18	0.930622	18	0.756846	18	0.665066	18	0.314356	18	0.822404	18	0.870607	18	0.7
chr11	8614497	8615496	7	0.975904	7	0.869231	7	0.690909	7	0.617555	7	0.372222	7	0.887097	7	0.898462	7	0.824074
chr11	8617697	8618696	17	0.970263	17	0.824399	17	0.608541	17	0.660305	17	0.2896	17	0.613609	17	0.781167	17	0.424303
chr11	8627297	8628296	13	0.96264	14	0.925816	14	0.602878	14	0.564617	14	0.202299	14	0.770552	14	0.864717	14	0.87931
chr11	8632297	8633296	11	0.965665	13	0.90625	13	0.682627	11	0.710997	13	0.139098	13	0.774958	13	0.876214	13	0.766949
chr11	8634997	8635996	10	0.631043	10	0.789474	10	0.514212	10	0.541209	10	0.00434783	10	0.35122	10	0.602649	10	0.55665
chr11	8640797	8641796	8	0.966597	8	0.742857	8	0.58982	8	0.537037	8	0.167857	8	0.658354	8	0.69403	8	0.567797
chr11	8647397	8648396	10	0.980952	10	0.356383	10	0.193955	10	0.123418	10	0.0372881	10	0.79017	10	0.884058	10	0.819095
chr11	8652597	8653596	12	0.946927	11	0.242424	12	0.164474	12	0.0887097	12	0.0405063	12	0.46	12	0.632075	12	0.52
chr11	8671097	8672096	6	0.935927	6	0.394737	6	0.269481	5	0.209677	6	0.046875	6	0.469565	6	0.640625	6	0.508475
chr11	8690297	8691296	11	0.94281	11	0.477679	12	0.219601	12	0.124454	12	0.0806452	12	0.749614	12	0.814889	12	0.725979
chr11	8694097	8695096	7	0.941176	7	0.392857	7	0.338462	7	0.152985	7	0.0592593	7	0.846868	7	0.89939	7	0.777174
chr11	8706197	8707196	11	0.965517	11	0.176056	11	0.139875	11	0.0465839	11	0.0148368	11	0.705085	11	0.802326	11	0.635965
chr11	8713297	8714296	6	0.968037	6	0.336735	6	0.398773	5	0.358974	7	0.037037	6	0.76779	6	0.887805	7	0.807692
chr11	8753497	8754496	7	0.92381	6	0.347368	7	0.602564	7	0.296578	7	0.14433	7	0.676692	7	0.70936	7	0.795031
chr11	8773297	8774296	16	0.306475	16	0.912371	16	0.672176	16	0.623165	16	0.418848	16	0.705024	16	0.818854	16	0.698925
chr11	8795697	8796696	8	0.931548	8	0.910714	8	0.645161	8	0.602606	8	0.377119	8	0.648855	8	0.801762	8	0.658065
chr11	8811297	8812296	7	0.832776	7	0.869198	7	0.686111	7	0.773994	7	0.555556	7	0.374486	7	0.396761	7	0.324786
chr11	8983297	8984296	9	0.979757	9	0.557078	9	0.372159	9	0.319797	9	0.0897959	8	0.36	9	0.571429	9	0.43083
chr11	8987297	8988296	7	0.971731	7	0.60274	7	0.601626	7	0.305195	7	0.191919	7	0.450704	7	0.599034	7	0.629213
chr11	9060697	9061696	9	0.953995	9	0.237288	9	0.209302	9	0.0464135	9	0.0540541	9	0.353846	9	0.488462	9	0.255474
chr11	9122097	9123096	6	0.592949	6	0.917355	6	0.44664	6	0.364929	6	0.131429	6	0.556962	6	0.7	6	0.618182
chr11	9124997	9125996	8	0.971311	8	0.860465	8	0.419753	8	0.386503	8	0.155779	8	0.665306	8	0.764368	8	0.431818
chr11	9145397	9146396	6	0.973214	6	0.441176	6	0.430657	6	0.157895	6	0.0526316	6	0.613445	6	0.844765	6	0.729064
chr11	11828797	11829796	13	0.973389	12	0.113636	13	0.0675422	13	0.0695266	13	0.0165877	13	0.188963	13	0.196464	13	0.317073
chr11	11879597	11880596	15	0.969265	15	0.360406	15	0.28863	15	0.0557143	15	0.0201613	15	0.765046	15	0.781487	15	0.753521
chr11	11883397	11884396	13	0.960307	13	0.565041	13	0.456522	12	0.335085	13	0.148559	13	0.693705	13	0.83906	14	0.707196
chr11	11942197	11943196	6	0.978193	6	0.916667	6	0.637324	6	0.651163	6	0.2397	6	0.639286	6	0.546798	6	0.759124
chr11	11948047	11949046	12	0.957766	12	0.782609	12	0.476449	12	0.637317	12	0.270186	12	0.788644	12	0.813559	12	0.535519
chr11	11966097	11967096	8	0.974654	10	0.907767	9	0.689394	10	0.576659	10	0.268551	10	0.830838	10	0.918981	10	0.627178
chr11	11974497	11975496	13	0.963043	13	0.789256	13	0.59542	13	0.775044	13	0.325301	13	0.402985	13	0.551451	13	0.438202
chr11	12423697	12424696	6	1	7	0.778689	7	0.697959	7	0.792	7	0.182796	7	0.420814	7	0.650888	7	0.616822
chr11	12442947	12443946	12	0.974734	12	0.728155	12	0.580332	12	0.739051	12	0.30618	12	0.639535	12	0.786207	12	0.684444
chr11	12458147	12459146	7	0.964088	7	0.741935	7	0.41637	7	0.518692	7	0.135	7	0.697885	7	0.797297	7	0.636816
chr11	12467847	12468846	7	0.934426	7	0.341176	7	0.54717	7	0.413462	7	0.358696	7	0.696809	7	0.830882	7	0.626761
chr11	12474097	12475096	5	0.964126	5	0.633663	5	0.557789	5	0.449367	5	0.213675	5	0.586538	5	0.738806	5	0.604396
chr11	17182797	17183796	7	0.972656	8	0.945946	8	0.741803	8	0.592593	8	0.27	8	0.822526	8	0.929825	8	0.699454
chr11	19928897	19929896	13	0.953782	13	0.806931	13	0.356877	13	0.259259	13	0.06469	13	0.782051	13	0.876923	13	0.774359
chr11	19931697	19932696	13	0.963025	13	0.937282	13	0.566514	13	0.299127	13	0.124654	13	0.780654	13	0.859961	13	0.745098
chr11	19942697	19943696	14	0.957513	14	0.534392	14	0.364883	14	0.253799	14	0.105735	14	0.897619	14	0.907716	14	0.869416
chr11	19947997	19948996	11	0.974164	13	0.7	14	0.682386	14	0.507273	14	0.214634	14	0.823529	14	0.825424	14	0.814208
chr11	19951697	19952696	16	0.947955	17	0.967213	17	0.707783	17	0.574913	17	0.278652	17	0.813392	17	0.835843	17	0.777494
chr11	19955797	19956796	10	0.985075	10	0.895105	10	0.727468	10	0.754639	10	0.248252	10	0.826255	10	0.892617	10	0.700441
chr11	19977297	19978296	6	0.946128	6	0.898305	6	0.312741	6	0.347267	6	0.0384615	6	0.651652	6	0.782051	6	0.518072
chr11	19983297	19984296	14	0.585464	14	0.920103	14	0.490385	14	0.410959	14	0.152299	14	0.784286	14	0.837662	14	0.787004
chr11	19990397	19991396	12	0.9601	12	0.80543	12	0.29718	12	0.166667	12	0.078341	12	0.884404	12	0.933333	12	0.84153
chr11	19994597	19995596	12	0.973901	14	0.933775	14	0.717765	13	0.669014	14	0.254808	14	0.834286	14	0.905248	14	0.793839
chr11	20025797	20026796	21	0.951712	21	0.884404	21	0.620301	21	0.540182	21	0.284414	21	0.651014	21	0.800259	21	0.669811
chr11	20053347	20054346	8	0.908072	8	0.213836	8	0.242331	8	0.104938	8	0.0322581	8	0.538117	8	0.63961	8	0.511236
chr11	20059547	20060546	6	0.953571	6	0.899225	6	0.634409	6	0.585821	6	0.0909091	6	0.742373	6	0.866029	6	0.783582
chr11	20065547	20066546	6	0.984556	6	0.730769	6	0.419811	6	0.463203	6	0.0743243	6	0.86	6	0.899543	6	0.855263
chr11	20126097	20127096	9	0.927686	9	0.351351	9	0.373563	9	0.263279	9	0.204082	9	0.748963	9	0.839009	9	0.701493
chr11	20132297	20133296	21	0.6048	21	0.273381	21	0.176902	20	0.165381	21	0.0403338	21	0.38954	21	0.585421	21	0.414248
chr11	20145547	20146546	9	0.437376	9	0.668103	9	0.237354	9	0.414449	9	0.083871	9	0.320594	9	0.390547	9	0.616162
chr11	20151897	20152896	6	0.954545	7	0.823204	7	0.660526	7	0.54908	7	0.250951	7	0.571023	7	0.731183	7	0.578313
chr11	20186997	20187996	8	0.964578	8	0.353333	8	0.311258	8	0.214724	8	0.059633	8	0.649895	8	0.766773	8	0.593548
chr11	20204497	20205496	13	0.943662	13	0.347015	13	0.210728	13	0.140713	13	0.0366748	13	0.588148	13	0.745527	13	0.373089
chr11	20215597	20216596	8	0.980583	8	0.972727	8	0.566138	8	0.712644	8	0.153488	8	0.755474	8	0.885167	8	0.754902
chr11	20224797	20225796	9	0.962076	9	0.79845	9	0.698297	9	0.637566	9	0.437768	9	0.827957	9	0.894587	9	0.759657
chr11	20229297	20230296	6	0.967347	9	0.869369	7	0.681115	9	0.490741	9	0.167808	9	0.710575	9	0.802005	9	0.589641
chr11	20233597	20234596	6	0.961207	6	0.564626	6	0.411523	6	0.156951	6	0.046875	6	0.704	6	0.784091	6	0.672414
chr11	20235997	20236996	10	0.91455	10	0.775	10	0.718421	10	0.652361	10	0.263514	10	0.86281	10	0.900538	10	0.865079
chr11	20320497	20321496	6	0.911392	5	0.390244	6	0.086758	5	0.0783133	6	0	6	0.629213	6	0.835366	6	0.729032
chr11	20324997	20325996	10	0.965157	10	0.444444	10	0.272109	10	0.147321	10	0.0229008	10	0.75841	10	0.929648	10	0.714286
chr11	20328297	20329296	16	0.958998	16	0.574913	16	0.294893	16	0.130653	16	0.0302457	16	0.693277	16	0.850275	16	0.710262
chr11	20634997	20635996	9	0.918033	9	0.715328	9	0.355828	9	0.490625	9	0.12406	9	0.383784	9	0.483333	9	0.369048
chr11	20639397	20640396	16	0.815252	16	0.127036	16	0.148036	16	0.0661041	16	0.0108932	16	0.328874	16	0.225403	16	0.235149
chr11	20859097	20860096	14	0.7277	14	0.485577	14	0.23545	14	0.345168	14	0.170316	14	0.424312	14	0.521311	14	0.274194
chr11	21264897	21265896	8	0.953092	8	0.42	8	0.507979	8	0.421196	8	0.204724	8	0.778027	8	0.887538	8	0.614865
chr11	22507997	22508996	14	0.946197	14	0.0989583	14	0.494024	14	0.363897	14	0.0912863	14	0.462598	14	0.566474	14	0.4375
chr11	22718897	22719896	8	0.950096	8	0.641221	8	0.550481	8	0.513453	8	0.316964	8	0.706751	8	0.830904	10	0.631579
chr11	22742247	22743246	7	0.932367	9	0.608696	10	0.348754	9	0.105263	10	0.0531401	10	0.638783	9	0.661538	10	0.695238
chr11	22747497	22748496	7	0.94012	8	0.471761	8	0.337884	8	0.201117	8	0.123711	8	0.581081	8	0.731884	10	0.630872
chr11	22752497	22753496	8	0.968153	8	0.27551	8	0.248466	8	0.153409	8	0.0810811	8	0.651042	8	0.716	10	0.637615
chr11	22817597	22818596	8	0.971429	8	0.460432	8	0.221453	8	0.225455	8	0.0633803	8	0.702703	8	0.823789	8	0.741573
chr11	22821000	22821999	6	0.947541	6	0.22973	6	0.220641	6	0.247191	6	0.0822785	6	0.572347	6	0.811245	6	0.751825
chr11	22830000	22830999	16	0.959163	16	0.8	16	0.586265	16	0.68152	16	0.389362	16	0.723404	16	0.72655	16	0.555851
chr11	22841300	22842299	5	0.832061	6	0.757576	6	0.850242	6	0.681564	6	0.298851	6	0.744186	6	0.772414	6	0.675
chr11	22863850	22864849	8	0.298137	8	0.547264	8	0.301927	8	0.0677656	8	0.0178571	8	0.521542	8	0.534653	8	0.581633
chr11	22871600	22872599	12	0.956522	12	0.113402	12	0.164179	12	0.120996	12	0.0454545	12	0.597403	12	0.67374	12	0.457565
chr11	22880100	22881099	6	0.93361	5	0.527273	6	0.215686	6	0.0632911	6	0.0421053	6	0.58209	6	0.75419	6	0.525424
chr11	22928450	22929449	10	0.93844	10	0.929619	10	0.552326	10	0.570025	10	0.136232	10	0.82646	10	0.86747	10	0.669856
chr11	22935700	22936699	9	0.959184	9	0.879032	9	0.614078	9	0.553903	9	0.0471698	8	0.659619	9	0.706667	9	0.510791
chr11	22947150	22948149	6	0.877966	6	0.92	6	0.617284	6	0.497992	6	0.136752	6	0.675472	6	0.798913	6	0.705357
chr11	23655350	23656349	9	0.939394	9	0.937824	9	0.838068	9	0.792453	9	0.301724	9	0.796163	9	0.85	9	0.77
chr11	23698900	23699899	5	0.965517	5	0.875	5	0.802139	5	0.79562	5	0.211429	5	0.833333	5	0.888298	5	0.849673
chr11	23847000	23847999	8	0.79564	8	0.528497	8	0.364431	8	0.177019	8	0.0176678	8	0.518919	8	0.688406	8	0.717742
chr11	29707500	29708499	10	0.952586	10	0.925743	10	0.812766	10	0.728782	10	0.328076	10	0.845045	10	0.942308	12	0.8125
chr11	29713800	29714799	5	0.959302	6	0.811765	6	0.515	6	0.262821	6	0.0121951	6	0.766055	6	0.857143	9	0.767327
chr11	30791850	30792849	5	0.915033	5	0.974359	5	0.755102	5	0.813725	5	0.253968	5	0.870588	5	0.87218	7	0.801325
chr11	32210600	32211599	21	0.963242	22	0.653165	22	0.399606	22	0.28512	22	0.097166	22	0.761089	22	0.851393	23	0.740088
chr11	32214400	32215399	24	0.941176	24	0.677852	24	0.38726	24	0.446456	24	0.300917	24	0.847432	24	0.855353	24	0.878182
chr11	32217200	32218199	7	0.960133	7	0.439252	7	0.280632	7	0.200913	7	0.095	7	0.723333	7	0.79668	8	0.748718
chr11	32243000	32243999	8	0.931548	8	0.817708	8	0.753049	8	0.48503	8	0.105556	8	0.782918	8	0.839216	8	0.610465
chr11	32320500	32321499	17	0.153439	17	0.341743	17	0.142857	17	0.0542636	17	0.0230415	17	0.404494	17	0.577039	17	0.389362
chr11	32567100	32568099	16	0.959711	17	0.33871	16	0.261905	17	0.0943114	17	0.0100671	16	0.691207	17	0.827238	17	0.761719
chr11	32587900	32588899	15	0.934659	17	0.139785	17	0.116719	16	0.156934	17	0.0687204	17	0.210682	17	0.376171	17	0.232394
chr11	32618800	32619799	11	0.9536	12	0.75	12	0.584041	12	0.540839	12	0.22029	12	0.698957	12	0.793103	12	0.393939
chr11	32632000	32632999	12	0.947177	12	0.44918	12	0.361165	12	0.22735	12	0.0657439	12	0.498408	12	0.785877	12	0.698413
chr11	33427700	33428699	22	0.548828	22	0.897321	22	0.655226	22	0.584726	22	0.104192	22	0.720816	22	0.835395	23	0.722458
chr11	33529400	33530399	14	0.953271	14	0.355932	14	0.137195	14	0.153846	14	0.0769231	14	0.590214	14	0.779626	14	0.529412
chr11	33550200	33551199	10	0.961832	9	0.480392	11	0.212025	11	0.157895	11	0.0756972	11	0.786441	11	0.844961	12	0.444444
chr11	35758498	35759497	8	0.977273	8	0.361905	8	0.228571	8	0.0423529	8	0.0207612	8	0.665644	8	0.654804	8	0.567308
chr11	43645898	43646897	9	0.943049	11	0.935323	11	0.633452	11	0.528467	11	0.177515	11	0.541237	11	0.80202	11	0.609756
chr11	43652798	43653797	26	0.0111276	25	0.167496	26	0.120395	23	0.0197161	26	0.00577478	26	0.328947	26	0.553933	26	0.518672
chr11	43655598	43656597	8	0.926214	8	0.75	8	0.457875	8	0.408644	8	0.0339623	8	0.736515	8	0.792398	8	0.717949
chr11	43667298	43668297	17	0.0716479	17	0.0779221	17	0.17236	17	0.0393487	17	0.0408163	17	0.702581	17	0.770615	17	0.652661
chr11	43696498	43697497	6	0.940171	6	0.964286	6	0.903333	6	0.949153	6	0.434783	6	0.821656	6	0.927602	6	0.810976
chr11	43699298	43700297	5	0.96748	5	0.891892	5	0.694444	5	0.62987	5	0.386667	5	0.801932	5	0.908397	5	0.663043
chr11	45794698	45795697	7	0.86	8	0.339623	8	0.130841	8	0.118304	8	0.0766667	8	0.55	8	0.644391	8	0.524038
chr11	45870598	45871597	6	0.932331	6	0.883721	6	0.690566	6	0.807971	6	0.269912	6	0.794393	6	0.887805	6	0.756579
chr11	45887448	45888447	13	0.9653	13	0.87541	13	0.753425	13	0.57451	13	0.212121	13	0.862416	13	0.894382	13	0.842308
chr11	46059098	46060097	9	0.960573	8	0.3125	9	0.226619	8	0.267045	9	0	9	0.561056	9	0.684783	9	0.640449
chr11	46072798	46073797	17	0.966461	17	0.169043	17	0.242991	17	0.313916	17	0.136119	17	0.814995	17	0.876211	17	0.52007
chr11	46084498	46085497	10	0.969072	8	0.485294	10	0.187291	10	0.0702703	10	0.027027	10	0.811798	10	0.893701	10	0.662577
chr11	46089898	46090897	13	0.915561	13	0.395522	13	0.320363	13	0.0715198	13	0.0346821	13	0.750733	13	0.842105	13	0.722008
chr11	46095548	46096547	11	0.970213	13	0.52459	13	0.377111	13	0.152466	13	0.0526316	13	0.739637	13	0.856075	13	0.505155
chr11	46101048	46102047	9	0.988395	9	0.559055	9	0.233251	9	0.0913462	9	0.068323	9	0.842391	9	0.869136	9	0.859813
chr11	46105798	46106797	7	0.955307	7	0.428571	7	0.332103	7	0.205479	7	0.0320513	7	0.720117	7	0.747126	7	0.597884
chr11	46120598	46121597	14	0.958333	14	0.367713	14	0.263682	14	0.154004	14	0.0193133	14	0.805812	14	0.838346	14	0.832386
chr11	46395598	46396597	11	0.0562771	13	0.413793	13	0.22293	13	0.124777	13	0.0120968	13	0.543326	13	0.642512	13	0.771331
chr11	46520998	46521997	10	0.938356	10	0.460938	10	0.424658	10	0.191824	10	0.0636042	10	0.683027	10	0.819444	10	0.648889
chr11	46561198	46562197	10	0.980658	10	0.516129	10	0.301746	10	0.133562	10	0.0498615	10	0.771855	10	0.877907	10	0.60804
chr11	46578198	46579197	13	0.948276	13	0.173729	13	0.17735	13	0.170616	13	0.0724138	13	0.749027	13	0.802228	13	0.633663
chr11	48775298	48776297	13	0.195029	6	0.129032	13	0.0888252	13	0.0233546	13	0.0166667	13	0.312871	13	0.440922	13	0.404494
chr11	48796198	48797197	11	0.958015	12	0.698492	12	0.603524	11	0.42723	12	0.19084	12	0.570565	12	0.746736	12	0.718254
chr11	49264098	49265097	21	0.111496	21	0.169697	21	0.306556	21	0.227969	21	0.074344	21	0.765976	21	0.821505	21	0.696691
chr11	49799848	49800847	13	0.949932	13	0.241935	13	0.326165	13	0.178279	13	0.0568182	13	0.753404	13	0.869811	13	0.817365
chr11	49805798	49806797	8	0.723343	6	0.252427	8	0.203175	8	0.127737	8	0.0419355	8	0.378882	8	0.440329	8	0.579787
chr11	50206248	50207247	12	0.974249	12	0.945455	12	0.57346	12	0.482474	12	0.283465	12	0.895425	12	0.930394	12	0.874459
chr11	50275198	50276197	5	0.947115	5	0.721739	5	0.480952	5	0.57485	5	0.207407	5	0.660448	5	0.80531	5	0.563492
chr11	50279598	50280597	13	0.952813	13	0.92607	13	0.72956	13	0.6	13	0.145455	13	0.793701	13	0.856531	13	0.73913
chr11	50397748	50398747	16	0.961231	16	0.888247	16	0.691391	16	0.578947	16	0.12218	16	0.637168	16	0.797794	16	0.49635
chr11	50408998	50409997	10	0.963663	10	0.976	10	0.653025	10	0.562105	10	0.318841	10	0.782123	10	0.840611	10	0.61991
chr11	51591298	51592297	14	0.947195	14	0.673973	14	0.532189	14	0.465269	14	0.118203	14	0.835655	14	0.859756	14	0.639456
chr11	51643598	51644597	10	0.915145	42	0.404176	35	0.122934	37	0.158701	42	0.0570118	42	0.461444	42	0.569976	42	0.621454
chr11	51646398	51647397	7	0.968288	17	0.29794	17	0.0646186	16	0.0826848	17	0.0224033	16	0.643471	17	0.791901	18	0.505112
chr11	51657598	51658597	10	0.967864	10	0.572327	10	0.227571	10	0.28863	10	0.101493	10	0.734411	10	0.863057	11	0.628959
chr11	51661298	51662297	20	0.868198	20	0.883527	20	0.710805	20	0.795411	20	0.401174	20	0.664147	20	0.787452	21	0.727723
chr11	51672498	51673497	10	0.949891	10	0.287179	10	0.13879	10	0.183807	10	0.043956	9	0.700544	10	0.795918	11	0.711027
[truncated: 11,261 more rows]
