# Supplementary material for: DNA methylation reprogramming of functional elements during mammalian embryonic development
Source: Cell Discov. 2018 Aug 7;4:41. doi: 10.1038/s41421-018-0039-9 (PMC6079081; doi:10.1038/s41421-018-0039-9)
Supplement: Supplementary file 5 — Table S4 [file 41421_2018_39_MOESM5_ESM.xlsx]

## Sheet: sp-hyper-oo-hyper-6w-hyper
# GREAT version 2.0.2	Species assembly: hg19	Association rule: Basal+extension: 5000 bp upstream, 1000 bp downstream, 1000000 bp max extension, curated regulatory domains included
# Term Name	Binom Rank	Binom Raw P-Value	Binom FDR Q-Val	Binom Fold Enrichment	Binom Observed Region Hits	Binom Region Set Coverage	Hyper Rank	Hyper FDR Q-Val	Hyper Fold Enrichment	Hyper Observed Gene Hits	Hyper Total Genes	Hyper Gene Set Coverage
establishment or maintenance of cell polarity	81	1.59299e-19	1.72298e-17	2.21248	162	0.0221463	216	0.000882574	1.70437	44	80	0.00768425
establishment of cell polarity	127	5.04054e-15	3.47718e-13	2.36076	106	0.0144908	260	0.00228292	1.90156	27	44	0.00471533
gene silencing	156	2.01254e-12	1.13025e-10	2.22252	97	0.0132604	306	0.00811334	1.63796	37	70	0.00646175
apical junction assembly	162	9.40896e-12	5.08839e-10	2.44281	75	0.0102529	243	0.00180426	2.03639	23	35	0.00401677
tight junction assembly	163	1.12747e-11	6.05998e-10	2.48559	72	0.00984279	250	0.00190316	2.09922	21	31	0.00366748
regulation of hormone metabolic process	191	1.38932e-09	6.3727e-08	2.48836	57	0.00779221	425	0.0274143	2.12026	13	19	0.00227035
filopodium assembly	215	1.10421e-08	4.49953e-07	2.28438	60	0.00820232	344	0.0136706	2.02617	17	26	0.00296891
epithelial cell-cell adhesion	226	2.00599e-08	7.77632e-07	4.19685	23	0.00314422	494	0.047705	2.47908	8	10	0.00139714
microspike assembly	228	2.01042e-08	7.72513e-07	2.24489	60	0.00820232	397	0.0223906	1.95113	17	27	0.00296891
regulation of autophagy	332	1.8883e-06	4.98294e-05	2.26724	42	0.00574163	403	0.0240668	1.98326	16	25	0.00279427
organic alcohol transport	405	1.12515e-05	0.000243393	2.14662	40	0.00546822	305	0.00777229	2.15572	16	23	0.00279427
protein kinase B signaling cascade	410	1.17565e-05	0.000251216	2.79156	24	0.00328093	427	0.0273022	2.27249	11	15	0.00192106
morphogenesis of a polarized epithelium	414	1.24449e-05	0.000263358	2.37194	32	0.00437457	268	0.00257634	2.51781	13	16	0.00227035
phosphatidylinositol 3-kinase cascade	415	1.28893e-05	0.000272105	2.06905	43	0.00587833	417	0.0259756	2.38373	10	13	0.00174642
substrate adhesion-dependent cell spreading	425	1.58315e-05	0.000326352	2.30725	33	0.00451128	488	0.0442164	1.97199	14	22	0.00244499
protein sulfation	720	0.000464456	0.00565152	2.3213	21	0.00287081	321	0.00992129	3.09885	7	7	0.00122249
establishment or maintenance of epithelial cell apical/basal polarity	808	0.000884129	0.00958645	2.44555	17	0.00232399	494	0.047705	2.47908	8	10	0.00139714
catecholamine transport	817	0.000928877	0.0099607	2.10821	23	0.00314422	195	0.000547273	3.09885	10	10	0.00174642
dopamine transport	1064	0.00333628	0.027471	2.14756	17	0.00232399	321	0.00992129	3.09885	7	7	0.00122249
establishment of apical/basal cell polarity	1079	0.00355014	0.0288256	3.03136	9	0.00123035	406	0.0243252	3.09885	6	6	0.00104785

## Sheet: sp-hyper_oo-hypo_6w-hyper
# GREAT version 2.0.2	Species assembly: hg19	Association rule: Basal+extension: 5000 bp upstream, 1000 bp downstream, 1000000 bp max extension, curated regulatory domains included
# Term Name	Binom Rank	Binom Raw P-Value	Binom FDR Q-Val	Binom Fold Enrichment	Binom Observed Region Hits	Binom Region Set Coverage	Hyper Rank	Hyper FDR Q-Val	Hyper Fold Enrichment	Hyper Observed Gene Hits	Hyper Total Genes	Hyper Gene Set Coverage
regulation of telomere maintenance	18	3.82438e-15	1.86141e-12	4.60653	41	0.0104806	721	0.0378765	2.6895	8	13	0.00197044
regulation of DNA metabolic process	33	7.45045e-14	1.97798e-11	2.04355	132	0.0337423	725	0.0394911	1.4057	55	171	0.0135468
neural tube formation	103	1.54987e-09	1.31829e-07	2.00612	90	0.0230061	305	0.000404709	2.05278	31	66	0.00763547
cellular response to tumor necrosis factor	113	4.52547e-09	3.50864e-07	2.73439	45	0.0115031	597	0.0217119	1.87305	21	49	0.00517241
response to tumor necrosis factor	134	1.69634e-08	1.10908e-06	2.3699	54	0.0138037	494	0.00958065	1.78511	29	71	0.00714286
monocyte chemotaxis	173	1.39484e-07	7.06371e-06	4.95275	17	0.0043456	670	0.0339155	3.27783	6	8	0.00147783
cell differentiation involved in kidney development	197	4.85717e-07	2.16008e-05	2.33683	44	0.0112474	382	0.0021065	2.91363	12	18	0.00295567
somatic stem cell maintenance	205	6.74151e-07	2.88109e-05	2.10223	54	0.0138037	472	0.0084422	2.25571	16	31	0.00394089
positive regulation of gliogenesis	209	7.94204e-07	3.3292e-05	2.40375	40	0.010225	658	0.0312725	2.10987	14	29	0.00344828
endoderm formation	216	1.05666e-06	4.28582e-05	2.47304	37	0.00945808	333	0.000798169	2.9903	13	19	0.00320197
negative regulation of osteoblast differentiation	227	1.56956e-06	6.05768e-05	2.50259	35	0.00894683	456	0.00663433	2.44745	14	25	0.00344828
negative regulation of B cell differentiation	244	2.28483e-06	8.20384e-05	3.83192	18	0.00460123	517	0.0106074	4.37044	5	5	0.00123153
hindbrain morphogenesis	267	3.66623e-06	0.000120299	2.3391	37	0.00945808	732	0.0412058	2.10429	13	27	0.00320197
cell differentiation in spinal cord	274	4.10986e-06	0.00013141	2.01808	51	0.0130368	208	1.46216e-05	2.71676	23	37	0.00566502
cerebellar Purkinje cell-granule cell precursor cell signaling involved in regulation of granule cell precursor cell proliferation	296	7.73701e-06	0.000229	3.8475	16	0.00408998	517	0.0106074	4.37044	5	5	0.00123153
regulation of gastrulation	341	1.74308e-05	0.000447833	2.54319	27	0.00690184	293	0.00029323	3.05931	14	20	0.00344828
negative regulation of B cell activation	367	2.88375e-05	0.000688406	2.30133	31	0.00792433	302	0.000374912	2.79708	16	25	0.00394089
regulation of vascular endothelial growth factor receptor signaling pathway	370	2.97522e-05	0.000704483	2.46373	27	0.00690184	713	0.037747	2.28928	11	21	0.00270936
positive regulation of cerebellar granule cell precursor proliferation	391	4.14896e-05	0.000929642	3.07244	18	0.00460123	670	0.0339155	3.27783	6	8	0.00147783
positive regulation of neural precursor cell proliferation	395	4.20088e-05	0.000931744	2.08328	37	0.00945808	355	0.00124219	2.78119	14	22	0.00344828
negative regulation of myeloid leukocyte differentiation	396	4.23344e-05	0.000936594	2.28857	30	0.00766871	594	0.0209712	2.27263	13	25	0.00320197
positive regulation of cell-matrix adhesion	407	4.97242e-05	0.00107035	2.48635	25	0.00639059	683	0.0345955	2.42802	10	18	0.00246305
cellular response to vascular endothelial growth factor stimulus	419	6.01013e-05	0.00125668	2.09424	35	0.00894683	522	0.0111424	2.26057	15	29	0.00369458
renal absorption	438	7.28312e-05	0.00145679	4.3125	11	0.00281186	704	0.0378355	3.64204	5	6	0.00123153
platelet-derived growth factor receptor signaling pathway	457	0.000110382	0.0021161	2.05213	34	0.00869121	302	0.000374912	2.79708	16	25	0.00394089
cellular response to interleukin-1	458	0.000110521	0.00211414	2.23419	28	0.00715746	658	0.0312725	2.10987	14	29	0.00344828
positive regulation of cyclin-dependent protein kinase activity	488	0.00016288	0.00292417	2.58448	20	0.00511247	567	0.0168261	2.80957	9	14	0.00221675
myofibril assembly	496	0.000169279	0.00299003	2.17569	28	0.00715746	662	0.0316147	2.04865	15	32	0.00369458
regulation of cellular response to growth factor stimulus	505	0.000182416	0.00316465	2.16548	28	0.00715746	584	0.018884	2.38388	12	22	0.00295567
positive regulation of glial cell differentiation	507	0.000184713	0.00319185	2.04378	32	0.00817996	481	0.00909438	2.47025	13	23	0.00320197
vascular endothelial growth factor receptor signaling pathway	519	0.000228485	0.00385695	2.01858	32	0.00817996	456	0.00663433	2.44745	14	25	0.00344828
cerebellum morphogenesis	537	0.00026415	0.00430953	2.08364	29	0.00741309	727	0.0399196	2.18522	12	24	0.00295567
regulation of toll-like receptor signaling pathway	565	0.000367671	0.00570118	3.14553	13	0.00332311	640	0.0297119	2.62227	9	15	0.00221675
mammary gland epithelial cell differentiation	661	0.000828157	0.0109765	2.26565	20	0.00511247	475	0.00900419	3.02569	9	13	0.00221675
cardiac ventricle formation	666	0.000843164	0.0110915	2.12268	23	0.00587935	631	0.0279866	3.05931	7	10	0.00172414
positive regulation of follicle-stimulating hormone secretion	746	0.00164924	0.0193687	2.65976	13	0.00332311	517	0.0106074	4.37044	5	5	0.00123153
metanephric mesenchyme development	749	0.00165998	0.0194167	2.13404	20	0.00511247	513	0.0106834	3.1785	8	11	0.00197044
purine ribonucleoside biosynthetic process	759	0.00174762	0.0201724	2.43983	15	0.00383436	567	0.0168261	2.80957	9	14	0.00221675
spinal cord dorsal/ventral patterning	847	0.00273383	0.0282776	2.0853	19	0.00485685	362	0.0013452	3.36188	10	13	0.00246305
positive regulation of embryonic development	849	0.00274297	0.0283052	2.18956	17	0.0043456	542	0.0130188	3.74609	6	7	0.00147783
cell proliferation involved in kidney development	954	0.00435662	0.0400088	2.20821	15	0.00383436	670	0.0339155	3.27783	6	8	0.00147783
regulation of follicle-stimulating hormone secretion	956	0.00435906	0.0399474	2.36776	13	0.00332311	704	0.0378355	3.64204	5	6	0.00123153
regulation of protein import into nucleus, translocation	1034	0.00555213	0.0470427	2.2171	14	0.00357873	753	0.0460562	2.45837	9	16	0.00221675

## Sheet: sp-hypo_oo-hypo_6w-hyper
GO Molleculer Function
# GREAT version 2.0.2	Species assembly: hg19	Association rule: Basal+extension: 5000 bp upstream, 1000 bp downstream, 1000000 bp max extension, curated regulatory domains included
# Term Name	Binom Rank	Binom Raw P-Value	Binom FDR Q-Val	Binom Fold Enrichment	Binom Observed Region Hits	Binom Region Set Coverage	Hyper Rank	Hyper FDR Q-Val	Hyper Fold Enrichment	Hyper Observed Gene Hits	Hyper Total Genes	Hyper Gene Set Coverage
nucleosome	1	2.34837e-05	0.0264191	7.06327	8	0.0196078	1	0.00793231	4.11967	14	100	0.0232172
MsiDb pathways
# GREAT version 2.0.2	Species assembly: hg19	Association rule: Basal+extension: 5000 bp upstream, 1000 bp downstream, 1000000 bp max extension, curated regulatory domains included
# Term Name	Binom Rank	Binom Raw P-Value	Binom FDR Q-Val	Binom Fold Enrichment	Binom Observed Region Hits	Binom Region Set Coverage	Hyper Rank	Hyper FDR Q-Val	Hyper Fold Enrichment	Hyper Observed Gene Hits	Hyper Total Genes	Hyper Gene Set Coverage
Genes involved in RNA Polymerase I Promoter Opening	1	6.60182e-07	0.00058096	14.8162	7	0.0171569	1	0.00947414	4.97982	11	65	0.0182421
Genes involved in Packaging Of Telomere Ends	2	4.59292e-06	0.00202088	11.0085	7	0.0171569	2	0.00728906	5.25468	10	56	0.0165838
Genes involved in RNA PolymerasePromoter Clearance	3	3.15307e-05	0.009249	6.77226	8	0.0196078	3	0.0152027	3.92349	12	90	0.0199005
Genes involved in Telomere Maintenance	4	9.53296e-05	0.0209725	5.7686	8	0.0196078	4	0.0274406	3.85343	11	84	0.0182421

## Sheet: sp-hypo_oo-hyper_6w-hypo
interpro database
# GREAT version 2.0.2	Species assembly: hg19	Association rule: Basal+extension: 5000 bp upstream, 1000 bp downstream, 1000000 bp max extension, curated regulatory domains included
# Term Name	Binom Rank	Binom Raw P-Value	Binom FDR Q-Val	Binom Fold Enrichment	Binom Observed Region Hits	Binom Region Set Coverage	Hyper Rank	Hyper FDR Q-Val	Hyper Fold Enrichment	Hyper Observed Gene Hits	Hyper Total Genes	Hyper Gene Set Coverage
Homeobox, conserved site	1	1.57321e-07	0.00125212	3.75825	22	0.0852713	3	0.000155037	4.23854	20	189	0.0451467
Homeobox	2	4.07111e-07	0.0016201	3.11845	26	0.100775	1	3.01696e-05	4.0215	25	249	0.0564334
Homeodomain-like	3	1.49692e-06	0.00397134	2.70336	29	0.112403	2	7.38558e-05	3.39854	28	330	0.0632054
Homeodomain-related	4	5.63e-06	0.0112023	2.63417	27	0.104651	4	0.000284394	3.2544	26	320	0.0586907

## Sheet: sp-hyper_oo-hypo_6w-hypo
# GREAT version 2.0.2	Species assembly: hg19	Association rule: Basal+extension: 5000 bp upstream, 1000 bp downstream, 1000000 bp max extension, curated regulatory domains included
# Term Name	Binom Rank	Binom Raw P-Value	Binom FDR Q-Val	Binom Fold Enrichment	Binom Observed Region Hits	Binom Region Set Coverage	Hyper Rank	Hyper FDR Q-Val	Hyper Fold Enrichment	Hyper Observed Gene Hits	Hyper Total Genes	Hyper Gene Set Coverage
chordate embryonic development	12	9.926e-22	7.24681e-19	2.14169	183	0.128602	47	6.10164e-15	2.26284	112	449	0.0572597
embryo development ending in birth or egg hatching	18	9.26247e-21	4.50825e-18	2.09605	183	0.128602	57	1.68778e-14	2.22811	112	456	0.0572597
epithelium development	28	4.48648e-20	1.40379e-17	2.02481	191	0.134223	34	1.84141e-17	2.35625	120	462	0.0613497
negative regulation of transcription from RNA polymerase II promoter	41	1.09027e-18	2.32971e-16	2.04895	173	0.121574	25	1.52498e-18	2.5456	110	392	0.0562372
embryonic morphogenesis	44	1.44884e-18	2.88484e-16	2.00764	180	0.126493	29	4.51499e-18	2.46229	114	420	0.0582822
developmental growth	49	6.84714e-18	1.22424e-15	2.72337	96	0.0674631	112	1.4532e-09	2.68983	51	172	0.0260736
pattern specification process	55	6.88547e-17	1.09679e-14	2.015	162	0.113844	33	1.38426e-17	2.53328	105	376	0.053681
embryonic organ development	60	2.10474e-16	3.07328e-14	2.19643	130	0.0913563	59	3.62577e-14	2.57394	82	289	0.0419223
heart development	62	4.52231e-16	6.39031e-14	2.08727	142	0.0997892	84	7.99655e-12	2.33109	83	323	0.0424335
stem cell differentiation	72	2.30669e-15	2.8068e-13	3.26999	62	0.0435699	88	1.43654e-11	4.10085	33	73	0.0168712
in utero embryonic development	75	6.63721e-15	7.75315e-13	2.25701	111	0.0780042	158	1.08719e-07	2.13642	65	276	0.0332311
negative regulation of cell differentiation	76	6.81059e-15	7.85099e-13	2.01536	142	0.0997892	64	1.31222e-13	2.4013	90	340	0.0460123
regionalization	82	1.4143e-14	1.51105e-12	2.18414	116	0.0815179	72	5.7878e-13	2.59188	74	259	0.0378323
growth	84	2.61869e-14	2.73123e-12	2.11426	122	0.0857344	160	1.13379e-07	2.06844	70	307	0.0357873
epithelial cell differentiation	88	6.02303e-14	5.99634e-12	2.3673	94	0.0660576	100	1.50001e-10	2.5288	63	226	0.0322086
stem cell development	97	3.85721e-13	3.48382e-11	3.42477	49	0.0344343	136	1.16544e-08	4.04981	25	56	0.0127812
eye development	98	3.87641e-13	3.46543e-11	2.10784	112	0.078707	147	4.29691e-08	2.24946	61	246	0.0311861
digestive system development	99	4.17834e-13	3.69762e-11	2.70913	69	0.0484891	182	1.11605e-06	2.84598	32	102	0.0163599
regulation of protein import into nucleus	101	4.60357e-13	3.99325e-11	3.09355	56	0.0393535	413	0.0026525	2.18067	25	104	0.0127812
regulation of organ morphogenesis	104	1.77492e-12	1.4952e-10	2.5591	72	0.0505973	119	2.57955e-09	3.16257	38	109	0.0194274
smoothened signaling pathway	111	3.88842e-12	3.06905e-10	4.20427	35	0.0245959	213	9.4709e-06	3.95428	17	39	0.00869121
respiratory system development	112	4.10183e-12	3.20858e-10	2.22647	91	0.0639494	117	2.54721e-09	2.71041	49	164	0.0250511
epithelial tube morphogenesis	113	4.3384e-12	3.36361e-10	2.09178	104	0.073085	95	4.85907e-11	2.71212	58	194	0.0296524
camera-type eye development	114	4.88991e-12	3.75794e-10	2.15374	97	0.0681659	165	2.55693e-07	2.28949	53	210	0.0270961
digestive tract morphogenesis	115	5.48608e-12	4.17944e-10	3.32235	46	0.0323261	245	3.74611e-05	3.47422	18	47	0.00920245
digestive tract development	116	7.72812e-12	5.83673e-10	2.67192	63	0.0442727	205	6.68656e-06	2.79868	29	94	0.0148262
neuron fate commitment	117	8.29066e-12	6.20807e-10	3.33428	45	0.0316233	166	2.60794e-07	3.91323	22	51	0.0112474
neural tube development	119	8.67827e-12	6.3891e-10	2.616	65	0.0456781	141	2.229e-08	3.05212	36	107	0.0184049
regulation of intracellular protein transport	120	1.01419e-11	7.40445e-10	2.73268	60	0.0421644	478	0.00625145	1.99132	27	123	0.0138037
regulation of intracellular transport	121	1.11698e-11	8.08748e-10	2.57746	66	0.0463809	560	0.0170027	1.79044	30	152	0.0153374
anterior/posterior pattern specification	122	1.13259e-11	8.13327e-10	2.35422	78	0.0548138	152	6.31197e-08	2.5025	48	174	0.0245399
paramesonephric duct development	125	1.66453e-11	1.16663e-09	25.4165	10	0.00702741	572	0.0204888	9.07157	3	3	0.00153374
stem cell maintenance	126	1.66504e-11	1.15773e-09	3.31666	44	0.0309206	138	1.8442e-08	4.10788	24	53	0.0122699
positive regulation of BMP signaling pathway	129	1.99633e-11	1.3558e-09	4.41306	31	0.021785	397	0.00225515	3.56383	11	28	0.00562372
lung development	130	2.63415e-11	1.77521e-09	2.25545	82	0.0576247	127	4.82956e-09	2.83085	44	141	0.0224949
somite development	131	2.70883e-11	1.81161e-09	3.321	43	0.0302179	233	2.13212e-05	3.22887	21	59	0.0107362
embryonic organ morphogenesis	138	4.71735e-11	2.99483e-09	2.14455	89	0.0625439	129	6.5126e-09	2.53049	53	190	0.0270961
regulation of nucleocytoplasmic transport	140	6.61826e-11	4.14161e-09	2.65508	58	0.040759	571	0.020056	1.85717	26	127	0.0132924
respiratory tube development	143	7.87319e-11	4.82357e-09	2.2037	82	0.0576247	135	9.80393e-09	2.77187	44	144	0.0224949
regulation of transmembrane receptor protein serine/threonine kinase signaling pathway	146	1.25907e-10	7.55529e-09	2.32285	72	0.0505973	188	2.05195e-06	2.5622	37	131	0.0189162
skeletal system morphogenesis	150	1.38384e-10	8.08254e-09	2.3177	72	0.0505973	173	5.68855e-07	2.50662	42	152	0.0214724
regulation of BMP signaling pathway	152	1.55163e-10	8.94334e-09	2.91181	48	0.0337315	201	5.15273e-06	3.38262	22	59	0.0112474
ossification	154	1.66763e-10	9.4871e-09	2.24728	76	0.0534083	171	5.00642e-07	2.42989	45	168	0.0230061
formation of primary germ layer	164	6.7371e-10	3.59901e-08	2.93928	44	0.0309206	161	1.17491e-07	3.57365	26	66	0.0132924
gastrulation	170	1.09426e-09	5.6393e-08	2.50567	56	0.0393535	146	3.73841e-08	3.05293	35	104	0.0178937
dorsal/ventral pattern formation	173	1.30896e-09	6.62877e-08	2.62731	51	0.0358398	212	8.88426e-06	2.94826	26	80	0.0132924
heart morphogenesis	174	1.35365e-09	6.81573e-08	2.20879	71	0.0498946	183	1.25379e-06	2.5025	40	145	0.0204499
cardiac septum development	178	2.03794e-09	1.00305e-07	3.17777	37	0.0260014	194	4.02498e-06	4.16802	17	37	0.00869121
negative regulation of pro-B cell differentiation	179	2.04224e-09	9.99555e-08	19.0762	9	0.00632467	572	0.0204888	9.07157	3	3	0.00153374
morphogenesis of a branching structure	181	3.09242e-09	1.49683e-07	2.00213	85	0.059733	117	2.54721e-09	2.71041	49	164	0.0250511
ventricular septum development	182	3.37565e-09	1.62495e-07	3.4643	32	0.0224877	206	7.91407e-06	4.70378	14	27	0.00715746
morphogenesis of a branching epithelium	185	4.91168e-09	2.32601e-07	2.08773	75	0.0527055	137	1.6682e-08	2.76651	43	141	0.0219836
regulation of gastrulation	188	5.26986e-09	2.45581e-07	5.17892	20	0.0140548	539	0.0129759	3.62863	8	20	0.00408998
positive regulation of transmembrane receptor protein serine/threonine kinase signaling pathway	190	6.18262e-09	2.85084e-07	2.89125	40	0.0281096	541	0.0141222	2.34105	16	62	0.00817996
mesenchyme development	191	6.63844e-09	3.04499e-07	2.12248	71	0.0498946	97	6.92798e-11	3.28454	42	116	0.0214724
mesoderm morphogenesis	194	8.95358e-09	4.04342e-07	3.11512	35	0.0245959	175	5.88846e-07	3.76556	22	53	0.0112474
regulation of protein transport	195	9.02105e-09	4.053e-07	2.06854	74	0.0520028	570	0.0200903	1.62719	40	223	0.0204499
somitogenesis	196	9.1475e-09	4.08884e-07	3.24441	33	0.0231904	364	0.00135924	2.9029	16	50	0.00817996
embryonic skeletal system morphogenesis	198	1.04488e-08	4.62333e-07	2.79184	41	0.0288124	292	0.000297818	2.76091	21	69	0.0107362
artery development	199	1.04509e-08	4.60101e-07	3.55416	29	0.0203795	423	0.00307197	3.44094	11	29	0.00562372
segmentation	200	1.09722e-08	4.80636e-07	2.60264	46	0.0323261	286	0.00021079	2.67495	23	78	0.0117587
regulation of osteoblast differentiation	201	1.13368e-08	4.94138e-07	2.50942	49	0.0344343	200	5.08646e-06	3.1067	25	73	0.0127812
somatic stem cell maintenance	206	1.5513e-08	6.59753e-07	3.31773	31	0.021785	253	5.55264e-05	4.09684	14	31	0.00715746
mesoderm formation	207	1.58183e-08	6.69488e-07	3.16899	33	0.0231904	199	5.00813e-06	3.62863	20	50	0.010225
eyelid development in camera-type eye	208	1.65504e-08	6.97106e-07	6.17105	16	0.0112438	526	0.0113369	5.66973	5	8	0.00255624
embryonic pattern specification	217	3.12011e-08	1.25969e-06	2.80651	38	0.0267041	269	0.000144176	3.07786	19	56	0.0097137
placenta development	218	3.22989e-08	1.29803e-06	2.60371	43	0.0302179	177	6.62056e-07	2.85107	33	105	0.0168712
negative regulation of myeloid leukocyte differentiation	220	3.40834e-08	1.35729e-06	4.40409	21	0.0147575	337	0.000754702	3.99149	11	25	0.00562372
vasculogenesis	232	7.73425e-08	2.92068e-06	2.7501	37	0.0260014	172	5.36675e-07	3.66046	23	57	0.0117587
negative regulation of phosphate metabolic process	238	8.83762e-08	3.25321e-06	2.69172	38	0.0267041	537	0.0125965	2.18177	19	79	0.0097137
artery morphogenesis	240	9.38368e-08	3.42543e-06	3.57611	25	0.0175685	482	0.00676462	3.35984	10	27	0.00511247
intramembranous ossification	241	1.07447e-07	3.906e-06	7.63915	12	0.00843289	615	0.0261808	6.04772	4	6	0.00204499
cardiac chamber development	242	1.0911e-07	3.95007e-06	2.40154	46	0.0323261	249	3.84606e-05	2.79987	25	81	0.0127812
neuronal stem cell maintenance	244	1.20412e-07	4.3235e-06	8.5476	11	0.00773015	314	0.000452099	9.07157	5	5	0.00255624
regulation of ossification	247	1.26382e-07	4.48273e-06	2.06235	63	0.0442727	191	3.02416e-06	2.6025	35	122	0.0178937
branching morphogenesis of a tube	248	1.38577e-07	4.89546e-06	2.00504	67	0.0470836	180	8.02465e-07	2.61151	38	132	0.0194274
cardiac ventricle development	249	1.41757e-07	4.9877e-06	2.49603	42	0.0295151	220	1.40203e-05	3.11412	23	67	0.0117587
palate development	253	1.79521e-07	6.21653e-06	2.47347	42	0.0295151	164	2.22688e-07	3.69013	24	59	0.0122699
embryonic skeletal system development	256	2.10629e-07	7.20827e-06	2.29605	48	0.0337315	278	0.000166464	2.53614	26	93	0.0132924
eye morphogenesis	257	2.51764e-07	8.5825e-06	2.07687	59	0.0414617	289	0.000248369	2.34889	29	112	0.0148262
neural tube patterning	259	2.71105e-07	9.17045e-06	3.48036	24	0.0168658	423	0.00307197	3.44094	11	29	0.00562372
positive regulation of transmembrane transport	263	3.10229e-07	1.03343e-05	3.01619	29	0.0203795	685	0.0449792	2.18969	14	58	0.00715746
regulation of smoothened signaling pathway	265	3.24139e-07	1.07161e-05	3.00957	29	0.0203795	256	7.21573e-05	3.62863	16	40	0.00817996
mesenchymal cell differentiation	266	3.24713e-07	1.06948e-05	2.04591	60	0.0421644	140	1.98092e-08	3.17973	34	97	0.0173824
negative regulation of smoothened signaling pathway	267	3.40207e-07	1.11631e-05	4.16888	19	0.0133521	223	1.69917e-05	5.54374	11	18	0.00562372
mesoderm development	268	3.57536e-07	1.1688e-05	2.32507	45	0.0316233	243	3.30504e-05	2.64588	28	96	0.0143149
negative regulation of stem cell differentiation	274	4.1229e-07	1.31827e-05	8.62734	10	0.00702741	523	0.0112483	7.25726	4	5	0.00204499
axis specification	275	4.18265e-07	1.33252e-05	2.45528	40	0.0281096	251	3.92674e-05	2.86471	24	76	0.0122699
regulation of cardioblast proliferation	280	4.48776e-07	1.40419e-05	10.0484	9	0.00632467	572	0.0204888	9.07157	3	3	0.00153374
spinal cord development	281	4.66876e-07	1.45562e-05	2.38295	42	0.0295151	237	3.16453e-05	2.98066	23	70	0.0117587
cellular response to extracellular stimulus	285	5.33287e-07	1.63934e-05	2.15978	51	0.0358398	602	0.0242618	1.74453	30	156	0.0153374
mesenchymal cell development	292	6.50876e-07	1.95285e-05	2.09168	54	0.037948	169	2.78648e-07	3.12813	30	87	0.0153374
ureteric bud development	294	6.81287e-07	2.03019e-05	2.12299	52	0.0365425	167	2.60226e-07	3.20824	29	82	0.0148262
camera-type eye morphogenesis	295	6.837e-07	2.03047e-05	2.22241	47	0.0330288	339	0.000756152	2.52626	22	79	0.0112474
hindbrain morphogenesis	296	7.03465e-07	2.08211e-05	3.64973	21	0.0147575	608	0.0250292	3.02386	9	27	0.00460123
embryonic placenta development	298	7.71621e-07	2.26851e-05	2.71036	32	0.0224877	227	1.84049e-05	3.06833	23	68	0.0117587
trophectodermal cell differentiation	301	8.84801e-07	2.57533e-05	4.56623	16	0.0112438	207	7.91032e-06	5.86984	11	17	0.00562372
endoderm development	303	9.44637e-07	2.73134e-05	2.68417	32	0.0224877	208	8.13206e-06	3.66723	19	47	0.0097137
negative regulation of cell development	304	9.55008e-07	2.75225e-05	2.15375	49	0.0344343	325	0.000588683	2.35861	26	100	0.0132924
central nervous system neuron differentiation	305	9.86028e-07	2.83233e-05	2.00237	58	0.040759	134	9.42398e-09	3.14016	36	104	0.0184049
blastocyst development	309	1.2606e-06	3.57414e-05	3.28264	23	0.016163	363	0.00132515	2.80394	17	55	0.00869121
cell differentiation in spinal cord	311	1.27557e-06	3.59334e-05	2.93715	27	0.018974	322	0.000529739	3.43249	14	37	0.00715746
regulation of stem cell differentiation	312	1.27714e-06	3.58622e-05	3.65047	20	0.0140548	374	0.0015858	4.83817	8	15	0.00408998
dorsal/ventral neural tube patterning	321	1.64021e-06	4.47659e-05	3.91492	18	0.0126493	405	0.00264564	4.53579	8	16	0.00408998
positive regulation of neuron differentiation	322	1.66253e-06	4.52343e-05	2.23923	43	0.0302179	201	5.15273e-06	3.38262	22	59	0.0112474
negative regulation of tissue remodeling	324	1.69219e-06	4.57572e-05	5.85574	12	0.00843289	392	0.00209565	5.29175	7	12	0.00357873
negative regulation of phosphorylation	326	1.84602e-06	4.96103e-05	2.51187	34	0.0238932	544	0.0146848	2.2066	18	74	0.00920245
odontogenesis	330	2.17816e-06	5.78268e-05	2.23951	42	0.0295151	249	3.84606e-05	2.79987	25	81	0.0127812
embryonic digestive tract development	336	3.1752e-06	8.27915e-05	2.62329	30	0.0210822	328	0.000620785	3.57365	13	33	0.00664622
regulation of cell-substrate adhesion	338	3.3088e-06	8.57646e-05	2.27948	39	0.0274069	298	0.00032206	2.60808	23	80	0.0117587
regulation of JNK cascade	340	3.45779e-06	8.9099e-05	2.17349	43	0.0302179	652	0.0325427	1.82956	24	119	0.0122699
regulation of neural precursor cell proliferation	345	3.9173e-06	9.94767e-05	2.82586	26	0.0182713	376	0.00158926	3.27585	13	36	0.00664622
positive regulation of neural precursor cell proliferation	348	4.15216e-06	0.000104532	3.25056	21	0.0147575	473	0.0056882	3.7111	9	22	0.00460123
cellular response to nutrient levels	352	4.91347e-06	0.000122292	2.12051	44	0.0309206	476	0.00599018	1.96902	28	129	0.0143149
skeletal muscle tissue regeneration	360	6.09436e-06	0.000148313	4.74419	13	0.00913563	693	0.0466589	3.62863	6	15	0.00306749
regulation of fibroblast proliferation	361	6.14691e-06	0.000149177	2.58246	29	0.0203795	561	0.0179862	2.44235	14	52	0.00715746
positive regulation of JUN kinase activity	362	6.27577e-06	0.000151884	2.74982	26	0.0182713	606	0.0247515	2.35189	14	54	0.00715746
primary neural tube formation	363	6.29971e-06	0.000152044	2.53072	30	0.0210822	408	0.00265275	2.73859	16	53	0.00817996
embryonic eye morphogenesis	365	6.44203e-06	0.000154626	3.15621	21	0.0147575	608	0.0250292	3.02386	9	27	0.00460123
negative regulation of osteoblast differentiation	366	6.44765e-06	0.000154338	3.53825	18	0.0126493	436	0.00356327	3.62863	10	25	0.00511247
regulation of myeloid leukocyte differentiation	367	6.45435e-06	0.000154078	2.62767	28	0.0196767	418	0.00276574	2.55138	18	64	0.00920245
negative regulation of bone remodeling	369	6.77515e-06	0.000160859	5.60723	11	0.00773015	461	0.00479364	5.44294	6	10	0.00306749
foregut morphogenesis	371	7.258e-06	0.000171394	4.34496	14	0.00983837	497	0.0088684	4.94813	6	11	0.00306749
regulation of embryonic development	373	7.63926e-06	0.000179431	2.281	36	0.0252987	515	0.010043	2.41909	16	60	0.00817996
cell differentiation involved in kidney development	382	9.87106e-06	0.000226388	3.06611	21	0.0147575	275	0.000156545	5.03976	10	18	0.00511247
cell differentiation involved in embryonic placenta development	383	9.87193e-06	0.000225817	4.90667	12	0.00843289	306	0.000374809	5.10276	9	16	0.00460123
spinal cord association neuron differentiation	385	9.95824e-06	0.000226608	5.37738	11	0.00773015	497	0.0088684	4.94813	6	11	0.00306749
spongiotrophoblast layer development	392	1.21219e-05	0.000270918	7.79701	8	0.00562193	581	0.0209952	5.03976	5	9	0.00255624
neural tube closure	394	1.25543e-05	0.000279157	2.48345	29	0.0203795	466	0.00516566	2.66811	15	51	0.00766871
regulation of macrophage differentiation	396	1.27637e-05	0.000282381	6.61787	9	0.00632467	461	0.00479364	5.44294	6	10	0.00306749
embryonic cranial skeleton morphogenesis	400	1.34544e-05	0.000294686	3.00166	21	0.0147575	311	0.000441175	3.68533	13	32	0.00664622
blastocyst formation	401	1.3513e-05	0.000295231	3.66508	16	0.0112438	337	0.000754702	3.99149	11	25	0.00562372
regulation of stress-activated protein kinase signaling cascade	402	1.39425e-05	0.000303856	2.03019	44	0.0309206	682	0.0402651	1.77179	25	128	0.0127812
neural tube formation	407	1.53541e-05	0.000330509	2.20603	36	0.0252987	448	0.00395871	2.47407	18	66	0.00920245
regulation of organ formation	408	1.54701e-05	0.00033219	2.66696	25	0.0175685	436	0.00356327	3.62863	10	25	0.00511247
negative regulation of protein import into nucleus	414	1.98341e-05	0.000419726	3.01761	20	0.0140548	688	0.0453289	2.59188	10	35	0.00511247
negative regulation of intracellular transport	417	2.04755e-05	0.000430181	2.62116	25	0.0175685	569	0.0200879	2.50916	13	47	0.00664622
epithelial cell development	418	2.14068e-05	0.000448672	2.26017	33	0.0231904	272	0.000146245	2.88641	21	66	0.0107362
regulation of B cell activation	420	2.20967e-05	0.000460927	2.29014	32	0.0224877	626	0.0283581	2.06694	18	79	0.00920245
regulation of JAK-STAT cascade	424	2.35294e-05	0.000486181	2.66054	24	0.0168658	716	0.0497919	2.09344	15	65	0.00766871
regulation of epithelial to mesenchymal transition	427	2.60099e-05	0.00053366	2.52647	26	0.0182713	328	0.000620785	3.57365	13	33	0.00664622
positive regulation of behavior	429	2.63836e-05	0.000538804	2.30389	31	0.021785	595	0.0221954	2.17207	17	71	0.00869121
regulation of glomerulus development	431	2.72221e-05	0.000553348	4.41829	12	0.00843289	658	0.0337182	4.53579	5	10	0.00255624
regulation of branching involved in prostate gland morphogenesis	434	2.8424e-05	0.000573786	4.39834	12	0.00843289	467	0.00526858	6.4797	5	7	0.00255624
T cell differentiation in thymus	436	2.85348e-05	0.00057338	2.93905	20	0.0140548	505	0.00939612	2.86471	12	38	0.00613497
branching involved in ureteric bud morphogenesis	437	2.89993e-05	0.00058138	2.36937	29	0.0203795	318	0.000480955	3.15533	16	46	0.00817996
embryonic camera-type eye formation	439	2.92071e-05	0.000582877	3.82262	14	0.00983837	658	0.0337182	4.53579	5	10	0.00255624
tube closure	451	3.0464e-05	0.000591785	2.36272	29	0.0203795	479	0.0063512	2.6168	15	52	0.00766871
activation of JUN kinase activity	453	3.05428e-05	0.000590696	3.13981	18	0.0126493	688	0.0453289	2.59188	10	35	0.00511247
positive regulation of osteoblast differentiation	458	3.33391e-05	0.000637738	2.39293	28	0.0196767	456	0.00447365	2.94826	13	40	0.00664622
regulation of cell-matrix adhesion	462	3.76788e-05	0.00071451	2.52276	25	0.0175685	305	0.000364077	3.22545	16	45	0.00817996
lung alveolus development	463	3.78293e-05	0.000715815	2.46903	26	0.0182713	307	0.000384205	3.52784	14	36	0.00715746
regulation of JUN kinase activity	464	3.84906e-05	0.000726759	2.41771	27	0.018974	716	0.0497919	2.09344	15	65	0.00766871
nephron development	465	3.97381e-05	0.0007487	2.21931	32	0.0224877	258	7.24543e-05	3.33242	18	49	0.00920245
mammary gland morphogenesis	471	4.45988e-05	0.000829575	2.20547	32	0.0224877	356	0.00105184	2.96215	16	49	0.00817996
negative regulation of neurogenesis	484	5.47167e-05	0.00099044	2.02525	38	0.0267041	486	0.00710032	2.2399	20	81	0.010225
regulation of gliogenesis	488	6.04533e-05	0.00108531	2.23457	30	0.0210822	443	0.00395478	2.639	16	55	0.00817996
negative regulation of bone resorption	491	6.22035e-05	0.00110991	5.38294	9	0.00632467	581	0.0209952	5.03976	5	9	0.00255624
mesodermal cell differentiation	495	6.71937e-05	0.00118926	3.3503	15	0.0105411	405	0.00264564	4.53579	8	16	0.00408998
inner ear receptor cell differentiation	497	6.95353e-05	0.00122575	2.60112	22	0.0154603	358	0.00118539	3.36944	13	35	0.00664622
negative regulation of intracellular protein transport	499	7.28137e-05	0.0012784	2.52893	23	0.016163	638	0.0309989	2.47407	12	44	0.00613497
dorsal spinal cord development	502	7.52055e-05	0.0013125	3.70693	13	0.00913563	630	0.0288079	3.52784	7	18	0.00357873
regulation of oligodendrocyte differentiation	504	7.58753e-05	0.00131894	2.91988	18	0.0126493	473	0.0056882	3.7111	9	22	0.00460123
cerebellum morphogenesis	505	7.64021e-05	0.00132546	3.16038	16	0.0112438	677	0.0403344	3.02386	8	24	0.00408998
lens development in camera-type eye	506	7.95891e-05	0.00137802	2.23438	29	0.0203795	408	0.00265275	2.73859	16	53	0.00817996
cell-cell signaling involved in cell fate commitment	507	8.0218e-05	0.00138617	2.57494	22	0.0154603	423	0.00307197	3.44094	11	29	0.00562372
mesonephros development	521	8.73731e-05	0.00146924	3.12322	16	0.0112438	502	0.0092481	3.81961	8	19	0.00408998
lung morphogenesis	531	9.23877e-05	0.00152431	2.33422	26	0.0182713	268	0.00013072	3.84855	14	33	0.00715746
negative regulation of macrophage differentiation	532	9.30541e-05	0.00153242	6.86186	7	0.00491919	615	0.0261808	6.04772	4	6	0.00204499
positive regulation of follicle-stimulating hormone secretion	537	9.8515e-05	0.00160724	5.06215	9	0.00632467	523	0.0112483	7.25726	4	5	0.00204499
kidney epithelium development	540	9.98269e-05	0.0016196	2.28014	27	0.018974	222	1.48851e-05	4.03181	16	36	0.00817996
paraxial mesoderm development	541	0.000100508	0.00162763	4.53671	10	0.00702741	653	0.0327392	3.88782	6	14	0.00306749
embryonic placenta morphogenesis	542	0.000100809	0.00162949	5.0465	9	0.00632467	581	0.0209952	5.03976	5	9	0.00255624
cellular response to nutrient	546	0.000105667	0.00169551	2.27203	27	0.018974	557	0.0165338	2.30389	16	63	0.00817996
regulation of bone remodeling	548	0.000109388	0.00174881	3.36908	14	0.00983837	548	0.0148394	3.26577	9	25	0.00460123
central nervous system neuron development	550	0.000112693	0.00179509	2.22424	28	0.0196767	232	2.08097e-05	3.76139	17	41	0.00869121
positive regulation of cell-matrix adhesion	551	0.000113377	0.00180272	3.55434	13	0.00913563	630	0.0288079	3.52784	7	18	0.00357873
neuron fate determination	552	0.000115268	0.00182946	5.63718	8	0.00562193	706	0.0485679	5.18376	4	7	0.00204499
negative regulation of secretion	554	0.000117595	0.00185965	2.01352	35	0.0245959	623	0.0270438	1.91899	22	104	0.0112474
negative regulation of neuron differentiation	561	0.000129612	0.00202412	2.0785	32	0.0224877	452	0.00418081	2.72147	15	50	0.00766871
forebrain regionalization	564	0.000132524	0.00205859	3.00953	16	0.0112438	588	0.0208292	3.73535	7	17	0.00357873
negative regulation by host of viral transcription	573	0.000149088	0.00227951	6.35084	7	0.00491919	526	0.0113369	5.66973	5	8	0.00255624
thymus development	575	0.000153474	0.00233841	2.52021	21	0.0147575	353	0.000994182	3.62863	12	30	0.00613497
bone morphogenesis	589	0.000171057	0.00254436	2.20361	27	0.018974	408	0.00265275	2.73859	16	53	0.00817996
nerve development	590	0.000173713	0.00257948	2.16525	28	0.0196767	408	0.00265275	2.73859	16	53	0.00817996
regulation of fat cell differentiation	606	0.000206962	0.00299207	2.21478	26	0.0182713	561	0.0179862	2.44235	14	52	0.00715746
cell proliferation involved in metanephros development	608	0.000211313	0.00304492	4.13205	10	0.00702741	706	0.0485679	5.18376	4	7	0.00204499
embryonic axis specification	611	0.000218966	0.00313971	2.51888	20	0.0140548	604	0.0246707	2.83487	10	32	0.00511247
regulation of kidney development	612	0.00022413	0.00320851	2.13071	28	0.0196767	431	0.00341354	2.77701	15	49	0.00766871
regulation of follicle-stimulating hormone secretion	615	0.000231438	0.00329695	4.50642	9	0.00632467	615	0.0261808	6.04772	4	6	0.00204499
regulation of gonadotropin secretion	620	0.00024529	0.00346611	4.47039	9	0.00632467	706	0.0485679	5.18376	4	7	0.00204499
negative regulation of transmembrane receptor protein serine/threonine kinase signaling pathway	623	0.000247524	0.00348083	2.11729	28	0.0196767	440	0.00362896	2.57028	17	60	0.00869121
nephron epithelium development	628	0.000261255	0.00364467	2.26371	24	0.0168658	203	5.44976e-06	4.53579	15	30	0.00766871
ureteric bud morphogenesis	630	0.000265129	0.00368697	2.07655	29	0.0203795	378	0.00171373	2.84598	16	51	0.00817996
cell differentiation in hindbrain	636	0.000279149	0.00384532	3.06939	14	0.00983837	405	0.00264564	4.53579	8	16	0.00408998
negative regulation of Wnt receptor signaling pathway involved in dorsal/ventral axis specification	637	0.000282962	0.00389172	6.90713	6	0.00421644	572	0.0204888	9.07157	3	3	0.00153374
negative regulation of DNA binding	638	0.00028722	0.0039441	2.53514	19	0.0133521	552	0.0154406	3.02386	10	30	0.00511247
regulation of cardiac muscle tissue development	651	0.000314746	0.00423578	2.59331	18	0.0126493	296	0.000321441	4.33858	11	23	0.00562372
epithelial cell morphogenesis	660	0.000345386	0.00458474	2.57266	18	0.0126493	608	0.0250292	3.02386	9	27	0.00460123
regulation of tissue remodeling	662	0.000352261	0.00466188	2.75204	16	0.0112438	627	0.0283133	2.62598	11	38	0.00562372
oligodendrocyte differentiation	664	0.000359832	0.00474772	2.17172	25	0.0175685	719	0.0499219	2.31615	12	47	0.00613497
positive regulation of cell morphogenesis involved in differentiation	671	0.00038517	0.00502902	2.54852	18	0.0126493	436	0.00356327	3.62863	10	25	0.00511247
auditory receptor cell differentiation	674	0.000393863	0.00511963	2.83414	15	0.0105411	445	0.00395835	3.88782	9	21	0.00460123
regulation of cell adhesion mediated by integrin	676	0.000410228	0.00531658	2.71303	16	0.0112438	397	0.00225515	3.56383	11	28	0.00562372
embryonic foregut morphogenesis	678	0.000413507	0.00534327	3.50739	11	0.00773015	658	0.0337182	4.53579	5	10	0.00255624
negative regulation of cytokine biosynthetic process	683	0.000433237	0.00555723	3.08472	13	0.00913563	521	0.0110629	3.40184	9	24	0.00460123
mechanoreceptor differentiation	687	0.000458646	0.0058489	2.26446	22	0.0154603	393	0.00210902	3.18731	13	37	0.00664622
negative regulation of BMP signaling pathway	689	0.000462457	0.00588038	2.43635	19	0.0133521	397	0.00225515	3.56383	11	28	0.00562372
negative regulation of viral transcription	697	0.000483825	0.00608148	5.2122	7	0.00491919	658	0.0337182	4.53579	5	10	0.00255624
lens morphogenesis in camera-type eye	698	0.000492664	0.0061837	2.57477	17	0.0119466	445	0.00395835	3.88782	9	21	0.00460123
keratinocyte development	705	0.000523153	0.0065012	5.14299	7	0.00491919	421	0.00306446	9.07157	4	4	0.00204499
odontogenesis of dentine-containing tooth	721	0.000576764	0.00700836	2.10048	25	0.0175685	625	0.0276913	2.40674	13	49	0.00664622
regulation of transforming growth factor beta receptor signaling pathway	730	0.000602084	0.00722584	2.05948	26	0.0182713	594	0.0221804	2.233	16	65	0.00817996
mammary gland duct morphogenesis	736	0.000624179	0.00742994	2.21113	22	0.0154603	404	0.00259928	3.29875	12	33	0.00613497
regulation of fibroblast growth factor receptor signaling pathway	742	0.000647532	0.00764559	2.25352	21	0.0147575	236	2.58881e-05	4.94813	12	22	0.00613497
regulation of bone resorption	747	0.000670684	0.00786594	3.10428	12	0.00843289	677	0.0403344	3.02386	8	24	0.00408998
positive regulation of epithelial to mesenchymal transition	751	0.00068517	0.00799305	2.58373	16	0.0112438	564	0.01811	3.45584	8	21	0.00408998
cranial nerve development	755	0.000720243	0.00835767	2.1431	23	0.016163	531	0.0116269	2.79125	12	39	0.00613497
positive regulation of branching involved in ureteric bud morphogenesis	764	0.000773974	0.00887537	2.89399	13	0.00913563	670	0.0388473	3.34216	7	19	0.00357873
negative regulation of epithelial to mesenchymal transition	786	0.00087604	0.00976462	3.43133	10	0.00702741	658	0.0337182	4.53579	5	10	0.00255624
negative regulation of cell morphogenesis involved in differentiation	787	0.000879092	0.00978618	3.19485	11	0.00773015	597	0.0225548	4.18688	6	13	0.00306749
T cell selection	788	0.00088365	0.00982444	2.7231	14	0.00983837	490	0.00814299	3.54975	9	23	0.00460123
regulation of Notch signaling pathway	793	0.000927884	0.0102512	2.8358	13	0.00913563	642	0.0313482	3.15533	8	23	0.00408998
floor plate development	795	0.000951606	0.0104868	5.46525	6	0.00421644	706	0.0485679	5.18376	4	7	0.00204499
regulation of glial cell differentiation	806	0.00101546	0.0110377	2.04991	24	0.0168658	435	0.00350923	2.88641	14	44	0.00715746
regulation of hippo signaling cascade	842	0.00132684	0.0138057	4.37343	7	0.00491919	572	0.0204888	9.07157	3	3	0.00153374
labyrinthine layer morphogenesis	843	0.00133011	0.0138234	3.03104	11	0.00773015	693	0.0466589	3.62863	6	15	0.00306749
branching involved in mammary gland duct morphogenesis	847	0.00133946	0.0138547	2.50456	15	0.0105411	490	0.00814299	3.54975	9	23	0.00460123
mature B cell differentiation	849	0.00134645	0.0138943	6.31083	5	0.0035137	467	0.00526858	6.4797	5	7	0.00255624
motor axon guidance	851	0.00135915	0.0139924	2.34164	17	0.0119466	402	0.00257185	3.77982	10	24	0.00511247
mesenchymal to epithelial transition	855	0.00140614	0.0144084	2.58978	14	0.00983837	693	0.0466589	3.62863	6	15	0.00306749
nephron tubule epithelial cell differentiation	866	0.00144047	0.0145727	5.03406	6	0.00421644	572	0.0204888	9.07157	3	3	0.00153374
trophoblast giant cell differentiation	868	0.00144572	0.0145921	5.0304	6	0.00421644	526	0.0113369	5.66973	5	8	0.00255624
specification of organ identity	876	0.00154105	0.0154123	2.67646	13	0.00913563	497	0.0088684	4.94813	6	11	0.00306749
nephron epithelium morphogenesis	894	0.00169469	0.0166076	2.23006	18	0.0126493	383	0.00174674	3.94416	10	23	0.00511247
renal vesicle morphogenesis	904	0.0017645	0.0171005	2.76459	12	0.00843289	546	0.0146405	4.53579	6	12	0.00306749
heart valve morphogenesis	911	0.00181128	0.0174189	2.51851	14	0.00983837	588	0.0208292	3.73535	7	17	0.00357873
nephron tubule development	919	0.00186852	0.0178129	2.27039	17	0.0119466	282	0.000195522	4.53579	11	22	0.00562372
negative regulation of striated muscle cell apoptosis	927	0.00192993	0.0182396	3.64474	8	0.00562193	706	0.0485679	5.18376	4	7	0.00204499
anatomical structure maturation	934	0.00202373	0.0189828	2.59286	13	0.00913563	647	0.0313126	2.91586	9	28	0.00460123
response to L-ascorbic acid	952	0.00218173	0.0200779	4.63019	6	0.00421644	581	0.0209952	5.03976	5	9	0.00255624
nephron morphogenesis	965	0.00231431	0.0210111	2.16511	18	0.0126493	402	0.00257185	3.77982	10	24	0.00511247
heart looping	967	0.00234172	0.0212159	2.22034	17	0.0119466	416	0.00272497	3.10343	13	38	0.00664622
positive regulation of biomineral tissue development	974	0.00242408	0.0218042	2.10461	19	0.0133521	534	0.0117946	3.12813	10	29	0.00511247
endocrine process	979	0.00247234	0.0221248	2.4322	14	0.00983837	647	0.0313126	2.91586	9	28	0.00460123
neuron homeostasis	983	0.0025146	0.0224114	5.45886	5	0.0035137	572	0.0204888	9.07157	3	3	0.00153374
collecting duct development	995	0.00263264	0.0231805	3.86594	7	0.00491919	706	0.0485679	5.18376	4	7	0.00204499
negative regulation of multicellular organism growth	1007	0.00279073	0.0242796	5.3266	5	0.0035137	706	0.0485679	5.18376	4	7	0.00204499
heart valve development	1012	0.00288751	0.0249975	2.38964	14	0.00983837	630	0.0288079	3.52784	7	18	0.00357873
ovarian follicle rupture	1028	0.00315753	0.0269097	5.17327	5	0.0035137	572	0.0204888	9.07157	3	3	0.00153374
renal tubule development	1063	0.00367621	0.0302984	2.12148	17	0.0119466	296	0.000321441	4.33858	11	23	0.00562372
positive regulation of bone mineralization	1068	0.00383705	0.031476	2.06095	18	0.0126493	608	0.0250292	3.02386	9	27	0.00460123
negative regulation of ossification	1073	0.00387929	0.0316742	2.50376	12	0.00843289	677	0.0403344	3.02386	8	24	0.00408998
response to fluid shear stress	1075	0.00392901	0.0320205	2.78221	10	0.00702741	693	0.0466589	3.62863	6	15	0.00306749
endoderm formation	1079	0.00400966	0.0325566	2.38873	13	0.00913563	502	0.0092481	3.81961	8	19	0.00408998
subpallium development	1088	0.00419978	0.0338183	2.47819	12	0.00843289	512	0.00965782	4.2334	7	15	0.00357873
developmental induction	1100	0.00442897	0.0352747	2.08104	17	0.0119466	501	0.00913089	3.23985	10	28	0.00511247
mammary gland formation	1119	0.00468785	0.0367026	2.44298	12	0.00843289	581	0.0209952	5.03976	5	9	0.00255624
endothelium development	1131	0.00485793	0.0376307	2.11554	16	0.0112438	549	0.0152934	2.85107	11	35	0.00562372
renal vesicle development	1149	0.00536249	0.0408884	2.40024	12	0.00843289	597	0.0225548	4.18688	6	13	0.00306749
cardiac septum morphogenesis	1185	0.00621764	0.0459685	2.00793	17	0.0119466	464	0.00490611	3.48907	10	26	0.00511247
ventricular septum morphogenesis	1198	0.00647519	0.0473532	2.17314	14	0.00983837	543	0.0146545	3.96881	7	16	0.00357873
trachea development	1202	0.00659918	0.0480994	2.44334	11	0.00773015	653	0.0327392	3.88782	6	14	0.00306749

## Sheet: sp-hypo_oo-hypo_6w-hypo
Table S4. GO enrichment analyses for human enhancers.
# GREAT version 2.0.2	Species assembly: hg19	Association rule: Basal+extension: 5000 bp upstream, 1000 bp downstream, 1000000 bp max extension, curated regulatory domains included
# Term Name	Binom Rank	Binom Raw P-Value	Binom FDR Q-Val	Binom Fold Enrichment	Binom Observed Region Hits	Binom Region Set Coverage	Hyper Rank	Hyper FDR Q-Val	Hyper Fold Enrichment	Hyper Observed Gene Hits	Hyper Total Genes	Hyper Gene Set Coverage
pattern specification process	12	8.43574e-28	6.15879e-25	2.3348	198	0.131912	7	6.73528e-30	2.92644	135	376	0.0620119
embryonic morphogenesis	16	5.33282e-26	2.92005e-23	2.19938	208	0.138574	8	5.55959e-29	2.77511	143	420	0.0656867
regionalization	26	5.22343e-24	1.76009e-21	2.57044	144	0.095936	24	5.05406e-25	3.14697	100	259	0.0459348
negative regulation of transcription from RNA polymerase II promoter	45	3.35642e-21	6.53458e-19	2.09967	187	0.124584	26	7.9012e-25	2.68223	129	392	0.0592559
cell fate commitment	53	1.3324e-19	2.20248e-17	2.47231	125	0.0832778	54	6.3744e-20	3.32402	73	179	0.0335324
anterior/posterior pattern specification	66	2.75895e-16	3.66229e-14	2.63248	92	0.0612925	87	4.98968e-13	2.85742	61	174	0.0280202
embryonic organ development	79	2.51242e-14	2.78624e-12	2.06628	129	0.0859427	57	2.35256e-19	2.73569	97	289	0.0445567
neuron fate commitment	81	9.11195e-14	9.85553e-12	3.51224	50	0.0333111	103	2.51909e-11	4.47487	28	51	0.0128617
embryonic organ morphogenesis	87	4.61485e-13	4.6472e-11	2.2387	98	0.0652898	62	3.50299e-18	3.13157	73	190	0.0335324
cell fate specification	94	2.53509e-12	2.36276e-10	3.2009	50	0.0333111	100	1.09755e-11	4.4598	29	53	0.0133211
ear development	97	6.26669e-12	5.66005e-10	2.24622	88	0.0586276	83	9.4695e-14	3.07674	57	151	0.0261828
forelimb morphogenesis	98	6.57469e-12	5.87764e-10	3.75967	39	0.0259827	186	7.29895e-06	3.9589	17	35	0.00780891
skeletal system morphogenesis	100	1.7402e-11	1.52459e-09	2.34985	77	0.0512991	88	5.50488e-13	3.00288	56	152	0.0257235
epithelial tube morphogenesis	101	4.28762e-11	3.71919e-09	2.00215	105	0.0699534	90	2.80575e-12	2.68888	64	194	0.0293983
epithelial cell differentiation	105	1.72206e-10	1.43685e-08	2.10103	88	0.0586276	157	1.37852e-06	2.09176	58	226	0.0266422
dorsal/ventral pattern formation	109	3.8614e-10	3.10365e-08	2.6373	54	0.035976	85	1.374e-13	3.97345	39	80	0.0179146
preganglionic parasympathetic nervous system development	110	4.58644e-10	3.65289e-08	7.99095	16	0.0106596	458	0.00875656	4.8904	6	10	0.00275609
cardiac ventricle development	111	5.79985e-10	4.5777e-08	2.76071	49	0.0326449	266	0.000289153	2.67634	22	67	0.0101057
embryonic limb morphogenesis	112	5.92028e-10	4.63104e-08	2.39463	63	0.041972	110	2.27855e-10	3.22799	40	101	0.0183739
dorsal spinal cord development	114	2.6059e-09	2.00266e-07	5.40662	20	0.0133244	276	0.000412402	4.52815	10	18	0.00459348
neural tube patterning	115	3.54376e-09	2.69973e-07	3.84942	28	0.0186542	198	1.29867e-05	4.21586	15	29	0.00689022
ear morphogenesis	118	5.41202e-09	4.0182e-07	2.31085	60	0.0399733	102	1.45824e-11	3.35616	42	102	0.0192926
oculomotor nerve development	121	6.77836e-09	4.90787e-07	13.51	10	0.00666222	576	0.0280561	8.15067	3	3	0.00137804
neural tube development	123	7.52856e-09	5.36242e-07	2.28929	60	0.0399733	123	7.52371e-09	2.9708	39	107	0.0179146
spinal cord association neuron differentiation	124	9.91591e-09	7.00591e-07	6.95174	15	0.00999334	359	0.00212734	5.18679	7	11	0.00321543
cardiac chamber development	126	1.26155e-08	8.77181e-07	2.47472	50	0.0333111	344	0.00192992	2.31439	23	81	0.010565
parasympathetic nervous system development	128	1.48368e-08	1.01551e-06	6.22222	16	0.0106596	550	0.0257729	4.07533	6	12	0.00275609
inner ear development	130	2.03985e-08	1.3747e-06	2.10199	68	0.0453031	113	3.14961e-10	2.92915	46	128	0.02113
nephron development	131	2.70978e-08	1.81224e-06	2.69573	41	0.0273151	203	1.92379e-05	3.3268	20	49	0.00918696
embryonic skeletal system development	134	2.97859e-08	1.94742e-06	2.35813	52	0.0346436	105	5.13023e-11	3.41802	39	93	0.0179146
heart looping	136	3.11729e-08	2.00813e-06	3.467	28	0.0186542	367	0.00218614	3.00288	14	38	0.00643087
cell differentiation in spinal cord	137	3.53832e-08	2.26272e-06	3.19704	31	0.0206529	165	3.43231e-06	3.96519	18	37	0.00826826
limb morphogenesis	139	5.72185e-08	3.60641e-06	2.01955	70	0.0466356	107	1.01585e-10	3.0565	45	120	0.0206706
central nervous system neuron differentiation	141	5.97929e-08	3.71522e-06	2.0947	64	0.0426382	108	1.48458e-10	3.21324	41	104	0.0188333
cardiac cell differentiation	142	6.14617e-08	3.79202e-06	2.57772	42	0.0279813	297	0.00067254	2.67235	20	61	0.00918696
nephron epithelium development	146	8.12216e-08	4.87385e-06	2.95086	33	0.0219853	248	0.000126426	3.80364	14	30	0.00643087
axis specification	149	9.58103e-08	5.63352e-06	2.50227	43	0.0286476	185	6.71476e-06	2.89563	27	76	0.0124024
nerve development	150	1.08982e-07	6.36528e-06	2.71254	37	0.0246502	232	7.39477e-05	3.07572	20	53	0.00918696
kidney epithelium development	151	1.12418e-07	6.52249e-06	2.80214	35	0.0233178	225	6.31257e-05	3.62252	16	36	0.00734956
heart morphogenesis	152	1.13448e-07	6.53896e-06	2.00553	68	0.0453031	330	0.00148084	1.9674	35	145	0.0160772
formation of primary germ layer	156	1.94576e-07	1.09274e-05	2.53322	40	0.0266489	173	4.89232e-06	3.08737	25	66	0.0114837
neuron fate specification	158	2.11448e-07	1.17247e-05	3.32312	26	0.0173218	149	4.95834e-07	5.43378	14	21	0.00643087
cell-cell signaling involved in cell fate commitment	160	2.78635e-07	1.5257e-05	3.10689	28	0.0186542	353	0.00193617	3.37269	12	29	0.00551217
embryonic heart tube development	163	2.96762e-07	1.59505e-05	2.89449	31	0.0206529	384	0.00355025	2.66144	16	49	0.00734956
embryonic skeletal system morphogenesis	165	3.19671e-07	1.69736e-05	2.51765	39	0.0259827	133	3.44398e-08	3.42564	29	69	0.0133211
cranial nerve development	166	3.20047e-07	1.68912e-05	2.82676	32	0.0213191	259	0.000197078	3.34386	16	39	0.00734956
ventricular septum development	169	4.06882e-07	2.10928e-05	2.97637	29	0.0193204	309	0.00093815	3.62252	12	27	0.00551217
cardiac neural crest cell development involved in outflow tract morphogenesis	170	4.28224e-07	2.20686e-05	7.50692	11	0.00732845	576	0.0280561	8.15067	3	3	0.00137804
hindlimb morphogenesis	177	6.13504e-07	3.03667e-05	2.79486	31	0.0206529	289	0.00060165	3.21737	15	38	0.00689022
negative regulation of cell development	182	8.56096e-07	4.12102e-05	2.12516	51	0.0339774	189	7.92438e-06	2.60821	32	100	0.0146991
embryonic pattern specification	183	8.6934e-07	4.16191e-05	2.52063	36	0.023984	162	2.90382e-06	3.3476	23	56	0.010565
mesodermal cell fate specification	190	1.38094e-06	6.36756e-05	8.75483	9	0.005996	510	0.0175122	6.52053	4	5	0.00183739
cardiac septum development	193	1.75626e-06	7.97231e-05	2.60552	32	0.0213191	277	0.000428325	3.30432	15	37	0.00689022
diencephalon development	195	1.84212e-06	8.27632e-05	2.23094	43	0.0286476	325	0.00134332	2.54708	20	64	0.00918696
epithelial cell development	196	1.84359e-06	8.24066e-05	2.40245	37	0.0246502	262	0.000222785	2.71689	22	66	0.0101057
determination of left/right symmetry	198	2.00277e-06	8.86173e-05	2.39359	37	0.0246502	369	0.00238595	2.37728	21	72	0.0096463
mesoderm morphogenesis	200	2.33987e-06	0.000102498	2.61573	31	0.0206529	232	7.39477e-05	3.07572	20	53	0.00918696
negative regulation of neuron differentiation	201	2.4604e-06	0.000107242	2.33995	38	0.0253165	210	2.7433e-05	3.26027	20	50	0.00918696
embryonic forelimb morphogenesis	202	2.64126e-06	0.000114555	3.04759	24	0.0159893	256	0.000177562	3.9244	13	27	0.00597152
positive regulation of neuron differentiation	203	2.74334e-06	0.000118396	2.17224	44	0.0293138	147	3.93998e-07	3.45367	25	59	0.0114837
artery morphogenesis	204	2.91241e-06	0.000125076	3.11905	23	0.0153231	499	0.0154675	3.01877	10	27	0.00459348
cochlea development	205	2.93737e-06	0.000125533	3.32694	21	0.0139907	452	0.00833659	3.26027	10	25	0.00459348
regulation of developmental growth	206	3.52889e-06	0.000150081	2.01905	51	0.0339774	176	5.63183e-06	2.74742	30	89	0.0137804
artery development	212	3.76263e-06	0.000155493	2.90472	25	0.0166556	353	0.00193617	3.37269	12	29	0.00551217
spinal cord development	216	4.15259e-06	0.00016843	2.20533	41	0.0273151	168	4.46648e-06	3.02739	26	70	0.011943
canonical Wnt receptor signaling pathway	217	4.51792e-06	0.000182403	2.27748	38	0.0253165	141	1.46687e-07	3.17558	30	77	0.0137804
stem cell differentiation	218	4.54059e-06	0.000182477	2.15004	43	0.0286476	215	3.68058e-05	2.79132	25	73	0.0114837
cardiac ventricle morphogenesis	227	6.57333e-06	0.000253696	2.40072	33	0.0219853	397	0.00448035	2.60821	16	50	0.00734956
mesoderm development	229	7.42165e-06	0.000283935	2.10628	43	0.0286476	190	9.724e-06	2.63199	31	96	0.0142398
rostrocaudal neural tube patterning	231	7.70059e-06	0.000292056	5.03317	12	0.00799467	625	0.0377685	3.76185	6	13	0.00275609
determination of bilateral symmetry	234	8.63536e-06	0.000323309	2.23921	37	0.0246502	394	0.00422772	2.28219	21	75	0.0096463
nephron tubule development	235	8.6685e-06	0.000323169	2.91208	23	0.0153231	284	0.000549898	4.07533	11	22	0.00505283
endothelium development	239	1.0135e-05	0.000371516	2.88306	23	0.0153231	383	0.00337888	3.02739	13	35	0.00597152
middle ear morphogenesis	240	1.05849e-05	0.000386394	3.74094	16	0.0106596	206	2.39758e-05	5.27396	11	17	0.00505283
cardiac muscle cell differentiation	244	1.22844e-05	0.00044108	2.53531	28	0.0186542	498	0.015476	2.48064	14	46	0.00643087
bone morphogenesis	245	1.25318e-05	0.000448128	2.39859	31	0.0206529	232	7.39477e-05	3.07572	20	53	0.00918696
pituitary gland development	246	1.25595e-05	0.000447292	2.3237	33	0.0219853	355	0.00193543	2.91095	15	42	0.00689022
cell fate determination	247	1.25642e-05	0.000445648	2.39826	31	0.0206529	481	0.0121538	2.64897	13	40	0.00597152
embryonic digit morphogenesis	252	1.3999e-05	0.000486687	2.42535	30	0.0199867	277	0.000428325	3.30432	15	37	0.00689022
bundle of His development	256	1.68907e-05	0.000578045	7.44102	8	0.00532978	576	0.0280561	8.15067	3	3	0.00137804
endothelial cell differentiation	258	1.90519e-05	0.000646952	2.93088	21	0.0139907	411	0.00508263	3.0565	12	32	0.00551217
specification of symmetry	260	1.94388e-05	0.000655012	2.15482	37	0.0246502	407	0.00500996	2.25216	21	76	0.0096463
hindbrain morphogenesis	261	1.94494e-05	0.00065286	3.13054	19	0.0126582	665	0.0482306	2.71689	9	27	0.00413413
regulation of heart growth	264	2.14054e-05	0.000710351	2.74635	23	0.0153231	392	0.0042419	3.54377	10	23	0.00459348
cell differentiation involved in kidney development	265	2.14445e-05	0.000708963	2.90678	21	0.0139907	224	5.03827e-05	4.98096	11	18	0.00505283
regulation of transcription involved in cell fate commitment	267	2.23587e-05	0.00073365	3.91986	14	0.00932712	230	6.91365e-05	6.52053	8	10	0.00367478
inner ear morphogenesis	268	2.26702e-05	0.000741095	2.00745	43	0.0286476	127	1.28627e-08	3.18532	34	87	0.0156178
regulation of cardiac muscle cell proliferation	272	2.37044e-05	0.00076351	3.08449	19	0.0126582	454	0.00851075	3.83561	8	17	0.00367478
renal tubule development	273	2.46289e-05	0.000790381	2.72108	23	0.0153231	304	0.000875486	3.89814	11	23	0.00505283
regulation of timing of neuron differentiation	275	2.62951e-05	0.000837713	5.34395	10	0.00666222	510	0.0175122	6.52053	4	5	0.00183739
branching involved in ureteric bud morphogenesis	280	3.04454e-05	0.000952615	2.32371	30	0.0199867	283	0.000488626	3.0122	17	46	0.00780891
regulation of cardiac muscle tissue growth	283	3.48332e-05	0.00107835	2.99604	19	0.0126582	522	0.0183504	3.43186	8	19	0.00367478
negative regulation of neurogenesis	286	3.72307e-05	0.00114048	2.02106	40	0.0266489	209	2.59866e-05	2.71689	27	81	0.0124024
cell fate commitment involved in formation of primary germ layers	287	3.74462e-05	0.00114309	3.21697	17	0.0113258	522	0.0183504	3.43186	8	19	0.00367478
palate development	297	4.61369e-05	0.00136096	2.06577	37	0.0246502	147	3.93998e-07	3.45367	25	59	0.0114837
spinal cord motor neuron cell fate specification	299	4.6474e-05	0.00136173	4.53214	11	0.00732845	346	0.00192622	6.113	6	8	0.00275609
dorsal/ventral neural tube patterning	300	4.67821e-05	0.00136619	3.2991	16	0.0106596	306	0.000902126	4.58475	9	16	0.00413413
cardiac chamber morphogenesis	303	5.19547e-05	0.00150223	2.0536	37	0.0246502	444	0.00724765	2.23306	20	73	0.00918696
embryonic axis specification	310	6.06885e-05	0.00171514	2.62678	22	0.0146569	322	0.00134923	3.31121	13	32	0.00597152
forebrain anterior/posterior pattern specification	311	6.18348e-05	0.00174191	5.38782	9	0.005996	634	0.0381385	5.43378	4	6	0.00183739
autonomic nervous system development	312	6.23094e-05	0.00174965	2.23134	30	0.0199867	374	0.00250358	2.84326	15	43	0.00689022
bone development	313	6.37615e-05	0.00178471	2.0558	36	0.023984	219	4.8256e-05	2.7536	25	74	0.0114837
mesoderm formation	318	7.45138e-05	0.00205288	2.36704	26	0.0173218	279	0.000427876	2.93424	18	50	0.00826826
neural tube closure	322	7.92436e-05	0.00215607	2.27321	28	0.0186542	287	0.000569576	2.87671	18	51	0.00826826
limbic system development	323	8.21024e-05	0.00222693	2.07809	34	0.0226516	371	0.0024205	2.49778	19	62	0.00872761
embryonic cranial skeleton morphogenesis	326	8.51596e-05	0.0022886	2.71017	20	0.0133244	191	9.91781e-06	4.07533	16	32	0.00734956
lens fiber cell development	329	9.06157e-05	0.00241302	4.19895	11	0.00732845	359	0.00212734	5.18679	7	11	0.00321543
developmental induction	330	9.06774e-05	0.00240735	2.55316	22	0.0146569	422	0.00557761	3.20205	11	28	0.00505283
negative regulation of glial cell differentiation	332	9.73376e-05	0.0025686	2.86181	18	0.011992	284	0.000549898	4.07533	11	22	0.00505283
regulation of DNA binding	333	9.96122e-05	0.00262073	2.13984	31	0.0206529	587	0.0279552	2.17351	16	60	0.00734956
regulation of steroid biosynthetic process	335	9.96783e-05	0.00260681	2.60313	21	0.0139907	286	0.000549149	3.10502	16	42	0.00734956
primary neural tube formation	338	0.000101436	0.00262924	2.23926	28	0.0186542	312	0.000952811	2.76815	18	53	0.00826826
mesodermal cell fate commitment	339	0.000102956	0.00266076	3.83435	12	0.00799467	625	0.0377685	3.76185	6	13	0.00275609
smoothened signaling pathway	345	0.000118012	0.00299683	2.50536	22	0.0146569	466	0.00952663	2.71689	13	39	0.00597152
embryonic eye morphogenesis	347	0.000128113	0.00323458	2.70723	19	0.0126582	309	0.00093815	3.62252	12	27	0.00551217
ureteric bud morphogenesis	349	0.000133015	0.00333911	2.10441	31	0.0206529	287	0.000569576	2.87671	18	51	0.00826826
positive regulation of chondrocyte differentiation	350	0.000136844	0.00342539	3.13705	15	0.00999334	352	0.00190741	4.65752	8	14	0.00367478
regulation of smoothened signaling pathway	354	0.000142998	0.00353899	2.36125	24	0.0159893	265	0.000284594	3.26027	16	40	0.00734956
positive regulation of cell cycle	362	0.000171806	0.00415799	2.02017	33	0.0219853	560	0.0260706	1.92812	22	93	0.0101057
tube closure	364	0.000177731	0.00427776	2.1627	28	0.0186542	300	0.00073845	2.82138	18	52	0.00826826
midbrain development	365	0.000177745	0.00426636	2.93138	16	0.0106596	534	0.0200348	2.91095	10	28	0.00459348
endochondral bone morphogenesis	366	0.000185568	0.00444196	2.48488	21	0.0139907	437	0.00667924	2.96388	12	33	0.00551217
forebrain generation of neurons	369	0.000191539	0.00454761	2.54604	20	0.0133244	322	0.00134923	3.31121	13	32	0.00597152
negative regulation of gliogenesis	371	0.000192422	0.00454395	2.54512	20	0.0133244	264	0.000285323	3.78424	13	28	0.00597152
epithelial cell morphogenesis	386	0.000238733	0.00541851	2.57447	19	0.0126582	665	0.0482306	2.71689	9	27	0.00413413
pharyngeal system development	388	0.000241652	0.00545649	3.48954	12	0.00799467	501	0.0157817	4.44582	6	11	0.00275609
negative regulation of lipid biosynthetic process	395	0.000266582	0.00591271	2.94422	15	0.00999334	326	0.00138285	3.49314	12	28	0.00551217
mammary gland epithelium development	396	0.000267678	0.00592204	2.01925	31	0.0206529	319	0.0012388	2.71689	18	54	0.00826826
thymus development	401	0.000309618	0.0067645	2.38924	21	0.0139907	470	0.0100892	2.98858	11	30	0.00505283
cell proliferation involved in metanephros development	404	0.000320732	0.00695528	3.91732	10	0.00666222	293	0.000635134	6.98628	6	7	0.00275609
regulation of timing of cell differentiation	406	0.000341001	0.0073584	3.59085	11	0.00732845	607	0.0328108	4.52815	5	9	0.00229674
cell proliferation involved in kidney development	411	0.000376533	0.0080263	3.83678	10	0.00666222	346	0.00192622	6.113	6	8	0.00275609
regulation of steroid metabolic process	412	0.000378297	0.00804432	2.29849	22	0.0146569	449	0.00821568	2.38899	17	58	0.00780891
mesodermal cell differentiation	413	0.000393185	0.00834066	2.96446	14	0.00932712	420	0.00545603	4.07533	8	16	0.00367478
lens development in camera-type eye	419	0.000424496	0.00887591	2.04522	28	0.0186542	312	0.000952811	2.76815	18	53	0.00826826
negative regulation of steroid biosynthetic process	420	0.000428749	0.0089435	3.26985	12	0.00799467	306	0.000902126	4.58475	9	16	0.00413413
negative regulation of smoothened signaling pathway	425	0.000467213	0.00963118	2.91218	14	0.00932712	485	0.0128037	3.62252	8	18	0.00367478
icosanoid metabolic process	427	0.000469431	0.00963158	2.50543	18	0.011992	619	0.03473	2.06808	17	67	0.00780891
negative regulation of steroid metabolic process	428	0.000470158	0.00962396	3.23538	12	0.00799467	332	0.00157422	4.31506	9	17	0.00413413
regulation of lipid biosynthetic process	429	0.000476756	0.00973627	2.02966	28	0.0186542	333	0.00161264	2.34332	23	80	0.010565
positive regulation of survival gene product expression	432	0.000481083	0.0097564	3.22683	12	0.00799467	625	0.0377685	3.76185	6	13	0.00275609
outer ear morphogenesis	435	0.00050542	0.0101793	4.50972	8	0.00532978	634	0.0381385	5.43378	4	6	0.00183739
nephron epithelium morphogenesis	437	0.000522712	0.0104794	2.34908	20	0.0133244	392	0.0042419	3.54377	10	23	0.00459348
spleen development	440	0.000533088	0.0106145	2.64704	16	0.0106596	430	0.00590339	3.39611	10	24	0.00459348
mammary gland duct morphogenesis	442	0.000537887	0.0106616	2.19151	23	0.0153231	536	0.0221141	2.71689	11	33	0.00505283
cellular response to nutrient	448	0.000545549	0.0106686	2.07418	26	0.0173218	530	0.01963	2.19939	17	63	0.00780891
signal transduction involved in regulation of gene expression	451	0.00057322	0.0111352	3.16205	12	0.00799467	382	0.00336071	4.34702	8	15	0.00367478
stem cell maintenance	452	0.000591006	0.0114553	2.00093	28	0.0186542	451	0.0083079	2.46058	16	53	0.00734956
genitalia development	453	0.000596147	0.0115294	2.21951	22	0.0146569	536	0.0221141	2.71689	11	33	0.00505283
embryonic camera-type eye development	456	0.000635557	0.0122108	2.43937	18	0.011992	470	0.0100892	2.98858	11	30	0.00505283
hippocampus development	457	0.000637608	0.0122234	2.20791	22	0.0146569	574	0.027462	2.40815	13	44	0.00597152
response to lipid	461	0.000701275	0.0133273	2.0716	25	0.0166556	449	0.00821568	2.38899	17	58	0.00780891
forebrain regionalization	463	0.000706076	0.0133605	2.67482	15	0.00999334	261	0.000217846	4.79451	10	17	0.00459348
nephron morphogenesis	467	0.000746585	0.0140061	2.28066	20	0.0133244	430	0.00590339	3.39611	10	24	0.00459348
endoderm formation	485	0.000889238	0.0160631	2.613	15	0.00999334	299	0.000715135	4.28982	10	19	0.00459348
cellular response to vascular endothelial growth factor stimulus	490	0.000982246	0.0175622	2.49515	16	0.0106596	559	0.0260346	2.81058	10	29	0.00459348
cell differentiation involved in metanephros development	497	0.00101915	0.0179654	3.65293	9	0.005996	346	0.00192622	6.113	6	8	0.00275609
regulation of neural precursor cell proliferation	501	0.00106764	0.0186699	2.16382	21	0.0139907	401	0.0044879	2.9433	13	36	0.00597152
dopamine receptor signaling pathway	507	0.00113604	0.0196308	2.91677	12	0.00799467	270	0.000325301	4.2694	11	21	0.00505283
somatic stem cell maintenance	518	0.0012849	0.0217317	2.13071	21	0.0139907	648	0.0395214	2.62925	10	31	0.00459348
regulation of leukocyte apoptosis	526	0.0014256	0.0237447	2.48867	15	0.00999334	669	0.0496512	2.54708	10	32	0.00459348
outflow tract morphogenesis	527	0.00142624	0.0237103	2.07038	22	0.0146569	470	0.0100892	2.98858	11	30	0.00505283
cranial nerve morphogenesis	528	0.00143137	0.0237505	2.6997	13	0.00866089	477	0.011897	4.07533	7	14	0.00321543
activation of JUN kinase activity	529	0.00147084	0.0243593	2.48054	15	0.00999334	476	0.0114059	2.79451	12	35	0.00551217
endothelial cell migration	533	0.00149866	0.0246338	2.14892	20	0.0133244	647	0.0394244	2.38556	12	41	0.00551217
positive regulation of myoblast differentiation	539	0.00158469	0.0257578	2.66818	13	0.00866089	398	0.00449919	5.43378	6	9	0.00275609
metanephric nephron development	548	0.00175744	0.0280966	2.22282	18	0.011992	506	0.0174311	3.18939	9	23	0.00413413
body fluid secretion	564	0.00202051	0.031386	2.25336	17	0.0113258	587	0.0279552	2.17351	16	60	0.00734956
regulation of skeletal muscle fiber development	568	0.00207878	0.0320637	2.00677	22	0.0146569	669	0.0496512	2.54708	10	32	0.00459348
lens fiber cell differentiation	573	0.00215591	0.0329633	2.57397	13	0.00866089	432	0.00591778	3.6678	9	20	0.00413413
lens morphogenesis in camera-type eye	575	0.00223239	0.0340138	2.29738	16	0.0106596	616	0.0334116	3.10502	8	21	0.00367478
hindgut morphogenesis	581	0.00230701	0.0347879	2.82147	11	0.00732845	398	0.00449919	5.43378	6	9	0.00275609
negative regulation of lipid metabolic process	584	0.00240545	0.0360859	2.27972	16	0.0106596	543	0.0229989	2.46415	13	43	0.00597152
regulation of stem cell differentiation	595	0.00256372	0.0377492	2.42254	14	0.00932712	518	0.0183727	3.80364	7	15	0.00321543
paraxial mesoderm development	603	0.00273723	0.0397693	3.44077	8	0.00532978	477	0.011897	4.07533	7	14	0.00321543
lymph vessel development	605	0.00277102	0.0401271	2.75352	11	0.00732845	518	0.0183727	3.80364	7	15	0.00321543
regulation of myoblast differentiation	619	0.00298379	0.042231	2.16737	17	0.0113258	623	0.0369633	3.35616	7	17	0.00321543
nose development	630	0.00327332	0.04552	2.8571	10	0.00666222	442	0.00717906	4.38882	7	13	0.00321543
regulation of transcription regulatory region DNA binding	638	0.0034061	0.0467725	2.54622	12	0.00799467	625	0.0377685	3.76185	6	13	0.00275609
embryonic camera-type eye morphogenesis	642	0.00353623	0.0482569	2.33485	14	0.00932712	483	0.0124626	3.33436	9	22	0.00413413
epithelial cell fate commitment	648	0.00362647	0.0490301	3.64449	7	0.00466356	510	0.0175122	6.52053	4	5	0.00183739
renal tubule morphogenesis	650	0.00370881	0.0499891	2.24499	15	0.00999334	454	0.00851075	3.83561	8	17	0.00367478

## Sheet: sp-hyper_oo-hyper_6w-hypo
# GREAT version 2.0.2	Species assembly: hg19	Association rule: Basal+extension: 5000 bp upstream, 1000 bp downstream, 1000000 bp max extension, curated regulatory domains included
# Term Name	Binom Rank	Binom Raw P-Value	Binom FDR Q-Val	Binom Fold Enrichment	Binom Observed Region Hits	Binom Region Set Coverage	Hyper Rank	Hyper FDR Q-Val	Hyper Fold Enrichment	Hyper Observed Gene Hits	Hyper Total Genes	Hyper Gene Set Coverage
actin filament-based process	28	3.49077e-12	1.09224e-09	2.38167	79	0.0779093	18	4.47721e-08	2.38613	62	324	0.0435699
actin cytoskeleton organization	29	4.16093e-12	1.25703e-09	2.43993	75	0.0739645	15	1.99673e-08	2.52877	58	286	0.040759
Wnt receptor signaling pathway	44	3.37163e-09	6.71337e-07	2.3289	60	0.0591716	113	0.000101453	2.33802	36	192	0.0252987
dorsal/ventral axis specification	74	3.34546e-06	0.000396075	4.10236	16	0.0157791	125	0.000115849	5.93782	10	21	0.00702741
negative regulation of locomotion	96	1.18897e-05	0.00108506	2.19891	37	0.0364891	92	2.70191e-05	3.0019	26	108	0.0182713
regulation of fat cell differentiation	108	2.03384e-05	0.00164986	2.7495	23	0.0226824	127	0.000119879	3.83675	16	52	0.0112438
negative regulation of fat cell differentiation	114	2.4691e-05	0.00189753	3.18737	18	0.0177515	167	0.00271434	4.2998	10	29	0.00702741
negative regulation of cellular component movement	124	3.61016e-05	0.00255069	2.22548	32	0.0315582	108	5.70382e-05	3.02289	24	99	0.0168658
negative regulation of transmembrane receptor protein serine/threonine kinase signaling pathway	132	4.47865e-05	0.00297253	2.54683	24	0.0236686	272	0.0253082	2.70171	13	60	0.00913563
negative regulation of insulin secretion	138	5.74242e-05	0.00364561	3.58098	14	0.0138067	193	0.00753447	4.15648	9	27	0.00632467
midbrain-hindbrain boundary development	139	5.99805e-05	0.00378049	6.19857	8	0.00788955	288	0.0306952	5.66792	5	11	0.0035137
negative regulation of cell motility	143	7.02709e-05	0.0043052	2.21036	30	0.0295858	135	0.000203241	2.94976	22	93	0.0154603
regulation of epithelial to mesenchymal transition	145	7.64099e-05	0.00461674	2.72733	20	0.0197239	199	0.00782583	3.77861	10	33	0.00702741
negative regulation of cell migration	148	8.93831e-05	0.00529112	2.21424	29	0.0285996	142	0.000487609	2.87756	21	91	0.0147575
definitive hemopoiesis	149	9.06896e-05	0.00533243	5.11419	9	0.00887574	254	0.020324	6.23471	5	10	0.0035137
regulation of ARF GTPase activity	152	9.34404e-05	0.00538573	3.87004	12	0.0118343	245	0.0190482	3.62016	9	31	0.00632467
canonical Wnt receptor signaling pathway	156	0.000107768	0.00605229	2.30668	26	0.025641	293	0.0312017	2.42911	15	77	0.0105411
negative regulation of peptide hormone secretion	165	0.000120563	0.00640151	3.33295	14	0.0138067	216	0.0124241	3.86982	9	29	0.00632467
negative regulation of peptide secretion	167	0.000130236	0.00683229	3.30781	14	0.0138067	229	0.0155596	3.74083	9	30	0.00632467
positive regulation of epithelial to mesenchymal transition	180	0.000198452	0.00965912	3.17265	14	0.0138067	282	0.0278147	4.15648	7	21	0.00491919
artery morphogenesis	182	0.00020773	0.00999956	3.01112	15	0.0147929	193	0.00753447	4.15648	9	27	0.00632467
axis specification	205	0.00039557	0.0169053	2.15352	25	0.0246548	177	0.00425212	2.78921	17	76	0.0119466
cortical actin cytoskeleton organization	241	0.000795671	0.0289248	4.78101	7	0.00690335	304	0.0433341	4.40098	6	17	0.00421644
head development	245	0.000882791	0.0315679	2.36496	18	0.0177515	284	0.0299632	3.11736	10	40	0.00702741
body morphogenesis	248	0.000967612	0.0341825	2.49536	16	0.0157791	240	0.0181725	3.37012	10	37	0.00702741
artery development	250	0.000994441	0.0348492	2.57987	15	0.0147929	216	0.0124241	3.86982	9	29	0.00632467
negative regulation of fibroblast growth factor receptor signaling pathway	264	0.00122418	0.040625	2.88749	12	0.0118343	288	0.0306952	5.66792	5	11	0.0035137
negative regulation of osteoblast differentiation	268	0.00130932	0.042802	3.03442	11	0.0108481	242	0.0190294	3.99022	8	25	0.00562193
filopodium assembly	272	0.00135444	0.0436258	3.02125	11	0.0108481	264	0.0234401	3.83675	8	26	0.00562193
head morphogenesis	275	0.00142866	0.0455144	2.58248	14	0.0138067	306	0.0447553	3.43984	8	29	0.00562193
microspike assembly	279	0.00155064	0.0486922	2.96902	11	0.0108481	283	0.0289097	3.69465	8	27	0.00562193
