# Supplementary material for: DNA methylation reprogramming of functional elements during mammalian embryonic development
Source: Cell Discov. 2018 Aug 7;4:41. doi: 10.1038/s41421-018-0039-9 (PMC6079081; doi:10.1038/s41421-018-0039-9)
Supplement: Supplementary file 6 — Table S5 [file 41421_2018_39_MOESM6_ESM.xlsx]

## Sheet: sp-hypo_oo-hypo_E6.5-hypo
# GREAT version 2.0.2	Species assembly: mm9	Association rule: Basal+extension: 5000 bp upstream, 1000 bp downstream, 1000000 bp max extension, curated regulatory domains included
# Term Name	Binom Rank	Binom Raw P-Value	Binom FDR Q-Val	Binom Fold Enrichment	Binom Observed Region Hits	Binom Region Set Coverage	Hyper Rank	Hyper FDR Q-Val	Hyper Fold Enrichment	Hyper Observed Gene Hits	Hyper Total Genes	Hyper Gene Set Coverage
corpus callosum development	5	1.37455e-06	0.00235956	51.4734	4	0.0263158	101	0.00726162	31.2857	3	7	0.0108303
regulation of cardioblast differentiation	12	7.05828e-06	0.00504844	19.485	5	0.0328947	2	0.000240567	40.5556	5	9	0.0180505
negative regulation of synapse maturation	26	5.06145e-05	0.0167086	197.468	2	0.0131579	123	0.0130479	73	2	2	0.00722022
regulation of DNA damage checkpoint	28	5.55983e-05	0.0170429	188.38	2	0.0131579	123	0.0130479	73	2	2	0.00722022
positive regulation of transcription, DNA-dependent	30	5.99635e-05	0.0171556	2.03013	33	0.217105	13	0.000178218	2.73216	32	855	0.115524
positive regulation of I-kappaB kinase/NF-kappaB cascade	37	9.31386e-05	0.0216056	5.72	8	0.0526316	170	0.0428146	4.6036	7	111	0.0252708
epithelium development	39	0.000103672	0.0228159	2.31689	24	0.157895	3	0.000195719	3.60494	24	486	0.0866426
dorsal spinal cord development	42	0.000112131	0.0229149	10.8463	5	0.0328947	134	0.0132903	13.2727	4	22	0.0144404
tissue morphogenesis	45	0.000131064	0.0249983	2.39402	22	0.144737	11	0.000191571	3.74817	21	409	0.0758123
atrioventricular valve morphogenesis	48	0.000151004	0.0270013	15.3453	4	0.0263158	26	0.00038546	41.7143	4	7	0.0144404
apoptosis involved in heart morphogenesis	49	0.000162728	0.0285039	109.838	2	0.0131579	123	0.0130479	73	2	2	0.00722022
mesoderm development	51	0.000178148	0.0299813	5.19784	8	0.0526316	64	0.00203619	7.20988	8	81	0.0288809
atrioventricular valve development	54	0.000227294	0.0361271	13.7746	4	0.0263158	32	0.000619614	36.5	4	8	0.0144404
embryonic foregut morphogenesis	55	0.000228274	0.0356231	13.759	4	0.0263158	60	0.00150804	26.5454	4	11	0.0144404
foregut morphogenesis	57	0.000259158	0.0390238	13.3038	4	0.0263158	67	0.00200391	24.3333	4	12	0.0144404
positive regulation of signal transduction	58	0.000259542	0.0384077	2.3382	21	0.138158	107	0.00813919	2.68278	19	517	0.0685921
negative regulation of cell division	61	0.000302627	0.0425811	80.3667	2	0.0131579	159	0.0300063	48.6667	2	3	0.00722022
atrial septum development	65	0.000341941	0.045152	12.358	4	0.0263158	53	0.00109825	29.2	4	10	0.0144404
positive regulation of transcription from RNA polymerase II promoter	66	0.00035041	0.0455692	2.09239	25	0.164474	27	0.000377517	3.07909	24	569	0.0866426
cell fate commitment	68	0.000378422	0.0477647	2.90164	14	0.0921053	14	0.000194747	5.46524	14	187	0.0505415
gastrulation	69	0.00038326	0.0476742	4.12782	9	0.0592105	73	0.00226335	6.02752	9	109	0.032491
InterPro database
# GREAT version 2.0.2	Species assembly: mm9	Association rule: Basal+extension: 5000 bp upstream, 1000 bp downstream, 1000000 bp max extension, curated regulatory domains included
# Term Name	Binom Rank	Binom Raw P-Value	Binom FDR Q-Val	Binom Fold Enrichment	Binom Observed Region Hits	Binom Region Set Coverage	Hyper Rank	Hyper FDR Q-Val	Hyper Fold Enrichment	Hyper Observed Gene Hits	Hyper Total Genes	Hyper Gene Set Coverage
Homeobox, eukaryotic	2	2.21344e-08	8.84381e-05	11.6042	10	0.0657895	1	0.000296433	9.02247	11	89	0.0397112
Homeobox, conserved site	3	3.87327e-06	0.0103171	4.45994	14	0.0921053	2	0.000850428	5.64641	14	181	0.0505415

## Sheet: sp-hyper_oo-hypo_E6.5-hyper
Table S5. GO enrichment analyses for mouse enhancers.
# GREAT version 2.0.2	Species assembly: mm9	Association rule: Basal+extension: 5000 bp upstream, 1000 bp downstream, 1000000 bp max extension, curated regulatory domains included
# Term Name	Binom Rank	Binom Raw P-Value	Binom FDR Q-Val	Binom Fold Enrichment	Binom Observed Region Hits	Binom Region Set Coverage	Hyper Rank	Hyper FDR Q-Val	Hyper Fold Enrichment	Hyper Observed Gene Hits	Hyper Total Genes	Hyper Gene Set Coverage
regulation of cellular protein metabolic process	2	7.31484e-13	3.13916e-09	2.56659	67	0.221122	6	2.40873e-07	2.55885	55	887	0.112245
regulation of protein metabolic process	3	4.81822e-12	1.37849e-08	2.39543	70	0.231023	13	1.87369e-06	2.30145	58	1040	0.118367
regulation of protein phosphorylation	4	3.58708e-10	7.69698e-07	2.61565	51	0.168317	2	1.50198e-07	3.09329	44	587	0.0897959
macromolecular complex assembly	8	1.6616e-09	1.78269e-06	2.98151	39	0.128713	150	0.0286004	1.98196	28	583	0.0571429
regulation of phosphorylation	9	1.77629e-09	1.69399e-06	2.46565	52	0.171617	4	2.96556e-07	2.91986	45	636	0.0918367
regulation of protein modification process	10	2.14787e-09	1.84351e-06	2.39807	54	0.178218	8	8.06938e-07	2.73136	46	695	0.0938776
protein complex assembly	12	2.27263e-09	1.6255e-06	3.42022	32	0.105611	101	0.00838075	2.41514	23	393	0.0469388
protein complex biogenesis	13	2.37822e-09	1.57018e-06	3.41368	32	0.105611	103	0.0088626	2.40291	23	395	0.0469388
negative regulation of pathway-restricted SMAD protein phosphorylation	14	5.44913e-09	3.34071e-06	46.5339	6	0.019802	63	0.00192699	41.2674	3	3	0.00612245
protein complex subunit organization	15	5.64172e-09	3.22819e-06	3.29071	32	0.105611	110	0.0124345	2.3378	23	406	0.0469388
regulation of phosphate metabolic process	19	1.11855e-08	5.0529e-06	2.3329	52	0.171617	7	6.1445e-07	2.80518	45	662	0.0918367
regulation of protein kinase activity	22	1.81349e-08	7.07508e-06	2.87816	36	0.118812	12	1.89763e-06	3.35166	32	394	0.0653061
cellular component assembly	25	3.03087e-08	1.04056e-05	2.28599	51	0.168317	111	0.0125277	1.84024	40	897	0.0816327
regulation of transferase activity	27	3.67214e-08	1.16733e-05	2.70058	38	0.125413	11	1.9711e-06	3.21073	34	437	0.0693878
regulation of protein serine/threonine kinase activity	28	3.69166e-08	1.13163e-05	3.44842	27	0.0891089	18	1.62842e-05	3.87408	23	245	0.0469388
regulation of kinase activity	31	4.17542e-08	1.15605e-05	2.73347	37	0.122112	14	2.09477e-06	3.24243	33	420	0.0673469
cellular component biogenesis	40	1.46241e-07	3.13797e-05	2.15198	52	0.171617	183	0.0489287	1.66204	41	1018	0.0836735
intracellular protein kinase cascade	41	1.61088e-07	3.37225e-05	3.03838	29	0.0957096	33	0.000374375	3.14288	23	302	0.0469388
blood vessel morphogenesis	55	1.44307e-06	0.000225198	2.51721	33	0.108911	50	0.000656445	3.05684	22	297	0.044898
vasculature development	61	2.10902e-06	0.000296749	2.28863	38	0.125413	72	0.00270373	2.59271	24	382	0.0489796
regulation of intracellular protein kinase cascade	75	5.28258e-06	0.000604539	2.36617	33	0.108911	41	0.000551088	2.67474	28	432	0.0571429
intracellular transport	84	6.57961e-06	0.000672295	2.38017	32	0.105611	143	0.024142	2.00954	28	575	0.0571429
regulation of MAP kinase activity	90	8.05326e-06	0.000768013	3.28564	19	0.0627063	46	0.000599031	3.95376	16	167	0.0326531
regulation of pathway-restricted SMAD protein phosphorylation	94	9.57521e-06	0.000874298	7.99639	8	0.0264026	106	0.00978196	9.82556	5	21	0.0102041
positive regulation of transferase activity	98	1.16437e-05	0.00101977	2.66037	25	0.0825083	31	0.000379547	3.25406	22	279	0.044898
in utero embryonic development	105	1.34016e-05	0.00109548	2.52036	27	0.0891089	95	0.00808158	2.62849	20	314	0.0408163
regulation of MAPKKK cascade	111	1.56458e-05	0.0012098	2.67898	24	0.0792079	78	0.00300022	3.06947	18	242	0.0367347
positive regulation of kinase activity	114	1.93513e-05	0.00145695	2.64351	24	0.0792079	42	0.000569662	3.22161	21	269	0.0428571
regulation of catenin import into nucleus	119	2.15045e-05	0.00155104	8.62558	7	0.0231023	165	0.0413803	9.17052	4	18	0.00816326
positive regulation of protein serine/threonine kinase activity	123	2.2404e-05	0.00156336	3.30574	17	0.0561056	68	0.00207158	3.87747	14	149	0.0285714
positive regulation of protein kinase activity	126	2.52077e-05	0.00171713	2.66741	23	0.0759076	48	0.000629628	3.28823	20	251	0.0408163
embryo development ending in birth or egg hatching	128	2.9359e-05	0.00196866	2.01112	39	0.128713	124	0.0136838	2.13452	27	522	0.055102
tube morphogenesis	142	3.86098e-05	0.00233372	2.24341	30	0.0990099	54	0.0013377	3.10281	20	266	0.0408163
tissue morphogenesis	146	4.37593e-05	0.00257251	2.0198	37	0.122112	116	0.0131251	2.32066	23	409	0.0469388
negative regulation of protein phosphorylation	149	4.61655e-05	0.00265932	4.9463	10	0.0330033	98	0.00832586	5.50231	8	60	0.0163265
muscle cell development	151	4.73196e-05	0.0026897	3.84032	13	0.0429043	146	0.0270297	3.95113	9	94	0.0183674
blood vessel development	154	5.25527e-05	0.00292896	2.10726	33	0.108911	89	0.00584137	2.55741	22	355	0.044898
negative regulation of phosphorylation	155	5.34681e-05	0.00296075	4.41592	11	0.0363036	92	0.00682608	5.019	9	74	0.0183674
JNK cascade	162	6.37867e-05	0.00337951	5.32061	9	0.029703	162	0.0336249	5.62737	6	44	0.0122449
negative regulation of phosphate metabolic process	164	6.83213e-05	0.00357562	4.29451	11	0.0363036	107	0.00982253	4.70134	9	79	0.0183674
regulation of JNK cascade	171	8.17607e-05	0.00410381	3.63464	13	0.0429043	154	0.0299358	3.86881	9	96	0.0183674
negative regulation of interleukin-13 production	175	8.92507e-05	0.00437736	36.0723	3	0.00990099	157	0.0320376	41.2674	2	2	0.00408163
morphogenesis of an epithelium	187	0.000122168	0.00560732	2.0707	31	0.10231	91	0.00677042	2.67103	20	309	0.0408163
regulation of JUN kinase activity	191	0.000132943	0.00597407	4.82226	9	0.029703	180	0.0484898	5.15842	6	48	0.0122449
regulation of stress-activated protein kinase signaling cascade	201	0.000149297	0.00637519	3.41703	13	0.0429043	178	0.046312	3.57121	9	104	0.0183674
negative regulation of signal transduction	211	0.000211038	0.00858453	2.00671	31	0.10231	105	0.00921495	2.34141	24	423	0.0489796
dephosphorylation	224	0.000251017	0.00961822	2.80479	16	0.0528053	140	0.0228724	3.04816	13	176	0.0265306
epithelial cell differentiation	245	0.000349693	0.0122507	2.45984	19	0.0627063	64	0.00193285	3.35667	17	209	0.0346939
positive regulation of cell development	251	0.000373704	0.0127789	2.60665	17	0.0561056	79	0.0037351	3.85954	13	139	0.0265306
positive regulation of MAP kinase activity	261	0.000416486	0.0136962	3.06616	13	0.0429043	145	0.0270609	3.61994	10	114	0.0204082
positive regulation of cell growth	263	0.000450227	0.0146932	4.07561	9	0.029703	144	0.0272273	4.40185	8	75	0.0163265
protein dephosphorylation	264	0.000451995	0.014695	2.89016	14	0.0462046	153	0.0289204	3.31344	11	137	0.022449
epithelial cell development	279	0.000575853	0.0177152	3.59898	10	0.0330033	84	0.00479173	5.3058	9	70	0.0183674
negative regulation of protein kinase activity	282	0.000587038	0.0178672	3.33018	11	0.0363036	99	0.00824461	4.01717	11	113	0.022449
blastocyst development	283	0.000591966	0.0179535	5.00474	7	0.0231023	175	0.0434559	4.51362	7	64	0.0142857
organelle transport along microtubule	293	0.00069598	0.0203877	10.2559	4	0.0132013	131	0.0184137	11.7907	4	14	0.00816326
negative regulation of MAPKKK cascade	297	0.000727198	0.0210153	4.23238	8	0.0264026	155	0.0298886	4.89613	7	59	0.0142857
angiogenesis	302	0.00078687	0.0223633	2.23954	20	0.0660066	130	0.0184552	2.85258	15	217	0.0306122
regulation of cell migration	307	0.000824911	0.0230626	2.01466	25	0.0825083	177	0.0446337	2.37812	17	295	0.0346939
branching morphogenesis of a tube	324	0.00104828	0.0277696	2.37212	17	0.0561056	83	0.00413202	3.80479	13	141	0.0265306
negative regulation of intracellular protein kinase cascade	328	0.00107039	0.0280097	3.60026	9	0.029703	176	0.04402	3.97758	8	83	0.0163265
gland development	337	0.00114182	0.029081	2.0014	24	0.0792079	125	0.0136717	2.71917	17	258	0.0346939
negative regulation of protein serine/threonine kinase activity	338	0.00114742	0.0291369	3.93844	8	0.0264026	132	0.0184663	4.71627	8	70	0.0163265
negative regulation of kinase activity	345	0.00124856	0.0310619	3.03006	11	0.0363036	112	0.012504	3.78284	11	120	0.022449
morphogenesis of a branching structure	348	0.00126437	0.0311843	2.20488	19	0.0627063	70	0.00264943	3.57809	15	173	0.0306122
negative regulation of transferase activity	384	0.00201186	0.0449683	2.84925	11	0.0363036	133	0.0185707	3.54641	11	128	0.022449
regulation of Notch signaling pathway	398	0.00228382	0.0492513	4.56521	6	0.019802	160	0.0322357	7.11506	5	29	0.0102041

## Sheet: sp-hyper_oo-hyper_E6.5-hyper-
# GREAT version 2.0.2	Species assembly: mm9	Association rule: Basal+extension: 5000 bp upstream, 1000 bp downstream, 1000000 bp max extension, curated regulatory domains included
# Term Name	Binom Rank	Binom Raw P-Value	Binom FDR Q-Val	Binom Fold Enrichment	Binom Observed Region Hits	Binom Region Set Coverage	Hyper Rank	Hyper FDR Q-Val	Hyper Fold Enrichment	Hyper Observed Gene Hits	Hyper Total Genes	Hyper Gene Set Coverage
cytoskeleton organization	24	3.52998e-33	1.26241e-30	2.05728	326	0.0863348	49	5.17022e-07	1.61281	135	478	0.0381248
actin filament-based process	35	2.8811e-29	7.06527e-27	2.42874	203	0.0537606	154	0.00292389	1.58102	67	242	0.0189212
actin cytoskeleton organization	38	2.65594e-28	5.99894e-26	2.42923	196	0.0519068	140	0.00180106	1.62089	65	229	0.0183564
inositol phosphate metabolic process	39	7.31299e-28	1.60942e-25	11.5036	39	0.0103284	144	0.00202875	3.80702	10	15	0.00282406
regulation of cell shape	53	1.05893e-24	1.71486e-22	3.58831	93	0.0246292	116	0.000860919	2.20807	29	75	0.00818978
chromatin modification	54	2.8933e-24	4.59874e-22	2.02852	245	0.0648835	42	2.05728e-07	1.75079	107	349	0.0302174
peptidyl-lysine acetylation	66	1.58461e-21	2.06071e-19	3.74878	76	0.0201271	163	0.00414111	2.04994	28	78	0.00790737
internal peptidyl-lysine acetylation	69	3.47642e-21	4.32437e-19	3.73665	75	0.0198623	180	0.00786349	2.00239	27	77	0.00762497
internal protein amino acid acetylation	70	3.64317e-21	4.46705e-19	3.69368	76	0.0201271	181	0.00789566	1.97401	28	81	0.00790737
small GTPase mediated signal transduction	71	5.26075e-21	6.35958e-19	2.06915	201	0.0532309	125	0.00102443	1.5817	77	278	0.0217453
covalent chromatin modification	72	8.78265e-21	1.04697e-18	2.28384	160	0.0423729	52	1.03666e-06	1.91212	74	221	0.0208981
protein acetylation	74	1.16704e-20	1.35361e-18	3.58047	77	0.0203919	199	0.0174851	1.86074	29	89	0.00818978
histone modification	75	1.40721e-20	1.61041e-18	2.28609	158	0.0418432	56	1.21164e-06	1.91224	73	218	0.0206156
induction of programmed cell death	77	2.54342e-20	2.83509e-18	2.29978	154	0.0407839	113	0.000803475	1.67649	64	218	0.018074
histone acetylation	78	2.81967e-20	3.10272e-18	3.6757	73	0.0193326	192	0.01191	1.97965	26	75	0.00734256
cell junction organization	80	4.21403e-20	4.52113e-18	3.19847	87	0.0230403	55	1.1416e-06	2.76874	32	66	0.009037
induction of apoptosis	81	4.35454e-20	4.6142e-18	2.29322	153	0.0405191	128	0.00121529	1.6579	63	217	0.0177916
endocytosis	84	1.47425e-18	1.50637e-16	2.10106	170	0.0450212	74	1.63277e-05	1.79685	73	232	0.0206156
peptidyl-lysine modification	86	5.08253e-18	5.07248e-16	3.17694	78	0.0206568	226	0.0328991	1.76614	30	97	0.00847218
induction of apoptosis by intracellular signals	87	5.11783e-18	5.04901e-16	4.05984	57	0.0150953	69	1.11056e-05	2.91354	25	49	0.00706015
regulation of cytokinesis	88	8.88813e-18	8.66896e-16	6.90469	34	0.00900424	117	0.000888414	3.60665	12	19	0.00338887
positive regulation of cytokinesis	93	2.24806e-16	2.07474e-14	8.81123	26	0.00688559	195	0.016154	3.99737	7	10	0.00197684
posttranscriptional regulation of gene expression	94	2.28575e-16	2.08709e-14	2.08547	151	0.0399894	244	0.0419184	1.42763	67	268	0.0189212
signal transduction in response to DNA damage	96	3.17548e-16	2.83908e-14	3.79486	55	0.0145657	135	0.00160349	2.416	22	52	0.00621293
cell junction assembly	97	6.62762e-16	5.86442e-14	3.20987	67	0.0177436	93	0.000199983	2.73113	22	46	0.00621293
cellular response to peptide hormone stimulus	112	9.70148e-15	7.43462e-13	2.33784	105	0.0278072	251	0.0474057	1.65947	34	117	0.00960181
organophosphate metabolic process	123	7.14474e-14	4.98564e-12	2.0378	133	0.0352225	197	0.0167169	1.53338	58	216	0.0163795
microtubule cytoskeleton organization	127	1.52437e-13	1.03021e-11	2.21432	107	0.0283369	182	0.00855619	1.62702	51	179	0.0144027
spindle organization	143	4.16287e-12	2.4986e-10	4.21765	35	0.00926907	237	0.0360846	2.15731	17	45	0.0048009
cellular component disassembly at cellular level	145	6.4825e-12	3.83719e-10	2.94373	55	0.0145657	253	0.0478528	1.96915	20	58	0.00564812
mitochondrion organization	152	1.08551e-11	6.12957e-10	2.04283	109	0.0288665	81	4.22725e-05	1.92687	55	163	0.0155323
Ras protein signal transduction	157	1.63926e-11	8.96165e-10	2.64519	63	0.0166843	250	0.0467368	1.87632	23	70	0.00649534
DNA damage response, signal transduction resulting in induction of apoptosis	159	2.17688e-11	1.1751e-09	4.17444	33	0.00873941	99	0.000248088	3.13158	17	31	0.0048009
cell-cell junction organization	190	9.55359e-10	4.31571e-08	2.64132	52	0.0137712	72	1.10567e-05	2.97941	24	46	0.00677775
cytokinesis	199	2.11084e-09	9.1042e-08	2.76856	46	0.0121822	157	0.00339693	2.3514	21	51	0.00593053
filopodium assembly	213	5.68764e-09	2.29188e-07	3.32692	33	0.00873941	256	0.0481641	2.7193	10	21	0.00282406
B cell activation involved in immune response	232	1.71703e-08	6.35227e-07	4.0718	24	0.00635593	256	0.0481641	2.7193	10	21	0.00282406
mitochondrial transport	275	2.07921e-07	6.48941e-06	2.57422	39	0.0103284	157	0.00339693	2.3514	21	51	0.00593053
regulation of steroid metabolic process	280	2.23657e-07	6.85589e-06	2.2818	49	0.0129767	253	0.0478528	1.96915	20	58	0.00564812
macromolecule methylation	293	3.5055e-07	1.02688e-05	2.04082	61	0.0161547	251	0.0474057	1.65947	34	117	0.00960181
cellular response to indole-3-methanol	294	3.65629e-07	1.06741e-05	6.81114	12	0.00317797	232	0.0347406	5.71053	4	4	0.00112962
leukocyte activation involved in immune response	328	1.03645e-06	2.71216e-05	2.29376	43	0.0113877	217	0.0271189	1.99415	22	63	0.00621293
peptidyl-tyrosine phosphorylation	341	1.46457e-06	3.68634e-05	2.23793	44	0.0116525	131	0.001367	2.38804	23	55	0.00649534
cell-cell junction assembly	356	2.38568e-06	5.75176e-05	2.7851	28	0.00741525	178	0.00781858	2.97941	12	23	0.00338887
vesicle localization	409	7.52582e-06	0.000157932	2.39338	33	0.00873941	205	0.0206336	2.49836	14	32	0.00395369
autophagy	410	7.56201e-06	0.000158304	2.18221	40	0.0105932	227	0.0328767	1.99869	21	60	0.00593053
histone methylation	537	8.61215e-05	0.0013765	2.07978	34	0.00900424	208	0.0205951	2.11501	20	54	0.00564812
histone lysine methylation	564	0.000152526	0.00232115	2.30976	25	0.00662076	231	0.0343575	2.2285	16	41	0.0045185
establishment of protein localization in mitochondrion	919	0.00285458	0.0266603	2.07676	19	0.00503178	213	0.0236499	2.55989	13	29	0.00367128
protein localization in mitochondrion	939	0.00353546	0.0323162	2.03505	19	0.00503178	229	0.0326402	2.47457	13	30	0.00367128
