# Supplementary material for: DNA methylation reprogramming of functional elements during mammalian embryonic development
Source: Cell Discov. 2018 Aug 7;4:41. doi: 10.1038/s41421-018-0039-9 (PMC6079081; doi:10.1038/s41421-018-0039-9)
Supplement: Supplementary file 7 — Table S6 [file 41421_2018_39_MOESM1_ESM.xlsx]

## Sheet: Germ Cell ICR
Table S6. Methylation states of imprinting control regions in gametes, early embryos, placenta and skin.
Representative gene	Chr	Location	Methylation origin	CGI related	Oocyte	Sperm	8-cell	Morula	ICM	6-week	Placenta		skin
Shared by mouse
NAP1L5(HERC3)	chr4	89618037-89620586	M	N	0.941176	0.0210719	0.399198	0.406728	0.405797	0.671184	0.626707		0.663034
PLAGL1	chr6	144327038-144330070	M	Y	0.877266	0.00968263	0.368304	0.498492	0.418652	0.538697	0.590925		0.495858
IGF2R/AIRN	chr6	160425904-160427911	M	Y	0.92779	0.0344283	0.484496	0.595369	0.498886	0.601953	0.754958		0.724676
MEST	chr7	130130122-130134488	M	Y	0.894366	0.00931484	0.427013	0.400462	0.416749	0.535763	0.464927		0.542786
GRB10	chr7	50848943-50851051	M	Y	0.941337	0.00700701	0.597097	0.405965	0.322006	0.573333	0.569459		0.475227
PEG10,SGCE	chr7	94285270-94288362	M	Y	0.771255	0.0120837	0.391534	0.360924	0.339695	0.430237	0.481161		0.436249
TRAPPC9	chr8	141107113-141111269	M	Y	0.716768	0.0108137	0.503073	0.453713	0.395493	0.623322	0.629731		0.586704
INPP5F	chr10	121577455-121579496	M	Y	0.928177	0.0105452	0.571429	0.497427	0.367765	0.494712	0.504822		0.526618
H19,IGF2,INS2	chr11	2019397-2026331	P	Y	0.0890244	0.857341	0.37241	0.303777	0.312883	0.516527	0.499672		0.503252
KCNQ1/KCNQ1OT1	chr11	2719781-2722539	M	Y	0.735955	0.0114824	0.489742	0.380581	0.473398	0.469611	0.441273		0.527231
DLK1/GTL2	chr14	101276974-101277888	P	N	0.0532544	0.936988	0.306773	0.454198	0.351852	0.473039	0.751015		0.715375
SNURF/SNRPN	chr15	25199270-25203707	M	Y	0.963788	0.00982052	0.517212	0.479381	0.297529	0.525577	0.471948		0.557306
PEG3	chr19	57348493-57353128	M	Y	0.930599	0.00980312	0.501874	0.490173	0.541896	0.476133	0.512043		0.478878
MCTS2P	chr20	30134296-30135362	M	Y	0.956522	0.0408281	0.630952	0.40991	0.330816	0.671184	0.699008		0.677211
BLCAP,NNAT	chr20	36147113-36151395	M	Y	0.87882	0.0191484	0.440961	0.375131	0.384054	0.521427	0.762182		0.549412
GNAS	chr20	57425124-57431646	M	Y	0.937716	0.0094108	0.50348	0.411328	0.444672	0.473378	0.623656		0.514931
Human-specific
DIRAS3	chr1	68512240-68513063,68515433-68518308	M	Y	0.929824561,0.949579832	0.011469839,0.021052632	0.42745098,0.485714286	0.369565217,0.535519126	0.31981982,0.43902439	0.478671775,0.533763946	0.59375,0.622866894		0.6152579693877548,0.7107415
MCCC1	chr3	182781875-182782661,182815725-182822410	M	Y	0.939808482,0.988505747	0.011675127,0.019855222	0.450960566,0.48199446	0.260377358,0.408570005	0.39957265,0.440556303	0.67347924,0.721537346	0.695050946,0.747054203		0.6081579971291866,0.8718323076923077
FAM50B	chr6	3848634-3851517	M	Y	0.957871	0.00937636	0.432571	0.536046	0.481776	0.576957	0.619015		0.613048
DLGAP2	chr8	1496151-1497904	M	Y	0.913894	0.0122935	0.459943	0.376038	0.497246	0.658526	0.676572		0.719908
L3MBTL1	chr20	42142005-42144039	M	Y	0.947541	0.0164489	0.670932	0.407779	0.35	0.402607	0.543321		0.431983
NHP2L1	chr22	42078061-42078567	M	Y	0.969231	0.0106952	0.361233	0.358025	0.313291	0.422137	0.332907		0.362366
RB1	chr13	48890919-48895970	M	Y	0.933089	0.0101989	0.431113	0.52074	0.352191	0.545853	0.703467		0.640559
WRB	chr21	40757673-40760470	M	Y	0.949622	0.00878049	0.398727	0.437644	0.383298	0.480647	0.471708		0.386563

## Sheet: placental ICR
Representative gene	Chr	Location	Methylation origin	CGI related	Oocyte	Sperm	8-cell	Morula	ICM	6-week	Placenta		skin
Shared with germ cell ICR
NAP1L5(HERC3)	chr4	89618037-89620586	M	N	0.941176	0.0210719	0.399198	0.406728	0.405797	0.671184	0.626707		0.663034
PLAGL1	chr6	144327038-144330070	M	Y	0.877266	0.00968263	0.368304	0.498492	0.418652	0.538697	0.590925		0.495858
MEST	chr7	130130122-130134488	M	Y	0.894366	0.00931484	0.427013	0.400462	0.416749	0.535763	0.464927		0.542786
GRB10	chr7	50848943-50851051	M	Y	0.941337	0.00700701	0.597097	0.405965	0.322006	0.573333	0.569459		0.475227
PEG10,SGCE	chr7	94285270-94288362	M	Y	0.771255	0.0120837	0.391534	0.360924	0.339695	0.430237	0.481161		0.436249
TRAPPC9	chr8	141107113-141111269	M	Y	0.716768	0.0108137	0.503073	0.453713	0.395493	0.623322	0.629731		0.586704
INPP5F	chr10	121577455-121579496	M	Y	0.928177	0.0105452	0.571429	0.497427	0.367765	0.494712	0.504822		0.526618
H19,IGF2,INS2	chr11	2019397-2026331	P	Y	0.0890244	0.857341	0.37241	0.303777	0.312883	0.516527	0.499672		0.503252
KCNQ1/KCNQ1OT1	chr11	2719781-2722539	M	Y	0.735955	0.0114824	0.489742	0.380581	0.473398	0.469611	0.441273		0.527231
SNURF/SNRPN	chr15	25199270-25203707	M	Y	0.963788	0.00982052	0.517212	0.479381	0.297529	0.525577	0.471948		0.557306
PEG3	chr19	57348493-57353128	M	Y	0.930599	0.00980312	0.501874	0.490173	0.541896	0.476133	0.512043		0.478878
MCTS2P	chr20	30134296-30135362	M	Y	0.956522	0.0408281	0.630952	0.40991	0.330816	0.671184	0.699008		0.677211
GNAS	chr20	57425124-57431646	M	Y	0.937716	0.0094108	0.50348	0.411328	0.444672	0.473378	0.623656		0.514931
FAM50B	chr6	3848634-3851517	M	Y	0.957871	0.00937636	0.432571	0.536046	0.481776	0.576957	0.619015		0.613048
DLGAP2	chr8	1496151-1497904	M	Y	0.913894	0.0122935	0.459943	0.376038	0.497246	0.658526	0.676572		0.719908
L3MBTL1	chr20	42142005-42144039	M	Y	0.947541	0.0164489	0.670932	0.407779	0.35	0.402607	0.543321		0.431983
NHP2L1	chr22	42078061-42078567	M	Y	0.969231	0.0106952	0.361233	0.358025	0.313291	0.422137	0.332907		0.362366
WRB	chr21	40757673-40760470	M	Y	0.949622	0.00878049	0.398727	0.437644	0.383298	0.480647	0.471708		0.386563
DIRAS3	chr1	68512240-68513063,68515433-68518308	M	Y	0.929824561,0.949579832	0.011469839,0.021052632	0.42745098,0.485714286	0.369565217,0.535519126	0.31981982,0.43902439	0.478671775,0.533763946	0.59375,0.622866894		0.6152579693877548,0.7107415
MCCC1	chr3	182781875-182782661,182815725-182822410	M	Y	0.939808482,0.988505747	0.011675127,0.019855222	0.450960566,0.48199446	0.260377358,0.408570005	0.39957265,0.440556303	0.67347924,0.721537346	0.695050946,0.747054203		0.6081579971291866,0.8718323076923077
Placenta-specific
PDE4D	chr5	58334188-58336553	M	Y	0.881057	0.0083504	0.46933	0.519912	0.448644	0.0965678	0.3053		0.118654
LIN28B	chr6	105400631-105407132	M	Y	0.889989	0.0313659	0.451613	0.345877	0.294762	0.0148699	0.413153		0.160457
AIM1	chr6	106957283-106961331	M	Y	0.940701	0.00684652	0.363589	0.480132	0.38069	0.030284	0.398025		0.0908754
HTR5A	chr7	154861706-154863381	M	Y	0.855828	0.00801202	0.524554	0.436195	0.37746	0.281894	0.40603		0.23179
FAM196A	chr10	128992523-128995882	M	Y	0.884191	0.0116715	0.56743	0.506506	0.410943	0.0536534	0.422508		0.149694
ZC3H12C	chr11	109962576-109965461	M	Y	0.870015	0.010045	0.467868	0.397559	0.416125	0.0539511	0.417479		0.0412095
NTM	chr11	131779469-131782229	M	Y	0.787313	0.0111079	0.46235	0.418196	0.383424	0.0929522	0.328541		0.127527
N4BP2L1	chr13	32999989-33003469	M	Y	0.804989	0.0144101	0.387648	0.4159	0.393266	0.200702	0.413052		0.171384
DNMT1	chr19	10304281-10306414	M	Y	0.776504	0.0143088	0.507497	0.407735	0.405594	0.0890052	0.403555		0.0531754

## Sheet: conflict
Representative gene	Chr	Location	Methylation origin	CGI related	Oocyte	Sperm	8-cell	Morula	ICM	6-week	Placenta		skin
ICRs are not confirmed
TP73	chr1	3606597-3608093	P	Y	0.0929204	0.950614	0.0982801	0.115079	0.087574	0.847826	0.624541		0.261348
PPIEL	chr1	40022963-40025882	M	N	0.890086	0.0182448	0.384091	0.461538	0.405682	0.783765	0.649627		0.705794
WDR27	chr6	169900619-169902975,169976795-169977900,170041661-170042136,170054463-170055646	M	Y	0.893854749,0.935606061,0.966783217,0.97311828	0.009771987,0.011026293,0.013810421,0.168897093	0.284313725,0.376963351,0.448160535,0.537313433	0.235294118,0.337053571,0.428278689,0.472385429	0.266886326,0.332361516,0.360381862,0.435810811	0.507805724,0.704761905,0.913132495,0.966535433	0.702790396,0.755240444,0.893485915,0.940180587		0.49791653333333336,0.7329613999999999,0.9250947900000002,0.9437612857142857
AGBL3	chr7	134671057-134672034	M	Y	0.79476	0.0108735	0.199377	0.52381	0.469676	0.0272525	0.375591		0.00510511
ZFAT	chr8	135705697-135709926	M	N	0.868286	0.0187823	0.585771	0.392041	0.364679	0.945063	0.764868		0.910475
ERLIN2	chr8	37605717-37606257	M	N	0.811111	0.0190736	0.28125	0.394558	0.379845	0.727979	0.736842		0.449107
DCAF10	chr9	37800138-37802936	M	Y	0.913136	0.0078138	0.421274	0.41806	0.493151	0.184484	0.337355		0.111593
GLIS3	chr9	4117212-4118937,4296766-4300486	M	Y	0.875,0.904109589	0.009315806,0.010932619	0.322302158,0.363512284	0.462184874,0.470779221	0.253892216,0.44467425	0.043671721,0.86263369	0.420564777,0.818722944		0.08655729343434344,0.8301431683544304
FANK1	chr10	127581690-127582143	M	N	0.932039	0.0589971	0.429752	0.564103	0.4	0.907839	0.85023		0.698726
AMPD3	chr11	3492535-3492726	M	N	0.928571	0.154286	0.219512	0.361345	0.415584	0.628931	0.552083		0.825735
ANO1	chr11	69933814-69934096	P	Y	0	0.956776	0.105263	0.28	0.219653	0.436364	0.713147		0.948611
Gpr1/Zdbf2	chr2	207067245-207069321,207078964-207080184	M	N	0.950226244,0.981707317	0.022829189,0.057890563	0.318059299,0.470873786	0.396296296,0.471153846	0.448107448,0.450248756	0.895256917,0.92752100	0.468937876,0.856910569		0.8801766388888888,0.8818780270270266
ANKRD11	chr16	89334909-89335087,89344748-89347666	M	Y	0.825136612,1	0.005847953,0.015796298	0.335763762,0.340425532	0.3075,0.53125	0.287317621,0.533333333	0.929230769,0.929818496	0.9407187,0.969387755		0.8973402402597406,0.933333375
TCEB3C	chr18	44548925-44549035	M	Y	1	0	0.0357143	0	0.0294118	1	0.682927		NA
ZNF597,NAA60	chr16	3492535-3492726	M	N	0.825	0.0113314	0.114754	0.028777	0.031746	0.86755	0.3875		0.81488
